# Supplementary material for: The reverse association between riboflavin intake and Helicobacter pylori infection in US adults: A cross-sectional study
Source: PLoS One. 2025 Jun 30;20(6):e0326787. doi: 10.1371/journal.pone.0326787 (PMC12208485; doi:10.1371/journal.pone.0326787)
Supplement: S7 Table — (CSV) [file pone.0326787.s007.csv]

SEQN	Riboflavin intake(mg/d)	Calorie consumption(kcal/d)	Carbohydrate consumption(gm/d)	Dietary fiber consumption(gm/d)	VitaminB1 intake(mg/d)	VitaminB6 intake(mg/d)	VitaminC intake(mg/d)	VitaminA intake(RE/d)	Carotene intake(RE/d)	VitaminE intake(mg/d)	Niacin intake(mg/d)	Folate intake(mcg/d)	VitaminB12 intake(mcg/d)	Calcium intake(mg/d)	Phosphorus intake(mg/d)	Iron intake(mg/d)	Zinc intake(mg/d)	Sodium intake(mg/d)	Potassium intake(mg/d)	Age	Sex	Education level	PIR	Marital status	Body mass index(kg/m2)	Smoking status	Alcohol	Diabetes	Hypertension	Heart failure	Coronary disease	Angina	Heart attack	Stroke	Helicobacter Pylori(ISR)	C reactive protein(mg/dL)	Albumin(g/dL)	Creatinine(mg/dL)	Total cholesterol(mg/dL)	Dietary supplements taken	WTINT2YR	WTINT4YR	WTMEC2YR	WTMEC4YR
1	1.55	1358.88	250.36	7.41	1.5	1.43	220.64	604.33	119.41	3.68	15.61	297.85	2.42	541.3	503.75	12.18	4.69	1621.35	1387.7	2	2		0.86		14.9			2												2	9727.078709	4291.490177	10982.8989	4456.206594
2	3.25	2463	350.37	36.99	2.11	2.9	119.12	923.91	182.07	7.06	36.99	528.29	8.68	925.37	1974.57	37.29	41.61	5710.03	4672.48	77	1	5	5		24.9	2	1	2	2	2	2	2	2	2	1.36	0.36	4.5	0.7	203	2	26678.63638	14203.336	28325.3849	15336.19972
3	1.43	1517.69	233.63	11.16	1.21	1.37	57.95	885.72	418.58	6.53	17.64	270.32	1.59	415.27	674.82	9.78	5.65	1676.51	1487.16	10	2		1.47		17.63			2							0.17	0.02				2	43621.68055	20123.76351	46192.25694	21258.46663
4	2.23	1474.93	191.03	5.45	0.96	0.95	65.85	337.56	42.08	3.47	10.09	137.58	4.25	1315.39	1266.8	5.79	6.72	1277.31	2245.42	1	1		0.57					2												2	10346.11933	4582.132308	10251.26002	4562.389068
5	3.05	2658.14	253.98	17.28	2.62	2.92	112.19	1298.44	901.71	13.53	31.23	749.83	6.66	1626.38	1811.55	27.22	10.17	3756.36	3743.15	49	1	5	5	1	29.1	1	1	2	1	2	2	2	2	2	0.35	0.08	4.5	0.8	277	2	91050.84662	44161.8682	99445.06574	45985.96783
6	0.9	1113.66	202.11	6.24	0.72	0.97	37.31	389.86	14.03	3.28	10.73	174.02	1.67	382.23	571.68	10.59	6.83	949.52	1684.5	19	2		1.21	5	22.56			2	2						1.77	0.06	5.1	0.5	148	1	36508.25038	16850.97835	39656.60044	18337.31341
7	1.15	2073.56	224.95	20.92	1.04	1.1	112.01	369.45	233.23	7.45	14.39	251.84	6.71	416.98	1156.47	13.44	9.54	3808.53	2535.01	59	2	2		1	29.39	1	2	2	1	2	2	2	2	2	0.78	0.04	4.5	0.6	244	2	22352.08862	11912.47567	25525.42341	13396.32036
8	4.91	6053.58	774.61	36.03	5.15	3.96	296.66	1946.89	411.67	14.95	47.13	574.27	12.29	3074.86	4348.35	29.48	29.69	10384.55	9066.95	13	1		0.53		15.51			2							0.72	0.01	4.4	0.3	157	2	31600.08966	14939.13713	31510.58787	14734.5004
9	1.11	1530.65	217.81	10.29	1.01	0.92	133.95	330.39	108.47	3.83	10.52	212.65	0.95	601.66	773.83	8.98	4.43	1889.83	2123.82	11	2				18.48			2							0.11	0.02				2	7529.435502	3478.801782	7575.870247	3518.364041
10	4.66	3519.63	450.02	24.58	3.6	3.96	298.55	2607.72	2099.14	11.79	25.75	796.93	9.67	3022.06	2629.91	15.5	21.27	3377.12	6364.49	43	1	3		4	30.94	1	1	2	2	2	2	2	2	2	0.41	0.12	4.2	0.9	135	2	21071.16406	10607.48059	22445.80857	11226.35044
11	5.07	5732.6	729.38	27.13	3.85	3.74	103.82	576.76	141.87	17.18	50.13	763.64	20.23	2109.06	3093.81	57.35	38.44	7369.84	5266.5	15	1		1.25	5	22			2							0.36	0.01	4.8	0.7	134	2	36723.75925	16028.64729	38983.16931	16137.97576
12	3.31	3348.31	309.57	18.68	2.43	2.4	70.96	923.8	166.7	19.19	32.07	502.53	8.36	1292.81	2364.22	23.31	17.47	7511.18	4607.26	37	1	4	4.93	5	30.62	2	1	2	1	2	2	2	2	2	0.2	0.19	4.7	1	151	1	92603.18668	43328.28112	95494.21405	45672.14506
13	2.56	1435.13	268.23	26.5	1.53	2.26	78.51	4134.91	3449.76	2.94	14.13	537.71	3.96	1923.79	1908.43	37.47	11.42	1066.72	4772.02	70	1	1	1.07	1	25.57	1	1	1	1	2	2	2	2	2	0.65	0.27	4	0.7	307	1	1647.446107	1003.367071	1843.950828	1128.772441
14																				81	1	2	2.67	3	27.33	1	1	2	2	2	2	2	2	2	0.24	1.99	4.5	1	171	2	15131.71462	8225.174642	19486.73379	9939.996011
15	1.79	2573.14	264.69	16.15	1.38	1.72	36.11	720.5	102.44	5.96	20.61	328.79	4.64	814.59	1321.3	16.14	11.77	3832.49	3171.15	38	2	5	4.52	3	26.68	1	1	2	2	2	2	2	2	2	0.17	0.21	4.4	0.6	190	2	108511.3818	49621.0054	114519.1779	51469.71487
16	0.89	898.38	112.24	16.36	0.88	0.77	69.19	1844.08	1612.88	2.75	7.43	232.48	1.19	509.35	689.38	7.54	6.47	2129.94	1458.25	85	2	1	0.38	2	19.96	2	2	2	2	2	2	2	2	2	1.88	0.04	4.1	0.9	163	1	11835.72385	6812.51589	12565.99592	8808.742802
17	3.77	3049.14	407.83	16.93	3.08	3.44	167.67	1156.61	125.75	10.88	35.57	601.07	3.72	1392.21	1771.18	18.36	15.99	4717.28	3960.39	2	1		0.92		14.52			2												1	7960.759383	3813.471088	10390.42722	3855.513307
18	2.46	1281.5	121.47	6.11	1.02	1.45	92.69	687.1	171.71	4.83	10.99	218.58	4.88	1550.77	1446.3	9.1	9.52	1923.25	2517.36	1	2		2.84					2												2	29971.58146	13822.38005	34423.94344	14960.68495
19	1.74	784.69	84.05	1.11	0.6	0.71	16.6	395.12	63.63	1.43	4.68	100.42	3.45	1155.24	954.01	3.22	5.25	1050.05	1744.15	0	1		2.4																	2	1938.790353	1098.808616	2116.330044	1202.338893
20	3.66	1668.78	205.7	13.17	2.67	3.9	32.13	770.85	100.03	31.96	52.34	685.64	9.76	779.5	1389.3	29.66	23.97	2746.43	1944.73	23	2	1	3.03	6	23.68	1	1	2	2	2	2	2	2	2	2.14	0.67	4.4	0.3	139	1	15921.67739	8872.474219	16736.88228	9927.177544
21	0.97	1171.47	128.93	1.74	0.48	0.47	76.55	237.01	19.64	2.56	8.49	109.01	3.79	399.52	642.35	6.36	7.51	1353.34	635.63	18	1		1.8	5	39.76			2	2						3.57	0.38	4.8	0.8	159	2	2823.152726	1831.643642	2910.629731	1925.398896
22	1.39	1049.1	135.04	6.14	1.27	1.03	49.53	399.35	119.83	3.13	16.38	264	3.37	456.5	590.56	10.95	10.53	1833.62	1181.39	13	2		0.75		19.35			2							0.54	0.01	4.7	0.5	150	2	7003.157775	2985.142123	6958.248246	3105.040924
23	1.76	1789.03	223.83	6.6	1.38	0.65	16.07	446.64	62.66	3.07	10.95	345.48	2.62	872.87	1010.82	9.31	7.23	3016.2	1235.1	12	2		5		26.23			2							0.32	0.21	4.4	0.7	153	2	5832.648285	2528.25307	5868.618782	2669.102635
24	1.27	1677.59	227.03	9.28	0.61	1.11	15.65	545.69	532.15	6.43	15.33	285.41	1.56	247.45	602.85	6.89	5.34	2811.52	2563.35	53	2	3	2.67	1	25.93	1	1	2	2	2	2	2	1	2	0.16	0.08	4.7	0.6	220	2	67675.19247	35699.18627	81868.48665	37043.64664
25	2.09	1826.89	237.78	6.81	0.99	0.69	11.51	327.3	42.37	4.36	12.57	192.28	4.61	1327.82	1245.23	7.02	7.57	2251.98	2449.66	42	2	4	1.77	1	37.6	1	1	2	1	2	2	2	2	2	0.17	1.03	4.3	0.5	153	1	121284.2811	59410.11073	135253.835	63701.05926
26	0.09	448.01	90.87	0.29	0.07	0.03	0.05	8.93	8.93	1.34	0.85	31.5	0.04	37.37	116.91	0.84	0.17	305.14	50.96	14	2		2.51	5	32.18			2							0.23	0.06	4.6	0.4	143	2	1827.497347	1020.626027	1860.690475	1036.048469
27	1.37	2110.5	325.82	20.73	0.86	1.2	114.22	356.76	125.61	8.42	15.45	157.86	2.22	885.16	1273.35	6	9.63	1796.64	2157.29	18	1			5	27.75			2	2											2	1915.775699	1275.473886	1935.09808	1321.206798
28	2.85	2952.68	334.43	14.21	1.82	1.69	30.22	2134.31	1341.78	9.47	25.96	307.09	6.66	1381.33	1750.67	17.26	11.65	4515.29	2561.19	18	1		3.43	5	19.44			2	2						0.35	0.05	5	0.5	144	2	39041.47511	16448.79722	41107.19129	17271.78671
29	1.6	1341.22	100.73	6.14	1.04	1.54	22.95	712.3	38.94	6.19	22.52	214.4	12.49	618.68	1284.17	19.48	13.28	3351.05	1548.34	62	1	3	1.07	3	36.94	1	1	1	1	2	2	1	2	1	0.22	1.11	4.6	0.9	211	2	42515.71017	22307.7735	47954.52161	24539.22336
30	1.54	3594.76	620.97	25.19	1.24	0.9	84.89	239.86	115.05	9.2	18.05	311.47	3.47	799.53	1144.31	22.04	32.26	3974.11	3039.97	7	2				13.65			9							0.38	0.08				1	11451.4783	5290.89108	11715.07255	5413.378153
31	0.71	1503.91	238.96	12.07	0.81	1.23	37.3	399.88	331.37	5.76	17.15	171.56	0.46	178.27	561.79	7.8	3.38	1721.2	2148.28	15	2		0.33	5	17.66			2							0.14	2.19	4.4	0.5	145	1	2359.999797	1246.115175	2373.733909	1316.488471
32	2.8	2809.54	315.41	9.31	2.33	2.04	105.45	728.82	52.1	5	25.67	409.96	7.39	1178.51	1463.23	26.42	20.15	4942.92	2185.25	10	1		1.54		19.05			2												2	14739.01837	6479.373912	15843.15105	6662.062056
33	1.12	2150.03	237	7.04	0.8	1.63	39.16	318.09	64.53	1.51	17.88	132.4	7.51	266.61	918.36	10.28	18.37	1791.21	2441.63	46	1	3	1.78		36.16	1	1	2	2	2	2	2	2	2	1.99	0.27	4.2	0.6	184	1	7478.023883	4381.783337	9463.23447	4530.707508
34	1.94	1387.06	165.81	6.51	0.72	1.12	64.68	3620	159.64	7.4	17.43	642.91	15.7	277.84	880.09	15.3	6.72	2135.2	1580.25	38	2	3	0.92	5	25.62	1	1	2	2	2	2	2	2	2	0.54	0.15	4.4	0.4	185	2	26685.14308	12494.36425	27063.49506	12448.41233
35	2.16	1713.43	165.85	6.55	1.53	1.16	21.84	434.79	53.23	6.19	11.59	165.13	4.53	896.79	1207.47	8.08	9.12	2570.31	2035.85	2	1		5		14.26			2												2	32504.83739	14232.76848	35231.15075	15369.5801
36	1.59	1600.89	202.66	9.94	1.42	1.27	77.74	349.98	74.46	4.09	17.89	299.28	2.44	480.3	771.33	20.3	9.77	3979.48	1815.88	6	2		4.61		15.88			2												2	13151.57018	5980.677199	14383.51244	6359.847998
37	2.3	1234.82	140.31	7.14	1.49	1.95	113.31	1251.55	215.86	2.98	12.96	275.33	3.45	1647.89	1520.56	14.55	8.08	2119.57	2214.27	1	1		5					2												2	32504.83739	14232.76848	35231.15075	15369.5801
38	1.09	882.02	182.1	11.51	1.49	2.3	313.62	1173.78	163.11	1.93	13.96	302.84	0.59	625.8	552.96	16.61	3.24	649.97	1794.62	1	1							2												2	4677.474392	2439.469354	6141.188665	2573.131862
39																				7	1		0.32		15.91			2							0.44	0.02				2	10519.76004	4624.558912	11307.81869	4754.949919
40	1.71	926.46	166.88	21.94	1.23	2.73	57.96	580.49	36.68	2.51	12.39	445.41	1.15	503.21	644.75	22.48	3.48	1330.06	2085.71	68	2	1		2	30.23	2	2	1	1	2	2	2	2	2	2.3	0.7	4.4	0.7	242	2	2156.773621	1321.255416	2310.181382	1268.890199
41	2.53	1806.12	224.95	12.72	1.32	1.59	37.19	806.31	109.97	6.25	17.52	310.31	6.07	1401.75	1353.02	12.95	12.42	2205.62	2486.67	2	1		1.31		18.97			2												1	24978.07745	10937.05497	27119.5361	11454.15873
42	0.79	1268.41	209.07	5.97	1.31	1.34	321.22	291.13	174.83	2.86	12.29	223.8	1.46	278.17	648.23	7.71	3.82	1499.63	2280.73	18	2			5	31.42			2	2						0.77	0.21	4.1	0.5	184	2	8948.540469	5163.264498	9099.638155	5216.191715
43	2.12	1765.4	262.82	11.56	1.2	1.3	102.15	430.54	86.42	6.22	11.03	327.14	2.6	1037.3	1055.27	10.93	9.5	1491.08	2390.03	6	2		2.93		16.82			2												2	34024.57888	15696.3824	36465.3474	18053.99663
44	5.11	3751.26	444.17	21.69	3.74	4.37	117.25	2373.27	1528.44	12.56	63.86	902.37	4.15	1436.4	2374.32	50.18	28.21	5397.9	3628.04	15	2		5	5	23.21			2							0.64	0.08	4.6	0.6	106	1	32629.16305	12785.4824	35173.23155	14173.45958
45	0.91	1430.92	176.87	8.39	0.58	0.84	31.88	292.01	119.06	5.64	9.7	125.02	3.14	536.15	999.53	9.55	11.16	2473.31	1463.41	33	2	3	0.75	3	27.47	2	2	2	2	2	2	2	2	2	2.15	0.32	4.8	0.4	213	1	18362.02254	9959.723177	20355.0409	11380.32629
46	0.79	769.95	120.16	3.48	0.39	0.21	3.28	309.4	46.04	1.38	4.53	91.28	0.89	419.83	405.9	3.1	2.78	927.31	657.87	85	2	2	1.2	2	23.79	1	2	3	1	2	1	2	2	1	0.14	0.45	4.4	2.7	182	2	10553.67786	6074.583948	11204.84684	6926.573373
47																				16	2		2.13	5				2	2											2	31978.6592	14655.03899	0	0
48	0.7	516.42	54.57	0	0.4	0.3	60.41	457.96	0	7.5	5.07	80.87	1.51	403.66	263.08	9.13	5.27	157.28	545.65	0	2		2.04																	2	17467.84911	7600.911133	20062.74679	7975.888792
49	0.6	1246.22	147.82	7.11	1.74	0.88	9.18	202.2	39.97	15.75	13.96	294.14	0.98	274.22	725.01	9.76	5.63	2118.83	839.66	12	1		1.19		23.29			2							0.45	0.07	4.8	0.4	166	2	2964.310363	1950.774942	3168.200556	1985.146644
50	1.88	1540.49	195.17	8.67	1.51	1.86	43.47	657.59	38.75	5.26	17.29	279.32	2.09	624.77	875.58	8.76	5.74	2232.73	2090.14	1	2		0.19					2												2	8489.040291	3745.279966	8411.207776	3838.386246
51	1.83	971.62	127.74	4.26	1.39	0.83	100.04	1191.85	490.2	16.64	16.03	171.59	1.96	815.88	477.71	24.54	6.93	230.89	1407.89	0	2		1.8																	2	17261.02452	7297.47589	18392.69274	7789.927449
52	1.88	1957.63	240.94	9.69	1.08	1.61	46.42	522.21	98.5	9.82	15.45	208.57	2.73	883.59	1006.51	9.82	7.77	2978.25	1892.24	19	2		2.18		20.98			2	2						1.47	0.01	4.3	0.4	145	1	9216.801484	5352.892286	9157.696403	5612.542505
53	2	1614.29	181.26	16.4	1.5	1.53	93.83	574.83	76.67	5.68	18.05	427.16	4.38	773.17	1236.02	18.41	14.22	2221.25	1985.58	18	2		0.18	5	27.96			2	2						1.85	0.31	4.4	0.4	138	2	2693.699847	1741.308047	2799.373499	1813.274193
54	1.45	1071.55	183.37	4.37	0.95	0.39	31.1	320.9	16.78	3.55	9.89	139.42	1.22	465.5	992.71	8.61	2.59	1433.78	593.32	2	1		2.29		15.82			2												1	7239.673161	3384.935174	8174.3554	3537.282301
55	1.85	2538.42	279.65	18.41	1.38	1.9	288.75	1596.64	1280.55	20.3	17.43	441.87	1.22	1025.17	1228.74	11.96	8.18	2989.24	4327.79	61	2	5	3.33	4	23.2	1	1	1	2	2	2	2	2	2	0.23	0.18	4.6	0.6	285	1	8123.335092	4675.704681	8238.287966	4561.977949
56	1.7	1324.68	101.11	16.73	0.7	1.41	87.55	909.43	579.63	7.24	12.85	234.12	4.15	278.67	843.26	11.19	11.6	2238.05	2702.67	21	1	2		1	24.64	1	1	2	2	2	2	2	2	2	0.97	0.24	5.4	0.7	189	2	87632.90994	42167.88965	89768.52637	42124.58022
57	1.96	3490.26	402.45	13.31	1.29	1.71	156.49	1211.54	619.87	9.7	24.34	389.37	1.88	1057.7	1470.64	14.86	7.78	3244.96	3399.68	39	1	5	5	1	29.74	2	1	2	1	2	2	2	2	2	0.26	0.27	4.3	0.9	238	1	91035.13193	42594.601	102609.7497	46859.94112
58																				18	2			6	24.05			2	2						1.34	3.48	4.4	0.4	162	2	1982.098509	1289.998811	1993.633409	1295.033948
59	0.84	1414.35	93.25	7.96	0.37	1.53	14.59	76.87	36.45	6.92	15.11	208.59	3.16	191.33	610.95	4.77	8.86	1462.99	1412.78	70	1	2	0.97	1	29.28	1	1	2	2	2	2	2	2	2	0.2	0.73	4.7	0.8	252	2	1983.917404	1202.612732	2472.055891	1332.713562
60	1.84	2170.93	276.9	23.42	1.63	1.86	81.88	616.76	351.22	12.6	28.56	412.23	2.48	749.81	1234.16	15.04	7.85	3869.43	3671.36	5	1				16.2			2												2	41438.7607	17768.84719	54839.06679	17750.43874
61	1.23	830.7	139.72	7.5	0.8	0.71	42.25	1320.78	830.58	2.26	7.74	157.43	1.51	643.12	611.94	9.85	5.77	1130.17	1074.98	4	1		1.77		16.83			2							0.06	0.03				2	10710.79016	4898.119347	10612.58734	5254.237023
62	1	1877.08	221.94	16.4	1.25	1.12	42.51	346.59	224.51	14.82	20.44	417.64	1.41	275.65	743.54	12.33	7.89	4750.65	1567.45	17	2		1.8	5	17.36			2	2						2.17	0.04	4.5	0.4	161	2	46220.38746	21691.44772	49787.56308	22966.56231
63	1.96	1731.9	240.29	42.37	1.64	1.31	198.92	842.6	30.62	15.44	10.82	716.5	3.51	1225.1	1471.94	22.97	12.44	1591.4	3491.43	0	2																			2	1485.772538	981.264918	1613.673436	1059.714217
64	0.82	1174.21	173.15	9.48	0.85	0.9	59	2627.31	2586.94	3.04	9.97	252.84	1.2	382.95	435.31	7.28	3.82	1977.74	1586.22	63	2	4	5	1	20.48	1	1	2	2	2	2	2	2	2	1.56	0.57	3.8	0.4	190	2	13409.1658	7718.172229	14236.5203	8800.682765
65	2.39	1653.26	196.66	5.43	3.11	2.42	42.61	1653.32	914.99	2.1	28.48	385.97	2.58	550.15	1065.63	17.98	18.38	3231.69	1545.43	9	1				19.48			2												2	65878.43146	27268.76366	70623.38493	28845.10674
66	3.36	3294.18	500.6	37.41	2.96	4.9	203.29	1206.73	562.22	9.36	54.59	757.93	4.45	1043.1	1953.38	30.75	19.95	6527.3	5187.84	37	1	4	4.13	5	30.38	2	2	2	2	2	2	2	2	2	4.07	0.22	4.8	0.8	213	2	25617.80044	13418.27889	27489.67342	15027.54298
67	2.28	1836.13	290.71	12.79	2.17	1.26	45.33	387.53	97.35	4.58	20.14	581.28	2.45	1010.39	1126.7	16.89	11.19	2012.25	1939.26	13	1				23.31			2							0.46	0.05	5	0.3	181	2	2772.703357	1872.436964	2766.714964	1842.680714
68	2.13	1669.48	270.11	11.4	1.65	2.19	180.02	1047.28	102.13	3.49	27.19	413.74	3.42	592.06	822.49	15.53	7.07	1458.61	1556.13	19	2		4.34	5	23.93			2	2						1.6	0.08	4.7	0.6	147	1	2580.559454	1679.492019	2817.513976	1756.828988
69	1.04	2030.85	240.65	6.85	1.36	0.7	236.19	220.98	164.23	2.84	15.34	172.01	1.22	313.33	564.27	9.53	6.9	4473.95	1378.64	27	1	5	2.57	5	40.24	2	1	2	2	2	2	2	2	2	0.22	0.3	4.1	1	215	1	30969.83099	13366.3367	34823.86212	14576.34075
70	0.42	369.8	51.47	5.92	0.18	0.39	18.29	220.63	150.42	0.89	2.66	69.2	1.18	202.42	291.23	2.19	3.89	311.74	837.66	3	2				15.62			2							0.24	1.34				2	6573.515713	3660.905239	6754.901921	3738.811451
71																				69	1	3	1.26	1		1		1	2	2	2	2	1	2						2	2055.810252	1246.1928	0	0
72	1.13	2177.05	325.06	6.4	1.61	0.96	118.31	245.67	67.22	6.14	16.79	262.61	1.85	491.61	748.27	10.7	7.1	4284.49	1114.91	15	2		2.14	5	18.99			2												2	4279.979009	1941.029867	4252.532556	1933.415155
73	0.73	1089.92	193.36	6.77	0.6	0.46	99.34	1887.38	1835.48	4.14	6.63	141.29	0.42	236.99	403.41	6.25	2.31	1769.01	704.43	7	2		0.16		15.41			2												2	12273.77928	5670.816257	12689.89526	5735.30694
74	1.21	1423.42	207.78	16.1	0.52	1.77	51.05	917.15	803.04	3.93	12.47	190.82	2.66	486.05	941.79	10.63	11	3349.36	2902.83	13	2		1.7		19.88			2							0.09	0.04	5	0.5	146	1	3338.035462	1750.650675	3450.491115	1805.934984
75	1.21	1605.45	286.8	4.11	1.05	1.09	102.86	328.26	54.98	2.62	14.71	264.55	3.01	389.98	577.72	11.71	10.31	1351.89	1127.76	8	1				15.04			2							0.17	0.01				2	4810.048952	3054.612457	4799.660366	3146.731284
76	1.49	2338.98	325.79	28.21	1.17	1.32	249.55	530.13	276.14	14.93	8.22	596.9	2.39	1083.17	1334.89	13.64	8.74	2270.88	2994.41	13	2		1.13		20.62			2							0.32	0.02	5.2	0.5	144	2	1887.712865	996.740614	1898.698485	989.87434
77	3.37	3413.11	398.52	25.06	2.14	1.61	86.49	919.92	331.94	7.61	30.78	528.17	10.17	1509.05	2056.55	22.91	25.37	6320.81	4175.12	25	1	4	2.99	6	25.85	1	1	2	2	2	2	2	2	2	0.26	0.22	4.6	0.8	242	2	71690.12005	33036.04151	80805.12569	37407.05484
78	2.11	3579.09	544.85	16.88	2.61	1.45	25.02	488.16	140.12	9.06	36.89	437.08	1.81	983.3	1327.66	22.15	10.4	5923.03	2483.52	10	1				17.05			2							0.15	0.01				1	44983.38861	19859.01312	47371.58316	21265.90507
79																				2	2		0.79		16.7			2												2	33002.53744	15645.97648	33099.23853	15764.26505
80	1.58	1370.14	222.33	4.86	1.42	1.17	224.96	636.65	35.8	2.93	15.39	353.4	1.36	518.13	651.4	9.24	5.87	2857.73	1109.28	75	2	1		2	36.81	1	2	2	1	2	2	2	2	2						2	11835.72385	6812.51589	12820.6113	7343.896878
81	0.62	984.83	132.73	5.21	1.39	1.02	46.78	99.35	66.99	5.54	10.27	121.73	0.86	109.86	467.36	5.75	4.13	2988.95	1003.63	30	1	5	3.59	6	28.69	2	1	2	2	2	2	2	2	2	1.88	0.36	4.6	0.9	340	1	87210.81476	40805.23397	95022.65796	44891.39037
82	1.35	1677.01	248.19	23.94	0.89	1.53	39.44	351.99	202.87	5.64	11.4	210.04	1.64	698.91	1020.72	8.24	6.18	2019.63	2712.16	3	2		5		14.9			2												2	45135.72602	20201.73707	48921.44356	21629.18307
83	1.06	1552.36	191.73	13.61	1.24	1.34	107.79	477.41	371.68	6.08	18.58	402.76	8.2	633.1	1142.44	13.58	12.21	1924.02	2497.76	60	2	2	2.4	5	32.14	1	2	1	2	2	2	2	2	2	1.41	0.45	4.5	0.9	237	2	10553.67786	6074.583948	10703.02238	5926.832405
84	2.96	4003.48	562.03	10.66	2.22	1.66	9.18	430.12	60.97	5.09	29.88	494.19	10.52	1777.25	2276.13	18.17	24.52	5479.23	3124.21	14	1		3.53	5	18.43			2							0.28	0.01	4.9	0.7	142	2	37625.93334	16864.02262	40306.35368	17513.62352
85																				18	1			6	29.14			2	2						4.19	0.02	5.2	0.8	162	2	2444.265179	1570.490695	2647.533556	1693.089971
86	2.2	2167.74	247.12	16.7	0.98	1.41	118.09	725.93	284.35	8.65	16.28	350.73	6.01	785.01	1317.94	11.64	12.98	2806.44	3021.51	63	2	3	2.16	5	31.88	1	2	2	2	2	2	2	2	2	0.36	0.18	5	0.5	205	1	46701.48421	23684.41671	52691.39204	24741.041
87	0.58	1155.8	96.05	5.08	1	0.88	0	13.68	0.36	2.4	9.41	96.16	2.81	128.77	454.54	5.83	5.86	2224.91	768.62	14	2		5	5	22.96			2												2	5381.674701	2841.604698	5585.593825	3104.472374
88	2.41	1626.29	283.44	8.73	1.57	2.07	201.65	874.06	124.23	3.63	16.94	349.26	4.6	886.57	1105.05	13.94	7.45	1630.18	2711.25	19	2		0.74	5	20.84			2	2						0.1	0.13	4.3	0.3	143	2	2402.417595	1553.012336	2496.664266	1617.196448
89	2.41	2544.06	358.46	16.62	1.74	1.78	183.16	870.56	537.48	9.13	20.54	367.92	4.77	1207.7	1454.13	17.76	14.41	3533.11	3564.5	3	1		1.15		15.24			2							0.07	0.01				2	12441.37349	5689.527219	12327.30366	5855.619134
90																				61	1	3	2.22	1		1		2	2	2	1	1	1	2						1	44380.084	23286.00082	0	0
91	1.17	1814.16	216.45	12	0.91	0.89	71.32	798.22	374.9	11.55	8.77	324.54	0.99	790.96	854.05	10.55	5.55	2938.96	2291.75	17	1		0.63	5	36.38			2	1						0.78	0.04	4.6	0.6	173	1	32388.44257	14911.41719	34987.54487	15029.85133
92																				31	1	5	4.35	1		2		2	2	2	2	2	2	2						2	39680.00585	17376.15354	0	0
93	1.23	1376.97	157.11	7.5	0.83	1.61	109.3	1582.73	1198.24	5.43	12.02	221.69	4.22	248.39	826.75	7.74	9.76	1363.43	2384.42	63	2	4	5	1	22.85	2	2	2	1	2	2	2	2	2	1.42	0.06	4.7	0.6	195	1	53079.91925	26919.20712	56627.43662	26912.49263
94	0.84	1105.19	126	9.54	0.81	1.17	92	522.55	315.43	4.07	13.3	163.94	0.85	536.81	690.02	7.59	5.78	1100.56	1592.15	61	2	3	4.44	1	35.28	2	2	2	2	2	2	2	2	2	0.27	0.34	4	0.6	235	1	10153.7805	5844.407311	10037.80639	6664.113363
95																				45	2	2		4		1		2	1	2	2	2	2	2						2	7418.423501	4375.679194	0	0
96	1.73	1367.82	122.64	3.38	1.73	0.66	6.66	25	23.11	1.01	13.04	101.4	1.22	465.65	488.31	13.62	3.85	977.22	1470.33	43	2	2	2.51		27.54	2	1	2	1	2	2	2	2	2						1	25236.38818	13449.6541	27654.98582	14012.82715
97	1.72	3941.88	630.6	13.96	1.29	1.7	99.26	364.75	70.58	13.42	22.46	214.49	1.51	618.7	1390.16	15.54	7.15	3464.63	2525.5	32	1	4		5	28.38	1	1	2	2	2	2	2	2	2						1	36255.04992	15647.39583	40766.7985	17063.89556
98																				62	2	1	0.84	3		1		2	1	2	2	2	2	2						2	10153.7805	5844.407311	0	0
99																				0	2																			2	2260.786962	1261.476068	0	0
100	0.64	1022.55	104.4	5.68	0.73	0.72	30.7	129.38	73.85	3.69	11.14	159.37	3.33	245.08	454.49	6.65	6.66	1337.46	1356.29	14	2		0.12	5	28.44			2												2	8440.604308	3658.712597	8492.658317	3788.675928
101	2.45	3500.32	511.59	49.21	3.25	1.85	138.44	625.87	362.29	16.41	22.38	432.59	1.28	903.77	2500.31	24.51	14.11	6301.66	4421.29	52	1	5	2.17	1	23.55	2	1	2	2	2	2	2	2	2	0.06	0.01	4.6	0.7	144	1	10948.40736	5934.232634	11748.39906	6704.614912
102	0.92	1930.14	161.13	4.4	1.28	1.13	11.33	661.79	534.74	6.31	25.17	294.27	0.71	128.64	804.39	13.95	8.32	3005.35	1287.79	41	2	1		3	26.32	2	1	2	2	2	2	2	2	2	0.68	0.67	4.7	0.6	139	2	121284.2811	59410.11073	128224.3227	64527.40243
103	3.36	1684.13	156.64	3.71	0.97	1.18	29.19	719.24	112.68	5.76	6.09	228.52	6.67	2209.8	1812.55	5.77	8.79	2082.21	3089.57	3	2		0.67		17.46			2							0.14	0.01				1	12018.69757	5186.322943	12865.73789	5645.570191
104	1.64	1179.72	173.24	8.37	0.88	2.47	249.91	311.9	36.94	1.81	9.37	156.64	2.36	707	770.77	9.41	5.36	684.18	2648.77	3	2		0.78		16.73			2												2	5736.731076	3245.501704	7531.916779	3578.952403
105	1.68	1602.98	178.85	6.99	1.72	1.13	32.04	1204.1	783.45	3.95	14.12	261.52	4.22	1001.29	1222.06	9.41	10.16	3467.52	1901.68	37	2	2		4	33.41	2	2	2	2	2	2	2	2	2	0.13	0.82	3.7	0.4	259	2	4912.899214	2245.955776	5480.523124	2503.192762
106	1.57	1967.46	336.73	6.74	0.74	1.11	61.24	894.11	660.53	3.95	11.62	154.04	7.16	848.69	1100.42	8.79	13.3	1313.72	2040.18	39	1	2	0.31	1	29.07	2	1	2	2	2	2	2	2	2	2.38	0.1	4.7	0.8	183	2	15880.91568	9089.589389	16998.54455	9606.290747
107	2.9	2336.09	333.35	17.86	2.72	2.77	230.33	1176.83	537.02	6.76	26.31	387.45	2.94	1036.79	1479.67	16.22	10.38	4313.8	3461.76	30	2	3		1	26.97	2	1	2	2	2	2	2	2	2	2.39	1.33	4.4	0.5	128	2	17076.28493	9262.327743	16803.5037	9410.398685
108	2	2523.44	357.58	19.65	1.95	1.94	172.11	1913.8	1397.06	7.51	38.21	449.91	3.15	1328.07	1795.89	12.88	9.84	3618.02	2992.34	22	1	4	4.55	5	38.41	2	2	2	2	2	2	2	2	1	0.23	0.36	4.9	0.7	169	1	78391.58009	36124.18967	85618.70784	37772.44608
109	1.14	1824.51	288.71	5.31	1.2	0.55	136.09	293.46	38.79	2.29	8.54	193.47	2.11	714.27	815.69	7.05	6.3	2651.67	995.95	11	2		1.06		19.06			2							0.38	0.03				2	55166.70707	25449.77068	56236.47953	26884.78725
110	1.77	2155.97	310.62	15.53	1.17	1.52	207.62	503.25	247.79	10.29	16.32	305.75	3.09	836.9	1060.52	10.35	7.97	3626.81	3611.68	13	1		0.75		15.36			2							0.17	0.06	4.7	0.4	126	2	4816.946112	3169.970962	4966.201947	3221.3064
111	0.78	979.68	144.12	9.71	0.7	0.82	34.95	223.55	110.35	2.73	9	175.77	2.56	462.32	649.57	7.54	6.89	1784.27	1314.39	14	2		1.34	5	34.91			2							3.01	0.66	5	0.5	204	2	3241.568905	1700.058269	3350.774679	1719.076017
112	2.65	2237.36	262.43	9.58	1.93	3.34	54.26	420.96	100.74	8.82	49.79	397.85	2.73	1030.81	1666.76	18.86	16.01	3644.79	2431.35	16	1		4.07	5	21.87			2	2						0.09	0.03	5.2	0.7	180	2	4993.20721	3298.03046	4982.423045	3342.24566
113	2.44	3447.17	447.06	39.64	2.17	2.66	94.64	548.07	157.67	12.21	27.43	532.03	4.13	1464.36	2157.16	17.61	16.17	8364.39	4697.04	27	1	4	4.44	3	23.53	2	1	2	2	2	2	2	2	2	0.42	0.03	4.7	1.1	139	2	81201.71304	37419.14731	91526.06557	40717.20119
114	2.44	1995.17	241.12	8.81	1.99	0.92	21.97	421.42	74.47	11.47	18.56	218.09	2.75	1052.71	1709.09	11.94	7.47	4643.74	2010.87	14	1		5	5	26.98			2							0.11	1.99	4.7	0.5	125	1	41917.14997	18295.38223	44135.02045	18798.30727
115																				59	2	4		2	20.89	2	1	2	1	2	9	2	2	2	0.77	2.55	4.3	0.4	162	1	91938.07952	48498.04642	97028.28507	49548.64464
116	0.99	1547.81	189.38	7.74	0.69	0.67	69.75	348.27	56.38	5.94	9.57	143.66	0.93	625.88	789.47	6.67	5.36	2029.99	1236.93	5	2		5		22.76			2												1	13281.13221	6142.904902	14217.14499	6589.524689
117	2.23	3539.18	371.31	12.65	1.59	2.49	75.66	346.45	94.29	5.87	45.47	383.03	5.2	822.9	1515.12	19.28	17.82	4149.47	2612.7	34	1	2	0.67	6	34.2	1	1	2	1	2	2	2	2	2	2.68	0.08	4.7	0.7	266	1	51299.13164	25063.48627	52602.88177	27797.38412
118	1.33	1284.79	113.22	11.05	0.83	1.63	91.2	500	357.22	4.22	14.52	146.14	5.68	366.71	879.04	11.49	16.04	2631.16	2292.19	85	1	4	2.71	1	30.67	1	1	2	1	2	2	2	2	2	0.18	0.29	4.6	0.8	253	1	16322.11321	8872.24185	18410.1154	12209.90675
119	2.01	1018	138.73	7.31	1.67	0.59	170.28	687.04	6.54	17.1	18.96	129.34	1.85	840.89	489.26	28.58	7.12	224.84	1149	0	1		5																	2	15477.74545	6042.673812	16492.49823	6203.715516
120	1.26	1436.23	200.39	25.98	1.29	1.16	143.24	6234.14	6091.67	8.4	11.76	371.95	0.88	815.04	831.56	11.8	4.94	1412.82	2917.87	30	2	4	4.19	6	25.6	1	1	2	2	2	2	2	2	2	0.9	0.07	4.4	0.5	251	1	86584.40281	39594.05039	98327.63201	43683.01809
121	5.84	4357.07	558.14	9.03	1.89	3.39	120.41	10572.27	388.79	16.17	52.19	1771.14	43.96	764.36	2508.86	41.83	20.35	4636.58	3512.98	38	1	1	0.92	1	28.4	2	1	2	2	2	2	2	2	2	2.45	0.09	4.6	0.7	165	2	13031.46114	7458.677652	13429.03696	7451.93556
122	1.9	2601.98	357.81	15.18	2.39	2.26	487.19	479.46	277.63	7.72	25.45	494.9	4.05	530.46	1114.47	18.98	10.09	3877.02	4609.35	64	1	2	2.59	1	33.56	1	1	2	2	2	2	2	2	2	0.13	0.25	4.9	0.9	202	1	51881.42976	27221.91819	58006.38714	28547.40284
123	0.75	2144.66	388.21	6.42	0.76	1.06	336.04	111.01	0.94	1.65	15.63	208.29	3.25	205.33	556.53	10.43	9.75	2346.31	1038.99	76	1	1	1.9	1	36.57	1		2	2	2	2	2	2	2	4.6	0.14	4.2	0.9	212	1	38150.36167	20310.72344	43030.737	22805.59366
124	2.47	1911.14	231.06	3.17	1.42	1.63	32.93	842.76	60.78	6.77	20.57	399.77	5.09	930.41	1110.18	15.3	16.38	2060.62	1455.33	15	1		0.28	5	19.45			2							2.54	0.55	4.8	0.6	113	1	3227.131096	2179.316996	3220.161244	2135.015967
125																				39	2	4	4.55	1		2		2	2	2	2	2	2	2						1	15488.55323	8542.01696	0	0
126	2.12	1696.56	249.61	27.57	1.52	3.02	102.15	3943.58	3833.4	5.72	18.49	565.31	3.58	790.12	1237.4	13.75	11.37	4128.16	5288.56	33	2	2	0.76	1	24.01	2	2	2	2	2	2	2	2	2	0.42	1.52	4.2	0.4	199	1	1794.274516	973.230342	1877.301219	993.93866
127																				33	2	5	5	1		1		2	2	2	2	2	2	2						1	4692.602643	2145.873154	0	0
128	2.7	2915.47	459.91	11.24	1.58	1.27	65.4	705.6	165.5	8.39	24.29	282.02	5.37	1560.24	1834.13	11.75	10.69	3619.85	2757.43	8	2		2.66		17.12			2							0.3	0.03				1	58089.4255	23901.07711	61502.06883	24919.9139
129	1.55	1388.6	202.66	19.57	0.97	1.64	60.08	404.9	164.48	9.26	14.34	308.3	21.83	517.09	870.02	16.99	117.43	3115.91	2865.19	63	2	4	5	3	38.32	1	1	2	1	2	2	2	2	2	0.32	0.21	4.2	0.3	175	1	41430.71719	21011.37441	54689.36118	26144.13449
130	2.1	1847.61	218.82	16.39	1.32	1.86	45.23	716.2	61.11	13.3	13.36	236.81	4.79	1202.02	1469.89	9.3	10.03	3053.13	3176.68	59	1	2	2.58	1	26.17	1	2	1	2	2	1	1	2	2	3.15	0.17	4.3	0.8	167	2	70420.81834	35191.90264	78672.38901	38785.1093
131	2.31	3043.01	332.23	12.6	2.37	2.1	41.29	359.65	38.22	11.3	24.3	293.02	3.95	919.43	1654.23	14.33	11.8	4555.12	3545.1	56	1	4	4.44	1	26.83	2	1	2	2	2	2	2	2	2	0.12	0.18	4.8	1	194	2	88477.43843	44215.46742	99726.85955	48121.87368
132	2.11	848.12	152.95	3.6	3.13	4.11	140.43	2831.55	0	45.04	45.09	545.82	10.39	1979.12	1741.72	40.37	31.73	1060.47	2884.42	41	2	4	2.59		41.93	1	1	2	2	2	2	2	2	2	0.26	6.9	4	0.7	185	1	114312.1559	55994.8724	127478.6587	60039.15227
133	2	1092.94	148.34	9.7	0.9	1.07	18.45	837.89	465.45	2.26	5.16	143.39	3.93	1303.09	1227.72	4.96	6.6	1158.65	2383.83	1	2		1.38					2												2	5633.586578	2870.862951	6149.467638	3495.204069
134																				74	1	5	3.11	1		1		2	1	2	2	2	2	2						1	32624.20358	17368.67352	0	0
135	0.51	1031.78	173.55	7.8	0.75	0.41	14.03	160.04	99.38	4.62	9.17	304.03	0.14	225.89	279.19	5.82	3.13	1565.36	754.57	9	1		0		23.88			2												2	9708.586086	4267.961259	9761.806235	4388.297873
136	2.94	3643.89	439.38	31.54	3.49	4.47	164.53	418.3	147.61	16.49	39.73	637.87	2.84	933.72	1647.57	19.54	12.18	5865.91	5658.02	53	1	1	1.44		43.73	1	1	2	2	2	2	2	2	2	3.36	2.1	4.4	0.7	237	2	13443.46072	7355.62214	14969.06704	7507.55431
137																				48	1	4	3.64	3		2		2	2	2	2	2	2	2						1	117911.5739	57189.97221	0	0
138	0.85	1090.71	170.08	11.55	0.56	0.73	73.97	971.73	620.07	5.5	5.05	188.43	0.71	655.11	553.66	5.16	3.52	1496.83	1344.94	14	2		4.32	5	32.82			2							0.05	0.58	4.6	0.5	154	2	2830.847301	1494.729696	2905.107126	1633.002314
139	1.08	2189.92	295.42	10.81	1.9	1.14	237.71	234.29	189.61	5.44	17.84	193.21	2.82	321.4	656.42	10.11	7.1	3948.62	2102.31	12	2		5		21.81			2							0.15	0.01	4.4	0.5	133	2	6490.249809	2813.300786	6710.287708	2843.585399
140	5.82	4541.62	851.55	20.74	4.24	5.56	236.53	2942.14	180.63	9.71	59.29	846.83	8.7	1352.87	1985.79	40.28	13.47	4768.29	3288.28	12	2		1.41		32.78			2							0.24	0.37	4.3	0.5	94	2	7192.954172	3283.476985	7227.672491	3270.595816
141	1.44	2402.83	307.39	22.4	0.85	0.68	18.97	2595.98	2107.05	15.27	6.29	239.16	2.94	825.67	879.17	9.32	5.89	3652.88	1806.58	35	2	3		4	26.19	1	2	2	2	2	2	2	2	2	2.09	0.11	4.5	0.6	188	1	62251.61737	28466.9478	64791.20191	30338.36992
142	1.2	1810.6	373.53	37.64	2.15	2.43	79.94	351.61	141.44	5.8	27.67	526.57	4.71	713.27	1374.28	29.51	8.5	2571.86	2641.7	14	2		3.6	5	18.59			2							0.16	0.02	5	0.6	196	1	30238.67646	12133.94975	31019.57886	12615.91011
143	0.67	849.38	120.65	4.68	0.74	0.26	22.48	133.8	73.42	3.32	7.4	129.2	0.59	358.24	421.34	6.02	2.9	1578.25	514.06	22	2	1	0.03	1	27.69	2	2	2	2	2	2	2	2	2	1.01	0.56	3.5	0.3	258	2	2585.398539	1452.003539	2544.098678	1506.412335
144	0.59	2079.93	317.11	28.75	2.22	1.3	0	132.09	0	12.46	11.96	1114.49	0.13	379.94	1063.2	18.69	8.18	4570.28	2774.72	13	2		1.2		35.74			2							2.46	0.51	4.4	0.4	121	2	9895.391917	4289.313151	10123.16761	4518.01032
145	2.98	3685.9	455.46	30.87	2	4.45	181.24	851.59	361.43	14.02	44.97	384.05	9.26	1140.11	2310.44	29.6	21.43	6189.5	5110.42	16	1		5	5	21.58			2	2						0.08	0.16	5.1	0.7	147	2	33610.84273	14160.78504	35678.73224	14570.1955
146	1.26	1299.95	181.14	8.34	0.65	0.91	113.8	465.7	40.85	5.79	10.13	180.58	2.36	891.01	833.31	6.03	5.69	1412.28	1508.13	14	2		2.69	5	33.85			2							0.15	0.21	4.7	0.4	154	2	2869.77346	1505.068146	3091.688039	1552.597133
147	1.5	2982.93	332.61	47.27	2.24	2.73	70.96	324.89	105.43	10.14	26.84	769.27	1.86	849.24	2005.6	17.02	13.77	3868.97	3474.85	43	1	2	1		24.14	1	1	2	2	2	2	2	2	2	1.49	0.12	4.8	0.5	155	1	8644.170675	4729.67895	11527.69543	4963.711746
148																				77	1	1	3.81	1		1		1	1	2	2	9	2	1						2	26009.74309	13847.22649	0	0
149	1.44	1651.76	263.31	12.97	1.77	0.71	48.04	367.5	121.5	9.58	16.74	307.64	1.16	355.47	630.34	9.6	4.67	4686.03	1576.7	40	2	3	0.88	4	27.06	1		2	1	2	2	2	2	2	1.52	0.15	4.5	0.5	179	2	91171.39723	44659.56146	94890.77803	48506.31414
150	1.8	1878.54	338.4	12.59	1.92	2.2	133.25	1633.31	680.02	4.69	21.74	521.37	2.49	883.89	1145.34	21.11	9.9	2566.72	2072.1	65	1	2		1	31.48	1	2	2	2	2	2	2	2	2	0.35	0.24	4.6	0.8	206	1	37910.40707	19891.39475	42385.98973	19377.14327
151	3.34	1822.42	219.36	8.46	3.26	2.46	50.28	1194.13	215.92	2.77	27.78	570.45	4.3	999.4	1264.51	34.58	12.51	3754.21	2216.51	84	1	1	1.33	2	26.6	1	1	2	2	2	9	1	1	2	2.79	0.17	4.1	1.1	157	1	15778.35489	8576.670113	20672.1576	10823.21844
152	1.61	1196.89	108.88	7.9	0.56	1.09	47.38	745.73	366.75	6.16	8.12	139.95	4.02	1410.27	1441.49	6.16	9.53	4067.53	2496.6	4	2		1.15		16.99			2							0.39	0.01				2	8154.701177	4613.44557	10706.53824	4844.963889
153																				44	1	3	4.55	1		2		2	2	2	2	2	2	2						2	101277.0412	49121.82053	0	0
154	2.86	1931.69	234.33	15.08	1.64	2.15	57.4	783.58	86.59	12.09	27.52	284.16	5.76	1356.34	1495.49	16.07	9.57	2418.5	3007.57	8	2		0.66		15.25			2							1.08	0.02				1	5876.256216	3725.445204	5910.45332	3820.424893
155	2.73	1739.74	231.71	8.8	1.37	1.35	59.46	639.28	43.8	4.33	11.09	311.43	4.2	1546.74	1442.23	12.53	12.62	1697.68	2607.06	3	2		0.55		20.39			2							0.49	0.04				2	22290.45685	9718.452597	29448.87988	11301.5018
156	1.47	2036.34	338.96	12.75	1.21	1.22	140.13	895.3	569.73	5.9	10.12	303.54	0.99	824.55	1123.04	10.43	5.28	2840.41	1551.07	22	1	4	0.61	5	22.25	2	2	2	2	2	2	2	2	2	0.1	0.09	5	0.8	131	2	40483.19771	17472.23133	45521.11684	19053.92653
157																				3	1							2												2	47194.31488	20055.16244	0	0
158	4.33	4049.37	508.51	64.85	5.49	3.82	204.52	977.58	127.02	14.98	49.72	957.41	10.51	1281.14	3119.24	37.03	30.17	5116.67	5239.78	29	1	1	1.43	5	24.26	2	1	2		2	2	2	2	2	0.27	0.06	5	0.6	220	2	18442.89572	10555.96243	19740.82546	10961.85734
159	1.31	2177.42	231.68	14.24	1.07	2.3	64.23	568.07	128.35	19.11	28.17	273.19	2.44	583.6	1113.88	8.63	5.85	3604.77	2962.48	6	2		0.89		16.88			2							0.17	0.03				1	53344.54522	24609.16221	56488.07905	25996.78004
160																				62	1	5	1.5	2		1	1	3	1	2	2	2	2	2	0.27	0.61	4.2	0.9	218	2	40586.1643	21295.35075	45449.665	21909.65593
161	2.2	2213.8	264.21	10.22	2.57	2.29	333.54	1136.39	810.83	2.34	24.55	319.42	3.29	1039.74	1473.01	9.39	9.23	3203.75	2425.33	18	1		1.68	5	24.44			2	2						0.21	0.03	5	0.7	176	2	2464.386587	1598.878439	2530.486316	1632.578714
162	1.81	2985.07	330.61	62.71	2.56	2.25	97.04	216.05	216.05	12.28	25.69	1149.35	2.78	757.49	1616.01	32.78	15.73	3954.57	5572.42	63	1	1	2.18		25.41	1	1	2	2	2	2	2	2	2	0.18	0.09	4.7	0.7	201	1	2270.809308	1383.022652	2619.702618	1430.936592
163	1.09	1241.46	169.24	18.21	1.18	1.2	78.36	787.35	706.62	4.83	14.27	411.83	1.88	489.66	1013.24	11.36	8.67	3467.9	2776.88	63	2	1	0.85	1	25.13	2	1	1	1	2	2	2	2	2	2.68	0.05	4.5	0.4	237	2	5968.239698	3833.458477	6204.653506	3681.527305
164	3.75	2519.44	278.43	24.34	2.88	4.29	312.27	2063.06	555.81	17.03	48.48	711.59	5.24	909.44	1536.12	27.71	12.91	4211.58	3684.48	51	1	4		1	30.17	1	1	2	2	2	2	2	2	2	0.1	0.96	4.7	0.8	110	1	68976.25805	34470.00212	75154.75454	37515.4032
165																				9	2		2.64					2												2	45561.58921	18746.45941	0	0
166	2.43	2926.57	286.32	29.89	1.45	2.63	203.1	954.26	480.62	12.41	36.32	650.88	4.99	1375.06	2234.8	18.7	18.72	6891.16	5581.51	41	1	2	0.31	1	28.79	1	1	2	2	2	2	2	2	2	2.18	0.04	4.8	0.9	178	1	10928.73716	6403.745043	12765.09481	6621.389857
167																				32	2	4	3.96		32.44	1	1	2	1	2	2	2	2	2	1.37	0.71	3.6	0.3	350	1	6603.888671	3019.882246	7062.458719	3173.514954
168																				65	2	4	3.28			2		2	2	2	2	2	2	2						2	49207.48265	24955.32089	0	0
169	1.35	2070.14	306.15	28.73	1.27	1.38	127.52	348.45	124.67	8.95	13.85	446.83	1.97	844.7	1489.85	11.08	7.3	1936.91	3071.4	23	2	1	0.69	1	23.25	2	2	2	2	2	2	2	2	2	1.94	0.5	4	0.4	230	2	1270.188045	713.359085	1249.897715	712.041534
170																				28	1	2	0.5		25.06	1	1	2	2	2	2	2	2	2	0.06	0.11	4.7	0.6	188	2	22780.6637	12899.46744	22883.09832	14418.19677
171																				36	1	3	1.1	3		2		2	2	2	2	2	2	2						1	53566.83067	25063.48627	0	0
172	3.25	4123.34	535.36	23.05	2.81	1.58	39.94	520.61	160.88	15.41	35.42	616.25	7.02	1661.18	2015.88	26.38	19.08	4569.22	3483.86	41	1	4		3	34.08	2	2	2	1	2	2	2	2	2	0.09	0.17	4.9	1	240	1	28761.21677	14478.74678	30085.01553	14368.28829
173	2.16	2186.7	243.27	14.86	2.53	2.21	184.28	906.22	215.67	6.65	21.43	394.32	4.3	905.54	1307.76	14.87	13	3814.09	3554.86	82	2	5		2	26.35	2	1	3	1	2	2	2	2	2	2.83	0.36	4.4	0.9	165	1	19369.56282	8732.883996	22379.61268	11033.60358
174	1.99	1239.26	187.43	4.34	1.01	1.14	25.21	833.25	176.22	3.03	12.31	208.03	3.02	975.75	941.08	8.85	9.21	2302.8	1597.92	2	1		0.06		17.36			2												2	19784.71884	8663.058957	22723.79398	9376.481858
175	0.97	1313.48	171.35	6.06	1.08	1.45	11.82	145.82	29.14	2.79	27.32	167.17	2.29	362.64	697.3	9.63	6	2028.72	1044.05	19	1		1.2	1	33.99			2	2						2.44	0.16	5.1	0.7	132	2	2426.523669	1615.516667	2421.282943	1695.254416
176																				0	1		0.7																	2	3377.514713	2106.419906	3561.939977	2239.904406
177	2.36	4301.8	338.23	13.67	1.57	2.43	119.91	636.07	218.31	12.47	42.15	344.4	7.71	963.55	2169.16	20.9	25.45	7829.9	3109.72	55	2	4	5		35.56	2	1	2	1	2	2	2	2	2	0.29	0.84	4	0.5	227	2	99337.93506	52401.52732	111813.1058	54375.01143
178	2.27	1794.43	218.19	10.52	1.41	2.23	238.85	834.85	210.59	4.51	18.26	333.22	3.68	1325.15	1432.84	11.42	9.22	2100.9	3591.4	60	2	4	5	3	31.74	1	1	2	1	2	2	2	2	2	0.37	0.2	4.5	0.6	289	1	8123.335092	4675.704681	8799.303113	6045.795799
179																				49	2	3		1		1		2	1	2	2	2	2	2						1	119230.8669	58404.26264	0	0
180	2.37	1858.49	283.02	7.23	1.91	2.03	58.8	1045.11	126.01	4.21	22.32	358.38	5.34	751.09	958.29	15.07	7.6	3979.16	1609.57	6	1		2.46		16.56			2							0.09	0.01				1	8557.027026	4914.647512	8757.424288	4897.50375
181	1.8	2384.45	413.58	11.02	1.86	1.01	122.71	333.05	91.75	4.84	19.89	443.82	1.81	725.58	1137.42	16.22	9.06	2267.72	2149.72	14	1		3.97	5	21.73			2							0.15	0.01	5.1	0.5	123	2	29708.60935	12966.77765	31280.51601	13323.22373
182	1.91	1249.98	180.06	11.18	0.83	1.44	101.53	454.54	114	5.5	7.45	176	4.2	1186.3	1103.66	6.61	6.83	1619.52	2816.63	10	1		1.7		20.66			2							0.16	0.07				1	6687.117003	3840.682382	6894.321154	3876.574681
183	0.62	1530.52	223.69	12.37	0.83	1	22.86	117.57	31.3	4.27	13.83	213.53	0.62	269.8	576.18	6.88	3.63	1592.31	1590.73	21	1	2	3.84	5	25.05	2	1	2	2	2	2	2	2	2	2.12	0.11	5.5	0.7	229	2	69939.30481	33653.94222	71716.78866	37703.85986
184	1.03	1294.71	135.12	6.45	0.72	1.01	30.15	225.61	14.73	5.92	13.08	149.1	2.85	463.97	689.05	8.52	8.32	1128.19	1944.94	31	2	2	0.26	5	24.69	2		2	2	2	2	2	2	2	2.02	0.39	3.4	0.7	201	1	24446.53446	11175.85216	26559.05905	12459.54145
185	0.61	904.3	153.95	2.44	0.58	0.3	2.82	189.23	20.12	3.54	6.25	152.83	1.08	322.06	337.75	5.31	3.16	1408.07	512.71	8	1		2.83		14.91			2							0.07	0.01				1	45921.60005	19008.12194	49229.14474	20106.93676
186	1.09	1631.03	174.95	6.08	1.17	1.47	19.95	419.22	224.24	6.18	27.09	229.63	1.32	281.93	868.59	10.83	7.69	3044.21	1517.22	18	1		1.19	5	22.97			2	2						0.57	0.03	4.7	1.1	159	2	41812.17762	19080.87003	41693.75185	19232.4201
187																				71	2	1	1.33	2	25.86	2	2	1	1	2	2	2	2	2	0.78	0.4	4.1	0.7	277	2	16079.06355	9254.936777	15895.41224	11148.4704
188	1.33	1712.8	233.96	4.45	0.65	0.74	12.51	479.63	59.06	6.19	11.13	147.41	2.06	822.64	1043.3	6.19	5.6	2346.64	1584.15	38	2	3	4.24	1	28.63	2	1	2	2	2	2	2	2	2	0.46	0.49	4.4	0.5	168	1	100933.4091	46155.68575	114153.1542	48503.79817
189																				75	2	3		1		2		2	2	2	2	2	2	2						1	38454.52599	22110.80502	0	0
190	2.07	1853.99	159.04	5.22	1.39	1.82	51.18	873.78	127.22	4.29	14.6	181.77	4.29	1103.15	1396.35	5.87	9.41	4205.95	2770.12	65	1	4	5	1	22.82	1	1	2	2	2	2	2	2	2	1.4	0.13	4.5	0.7	188	1	8986.031938	4603.521662	9328.225525	4796.09979
191	0.59	493.71	69.85	5.73	0.46	0.31	27.01	257.24	189.79	0.81	3.82	74.34	1.02	346.96	399.59	2.37	2.22	464.02	976.31	69	1	1		1	22.95	1	2	2	1	2	1	1	1	1	3.32	0.58	4.6	0.8	159	2	2270.809308	1383.022652	2541.667788	1555.879099
192	1.46	2916.25	430.38	14.61	2.15	0.94	37.72	388.14	254.56	14.37	22.39	403.49	2.11	370.07	1038.9	16.4	8.96	4682.73	1794.55	30	2	2	0.92	1	26.48	2	2	2	2	2	2	2	2	2	1.76	0.04	4.6	0.6	221	2	35676.49788	16714.5405	35269.00926	18168.70271
193	2.1	1550.95	197.31	4.99	2.49	1.51	23.33	586.6	30.65	4.87	19.53	353.25	2.86	991.75	1154.55	19.89	7.23	4156.9	1212.64	38	2	3		5	19.54	2	2	2	2	2	2	2	2	2	3.38	0.08	3.8	0.6	114	2	30556.99932	13969.28089	37236.11866	15599.27822
194	1.8	2217.66	358.59	31.66	1.76	1.54	411.85	406.8	137.14	3.45	12.68	970.89	2.89	1858.15	2192.8	11.36	11.99	3175.7	4187.28	44	2	1	1.75	1	31.54	2	1	2	2	2	2	2	2	2	1.59	1.16	4.2	0.5	175	1	7591.373406	4358.379377	7942.650037	4358.78391
195	1.11	970.73	78.66	3.38	0.85	1.09	44.17	150.34	11.15	1.03	12.71	137.22	5.3	181.32	734.64	12.47	10.12	1549.64	1085.69	64	2	1	0.27	1	38.66	2	2	2	1	2	2	2	2	2						2	12415.67581	7366.174169	12591.36937	7187.007396
196	3.68	2980.62	302.37	16.75	2.72	2.93	96.59	1096.03	309.69	12.06	36.49	622.89	9.69	1308.88	1791.91	31.69	20.96	6149.09	3627.32	19	2		1.02	5	21			2	2						0.56	0.14	4.9	0.4	153	2	2842.133702	1956.465727	3054.179057	1993.852347
197	1.27	1321.36	192.37	19.22	1.45	1.4	177.08	377.49	152.36	3.19	9.01	318.42	2.04	875.45	940.92	8.97	7.09	1768.46	2307.95	74	1	1	1.44	3	27.39	1	2	2	1	1	2	2	2	2	1.39	0.17	4.6	0.9	201	2	26677.94019	14202.96536	34356.04832	15272.08673
198	1.65	1941.83	261.32	9.2	1.73	1.7	57.81	369.97	164.34	7.76	17.69	391.66	2.64	868.74	1057.85	22.56	11.23	3540.22	2071.71	49	2	3	2.01	3	27.74	2	1	2	2	2	2	2	2	2	2.08	0.19	4.4	0.8	213	1	17882.35484	9530.345045	19596.15877	9939.31054
199	1.25	594.01	83.81	10.33	1.12	1.25	63.61	584.23	224.73	2.01	9.62	384.71	1.39	449.19	571.92	8.44	7.75	1337.21	1840.96	38	2	3	2.81		25.66	2	2	2	2	2	2	2	2	2	0.15	0.31	4.6	0.6	167	2	114836.7085	52513.50446	122810.9003	55185.0629
200	1.57	1685.96	305.52	7.35	1.24	1.67	412.94	357.26	219.72	2.58	10.28	314.8	3.05	952.43	1022.53	8.44	5.89	1248.44	3875.59	5	2		5		17.05			2												1	14486.87665	6251.394569	16357.21333	6455.268446
201																				14	2			5				2												2	26800.46998	10754.29199	0	0
202	1.89	1700.03	254.14	11.32	2.03	1.34	28.04	579.81	38.83	3.22	16.68	390.62	1.86	882.24	1033.65	14.78	12.35	2250.51	1595.93	10	1		1.68		24.33			2							0.1	0.14				2	6670.09872	3830.908092	6849.003978	3817.544738
203	4.2	3197.42	376.6	30.9	3.33	4.14	183.62	1019.57	126.48	14.45	44.17	620.87	7.68	1358	2030.48	29.27	10.17	4023.52	3445.58	7	1		0		17.26			2							0.05	0.01				1	5612.32539	3223.385988	5962.155025	3253.509472
204	1.73	1489.78	256.5	22.7	1.46	2.33	171.32	737.17	198.49	4.58	18.43	446.94	4.58	617.02	1115.4	18.52	14.48	2277	2813.3	5	2		0.36		15.72			2							0.37	0.01				2	8687.732982	4915.003305	9162.11654	5161.654812
205	2.21	2210.02	253.84	29.15	2	2.7	121.63	584.24	112.44	8.06	40.77	546.17	2.65	584.36	1267.46	18.94	14.05	2291.48	2390.98	40	1	5		1	23.45	2	1	2	2	2	2	2	2	2	0.07	0.03	5.1	0.9	207	1	125285.3038	60766.40999	134188.7644	63276.35783
206	1.29	1864.99	225.55	11.51	1.05	1.09	119.67	2294.55	1897.97	4.83	14.46	205.56	2.17	532.33	921.91	9.64	7.18	3261.32	2123.53	50	2	3	5		25.79	2	2	2	1	2	2	2	2	2	0.1	0.11	4.5	0.7	243	2	32496.57143	17318.94603	34787.9645	18133.38389
207	0.93	1021.13	151.69	6.76	0.51	0.45	14.96	262.26	35.09	5.2	10.23	126.33	1.5	499.29	630.24	4.53	3.57	2121.79	1096.32	3	2		1.59		15.05			2												1	44641.5061	19980.53534	51273.12629	21441.46977
208	0.88	961.2	165.18	3.06	0.82	0.75	112.28	322.2	42.25	2.32	7.91	251.98	1.25	448.14	514.42	6.69	2.73	1227.49	1207.1	1	2		0.49					2												2	6908.333883	3047.888054	6844.994214	3060.247685
209	1.8	3328.16	384.27	16.69	1.84	2.06	50.59	423.76	149.13	11.88	36.57	441.64	4.98	1079.91	1738.74	17.59	13.42	4531.61	3504.78	18	1		5	5	22.51			2	2						0.32	0.01	4.8	0.7	159	1	43617.28889	18870.81903	44496.9997	19717.51574
210	2.1	2237.27	297.08	14.48	1.69	1.48	145.67	884.98	249.44	9.15	16.4	353.21	3.05	1086.86	1372.28	12.68	7.5	3190.32	2861.45	2	1		4.11		17.18			2												1	44158.46066	19335.49581	47862.21097	20879.87675
211	1.71	1065.83	118.58	10.87	1.33	1.62	38.31	726.34	128.8	3.17	21.22	314.46	4.85	339.31	622.91	11.25	8.94	2568.5	1676.81	76	1	4	2.4	1	31.3	2	1	2	2	2	2	2	2	2	3.5	0.27	4.4	0.7	179	1	32945.38234	17539.66463	34978.94803	18865.49068
212	0.98	2407.35	392.51	20.18	2.08	2.01	277.09	538.5	261.88	9.73	17.14	514.73	1.31	272.08	1119.76	9.54	5.41	4304.74	4757.42	6	1		0.6		14.86			2							0.65	0.01				1	13007.50223	5837.49534	13078.80624	5848.803293
213	1.57	1553.07	179.93	7.14	1.24	2.4	39.48	703.03	104.73	4.29	32.69	168.27	4.41	927.95	1427.18	9.46	6.32	2357.03	2326.02	18	2		0.01	6	28.78			2	2						1.47	0.33	4.6	0.6	154	2	2213.206606	1430.699296	2226.086449	1522.132271
214	1.53	1563.91	136.5	8.92	0.94	1	89.73	1081.08	795.56	7.7	17.18	219.97	4.24	570.04	854.13	9.32	10.17	2098.11	1943.8	11	2				16.55			2							2.66	0.01				1	8854.036421	4108.465266	8797.257663	4100.265517
215																				38	1	1		5		2		2		2	2	2	2	2						2	19936.43479	11288.93322	0	0
216																				85	2	1	0.91	2		2		2	2	2	2	2	2	2						2	10553.67786	6074.583948	0	0
217	3.03	2919.3	425.17	6.17	1.91	2.27	39.42	836.1	44.88	4.08	26.17	424.12	8.77	1501.47	1905.37	22.31	24.71	5997.18	2734.74	18	2				25.05			2	2						0.9	0.25	3.4	0.3	216	1	2842.133702	1809.916084	2858.673611	1825.208345
218	1.43	1666.34	255.41	13.1	1.47	2.25	67.18	650	479.41	9.46	21.95	432.94	1.57	628.4	1145.85	13.05	8.18	5170.46	2883.31	3	2		0.94		13.94			2							0.13	0.02				2	7272.895533	4114.572312	7513.704202	4537.313428
219	2.56	2934.3	413.76	9.79	2.01	1.13	179.65	832.78	184.75	11.59	23.27	304.97	5.79	843.9	1753.54	18.72	11.81	3869.74	2068.46	16	1		1.63	5	17.52			2	2						0.1	0.08	4.8	0.5	152	1	44514.44486	20494.14561	48086.63254	22354.94704
220	0.75	1271.15	195.93	6.03	0.68	0.7	73.05	257.09	115.6	4.63	15.37	148.76	0.84	539.33	625.92	8.43	3.95	2992.12	1654.12	15	2		2.41	5	19.83			2							0.17	0.01	4.5	0.5	163	2	36310.29537	14227.90532	36408.1851	14665.74787
221	0.42	654.05	54.45	0.44	0.15	0.38	1.21	157.27	12.92	2.77	5.61	37.67	0.92	144.99	297.12	2.2	2.68	931.42	380.87	85	1	1	2.57	2	27.1	2	1	2	1	2	2	2	2	2	2	0.53	4	1.2	171	1	9620.275721	4928.443163	12205.37603	5134.613663
222	0.97	753.42	81	4.42	0.41	0.63	4.55	184.62	15	0.73	9.31	88.04	1.92	583.95	700.64	3.52	4.2	1025.31	1059.01	5	1		3.89		14.64			2												1	13143.47964	6158.185599	13451.88688	6191.483561
223																				47	1	2		6	26.73	1	1	2	1	2	2	2	2	2	2.24	2.03	4.5	1	212	1	23630.85953	11896.06247	23245.87046	12639.41925
224	1.04	1964.49	242.04	8.4	0.9	0.62	29.83	191.07	73.26	4.73	12.7	166.26	3.62	609.42	728.53	10.75	9.29	2650.9	959.26	11	1		2.76		15.84			2							0.27	0.01				1	5910.643586	3753.54299	5936.955153	3866.739666
225	1.6	1954.25	305.6	30.53	1.75	3.59	176.25	1464.98	917.83	6.74	33.27	410.86	2.6	442.82	1158.77	15.8	11.08	3320.82	3759.94	79	1	5	1.24	1	25.91	2	2	2	1	2	2	1	2	2	0.49	0.09	4.2	1.4	121	1	33738.59267	17961.95882	38054.59358	21994.34045
226	2.45	1731.46	186.59	11.47	1.39	1.77	32.81	1176.41	82.73	5.61	24.9	353.37	5.96	1224.1	1534.97	20.41	10.88	2640.97	1892.14	6	2		3.8		15.12			2							0.14	0.06				1	62660.83628	25781.99848	66342.04131	26881.01375
227	1.42	1524.98	200.79	19.3	1.15	1.43	165.56	644.31	216.79	5	17.96	362.11	1.76	604.56	983.28	12.31	9.03	2631.31	1962.86	13	2		1.47		18.88			2							0.19	0.02	4.7	0.5	199	2	4896.491777	2567.991482	5051.23501	2596.718388
228																				19	1		1.8	1				2	2											2	39041.47511	16448.79722	41443.48143	18651.7601
229	1.91	2113.6	363.33	18.02	1.6	1.63	96.85	730.2	266.34	8.12	20.84	479.16	2.63	506.36	999.38	25.78	10.9	2568.95	1896.15	14	2		1.44	5	16.82			2							0.08	0.05	5	0.5	135	1	2690.837351	1420.802349	2792.796913	1552.236187
230	3.11	2500.11	319.08	20.27	1.63	1.72	67.98	912.25	175.45	5.73	16.54	292.69	6.69	1739.22	1946.59	14.53	14.25	2972.41	3219.51	3	2		0.41		15.53			2							0.11	0.03				2	8154.701177	4613.44557	8114.026943	4627.603296
231	1.79	2239.44	312.28	17.22	1.43	1.61	199.22	733.44	389.04	10.22	18.91	419.51	2.9	965.38	1226.02	13.45	8.02	3132.27	3253.45	12	2		1.06		20.61			2							0.6	0.02	4.9	0.6	153	2	31239.88762	12535.70827	33650.90517	13547.85082
232	0.82	626.98	75.78	6.37	0.81	0.76	35.8	482.88	34.45	6.97	9.15	175.58	1.97	463.38	525.03	8.3	5.67	1106.77	942.82	57	2	1	5	1	25.34	9	1	2	2	2	2	2	2	2	2.62	0.06	4.4	0.4	183	1	7996.34245	4667.871445	8367.091684	5130.14889
233																				82	2	1	1.01	2		2		2		2	2	2	2	2						2	2569.176177	1650.206877	0	0
234	1.79	546.4	78.09	2.13	1.31	1.56	39.83	253.26	16.7	1.54	15.05	88.92	5.11	409.11	497.34	2.1	2.31	498.73	781.98	69	2	1	2.93	2	30.1	2	2	2	2	2	2	2	2	2	2.7	0.78	4.4	0.6	228	2	2985.672184	1829.044785	3644.473694	1928.539243
235																				2	2		3.18		15.11			2												2	42232.29401	19476.8107	42356.03931	21032.47886
236	0.92	1453.16	204.5	11.58	1.02	1.12	14.97	523.19	431.63	3.81	15.89	293.22	1.41	379.36	929.71	9.4	7.24	3637.11	1420.58	45	2	1	0.82	3	27.04	1	1	2	2	2	2	2	2	2	1.76	0.81	4.8	0.5	175	2	10218.98891	5965.343132	10456.91082	6311.578717
237	1.78	3018.28	265.78	13.41	1.51	1.46	100.2	529.26	243.95	7.67	24.86	300.06	5.98	562.57	1095.5	15.74	14.48	5001.21	2920.98	81	2	5		2	30.58	1	1	2	2	2	2	2	2	2	2.72	0.18	4.5	0.5	262	1	20842.82691	9397.113976	23413.61269	13766.31662
238	2.51	1317.59	194.89	7.92	2.57	1.78	152.34	1077.52	484.3	11.05	30.41	223.82	2.6	1533.72	1111.71	44.33	11.25	1225.73	1830.21	0	1		1.6																	2	1487.923926	927.95823	1569.170282	1002.145813
239	2.2	1489.03	215.76	13.95	1.21	1.3	127.22	1446	945.92	6.02	9.64	493.75	2.69	1058.59	1069.97	10.07	7.3	2118.87	3187.25	69	2	4	5	1	28.31	1	1	2	2	2	1	2	2	2	0.07	1.06	4.4	0.6	189	1	54549.99001	27664.74592	58195.75737	27657.84547
240																				1	1		1.25					2												1	16883.79871	7459.806264	16933.27011	7516.204779
241	1.25	893.93	97.65	0	0.72	0.53	107.81	805.21	0	13.26	8.95	143.3	2.66	709.07	477.67	16.17	9.14	258.4	968.98	0	2		1.11																	2	14178.48462	6169.586245	16284.73804	6473.951993
242																				19	1			1				2	2											2	2957.263904	1918.654126	0	0
243	1.73	1838.59	335.84	5.45	1.44	1.63	40.79	496.68	56.78	2.9	19.8	202.58	2.99	675.18	985.6	12.92	10.38	2245.83	2293.03	19	2		0.24	5	21.41			2	2						0.18	0.22	4.6	0.5	195	2	29924.91731	13812.33361	32505.54263	14580.25618
244	2.95	2646.67	439.65	18.39	2.22	1.98	239.78	925.38	174.57	8.79	23.28	551.35	5.65	888.66	1731.48	26.88	12.02	4218.51	2778.5	18	2		0.72	5	25.24			2	2						0.32	0.17	4.2	0.6	219	1	4507.448988	2913.783139	4684.27589	3034.206255
245	2.79	1827.9	219.49	17.03	2.11	2.36	53.97	817.84	143.44	5.89	27.24	401.96	2.59	882.56	1269.77	18.37	12.64	3761.92	2744.88	19	1		0.9	5	28.47			2	2						2.25	0.43	4.9	0.8	119	1	2649.939506	1719.264	2711.998516	1809.801647
246	1.93	1446.01	187.57	7.28	1.37	1.38	33.02	652.77	22.88	2.98	17.35	332.98	3.86	871.77	944.3	13.49	12.48	2353.5	1808.17	6	1		2.08		14.67			2							0.06	0.01				1	74145.64539	36965.15169	95434.79529	37211.53025
247																				6	1		0.56		16.64			2												2	10519.76004	4624.558912	10833.58043	4780.022152
248	0.86	1492.47	207.12	5.62	1.34	1.65	228.65	188.27	119.59	6.94	24.4	390.5	1.5	261.34	779.56	11.41	5.24	2753.99	2114.22	19	2		0.55	5	24.58			2	2											2	41887.69003	19196.10597	44348.51221	21334.56052
249																				19	1		1.8	5	26.33			2	2						2.77	0.05	4.8	0.8	202	2	5057.498371	3249.546817	5080.012114	3503.220455
250	2.46	2049.11	275.92	24.7	1.59	2.15	59.43	676.77	248.7	6.38	27.44	464.83	3.84	799.89	1258.08	30.24	9.4	3113.84	3883.62	58	2	3	5	1	26.9	1	1	2	2	2	2	2	2	2	0.19	0.87	4.1	0.5	292	1	75310.12133	39726.67016	85524.24752	42257.81652
251	2.18	2020.2	292.33	18.39	1.41	2.23	126.6	768.67	127.99	9.04	14.09	278.87	3.4	1091.91	1083.93	9.41	7.04	4268.72	3060.45	10	1		2.61		23.13			2							0.2	0.06				2	5045.634944	2897.912692	5180.968866	2887.803905
252	1.86	1429.21	194	6.94	1.32	1.28	61.68	676.15	72.54	4.76	15.16	279.86	2.37	917.42	926.25	12.58	11.01	2478.3	1423.42	9	2		0.63		14.24			2							0.1	0.01				2	6820.971417	4241.610858	6860.666329	4400.894256
253	1.7	1997.06	268.6	34.2	1.42	1.55	52.47	419.9	50.85	7.48	14.82	523.91	2.97	657.56	1103.06	17	13.92	2509.91	2209.66	5	2				15.08			2												1	9955.681947	4424.939389	10657.32736	4381.393111
254																				15	2		0.23	5	34			2							1.59	0.12	4.4	0.6	156	2	1988.109265	1110.325037	1999.679145	1102.676311
255	1.68	2619.99	292.77	19.65	1.41	0.81	73.72	570.06	83.7	11.27	18.79	490.24	2.11	1001.24	1512.95	11.38	12.13	3473.27	2875.07	18	2		0.06	5	19.27			2	2						0.18	0.04	4.6	0.7	182	2	2732.608896	1766.460307	2828.340498	1836.265447
256	1.09	1175.41	131.82	6.08	1.17	0.71	22.71	287.95	112.07	4.59	11.91	180.66	1.25	831.38	917.26	8.07	6.63	2872.59	1019.47	19	1		0.83	5	27.38			2							1.6	0.04	4.8	0.6	179	2	2649.939506	1719.264	2815.11656	1846.45387
257	1.13	1097.95	142.36	10.22	0.95	0.87	51.21	692.38	554.82	6.61	15.18	284.87	0.28	273.9	499.71	8.27	2.71	2190.01	2297.85	75	1	2	2.49	1	35.1	2	1	2	2	2	1	2	2	2	0.29	0.23	4.2	1	188	2	32624.20358	17368.67352	39065.10675	21054.83582
258	0.65	749.64	124.62	8.98	0.53	0.5	115.16	228.59	115.58	1.78	4.24	162.4	1.46	299.94	399.71	4.61	4.02	954.93	1067.66	3	2		2.87		15.47			2							0.16	2.72				2	7766.454308	4188.386985	9194.92044	4236.531068
259	1.93	2247.64	169.27	8.74	2.17	2.66	12.69	1531.62	1475.36	4.18	44.32	326.54	2.99	405.97	1430.94	11.48	10.27	1561.71	2515.67	54	1	2	5	1	31.66	1	1	2	2	2	2	2	2	2	1.28	0.18	4.1	0.9	207	1	65127.83067	32546.7998	65030.9612	33052.08012
260	1.49	1854.03	307.08	29.36	1.29	1.79	281.66	3449.65	3141.21	10.84	10.54	432.22	3.58	1038.62	1388.52	12.07	10.75	1834.58	3556.97	27	1	4		5	36.54	1	1	2	1	2	2	2	2	2	0.57	0.2	5.3	0.7	235	1	16932.26703	8952.921849	17917.6628	9239.496241
261																				59	2	4		1		2		2	1	2	2	2	2	2						2	8454.741757	4854.058698	0	0
262	0.45	499.05	58.65	0.47	0.42	0.35	75.06	400.98	6.07	6.59	5.09	78.88	1.3	489.34	385.43	8.89	5.51	172.33	683.7	0	2		0.23																	1	18676.6526	8126.906514	18731.37727	8129.472227
263	1.94	2290.68	370.21	11.44	1.53	1.56	261.19	690.15	287.66	5.01	17.07	334.66	2.75	780.61	1031.41	16.92	14.14	3682.94	2587.34	17	2		0.48	5	21.26			2	2						2.43	0.01	4.5	0.6	157	2	2693.699847	1741.308047	2788.068346	1810.119246
264	1.61	1629.66	203.14	20.33	0.83	2.38	188.8	814.5	438.89	4.43	11	324.25	2.85	587.83	991.64	9.41	11.61	1156.37	3138.02	15	2			5	21.84			2							1.93	0.05	5	0.4	148	2	2480.955461	1385.571212	2544.58546	1471.219937
265	2.13	4973.1	882.56	13.87	1.84	1.5	36.71	1226.08	685.26	11.14	14.46	359.94	3.92	1148.55	2086.69	11.07	10.29	4267	3337.68	34	2	3	2.56	5	41.84	2	1	2	2	2	2	2	2	2	2.99	0.43	4.1	0.5	243	2	99324.69327	47100.47778	99923.3775	50095.34422
266	1.04	1487.99	139.94	6.38	1.18	0.95	9.02	451.83	83.02	11.54	14.05	324.69	8.14	673.13	1234.32	9.48	7.56	2501.19	1844.99	82	1	3	1.08	2	29.51	2	1	1	2	2	2	2	2	2	1.03	1.14	4.6	1.4	204	1	6916.692889	3543.404448	6804.007562	3718.169648
267	1.28	1364.27	23.69	4.35	0.3	0.97	32.25	333.53	29.19	2.52	13.35	177.93	1.47	367.44	709.47	5.41	6.79	2889.18	1764.49	54	1	5	5	1	27.96	1	1	2	1	2	2	2	2	2	0.26	0.4	5.1	0.9	288	2	55872.68725	27921.66033	55789.58364	29903.46507
268	3.45	1700.86	270.68	36.05	2.95	3.99	83.59	3964.4	2846.84	6.09	41.23	607.55	8.88	878.23	1897.99	31.45	16.74	4590.44	5525.61	30	1	5	1.68	5	25.86	1	1	2	2	2	2	2	2	2	0.29	0.24	4.7	0.6	230	2	16932.26703	8952.921849	17917.6628	9635.741614
269	1.44	2790.11	304.31	29.72	1.77	1.29	151.92	6997.29	6865.18	12.96	17.33	699.29	1.64	1014.62	1106.42	15.73	7.46	4849.31	3512.17	31	1	5	5	6	26.76	1	2	2	2	2	2	2	2	2	0.84	0.01	4.9	0.7	184	1	83252.81272	38953.31687	93837.95133	42854.02591
270	1.44	2289.94	167.62	7.08	1.04	2.34	22.32	134.08	21.79	17.85	35.53	214.8	9.46	388.54	1750.63	8.72	10.51	3142.92	3757.47	35	1	3	5		22.32	1	1	2	2	2	2	2	2	2	1	0.14	4.5	0.9	147	2	50793.86896	21922.23635	51828.26175	22786.22724
271	2.23	2233.03	283.92	8.34	1.4	0.88	62.81	525.75	38.24	3.2	16.56	330.14	6.24	1422.73	1498.89	11.77	12.08	3508.91	2038.33	8	2		3.88		14.42			2												1	49428.5939	20337.55067	53282.49996	23392.27358
272	1.86	2243.99	293.03	30.89	1.14	1.43	357.99	608.11	255.38	9.2	10.56	291.78	1.51	803.51	1390.93	11.42	10.73	3523.64	2731.34	56	1	4	3.16		22.36	1	1	1	2	2	2	2	2	2	0.13	0.14	4.5	0.6	276	1	95894.53217	47922.06509	107066.1483	50417.1071
273	1.1	1638.45	199.97	7.13	1.37	1.76	15.47	286.55	34.33	6.35	14.6	233.21	4.24	767	1013.41	9.34	9.53	2621.5	1510.72	64	2	4	0.62	1	26.51	1	1	2	2	2	2	2	2	2	0.33	0.32	4.4	0.6	227	2	38189.41969	19367.56711	42899.76046	19427.54657
274	1.65	1631.54	256.01	24.52	1.99	0.83	96	321.16	130.35	7.7	17.69	465.37	0.34	443.47	876.61	17.06	6.45	3170.52	2277.84	69	2	4	3.73	1	29.74	2	2	1	1	2	1	1	1	2	0.38	0.09	4.4	0.6	168	1	47161.25098	23917.58505	50313.20296	23911.61926
275	1.26	1741.47	172.92	6.18	0.88	1.24	17.68	337.83	61.93	11.64	15.37	158.4	4.51	788.45	1270.13	6.69	5.65	1979.18	2441.75	72	1	3	2.13	1	34.02	1	2	2	1	2	2	2	2	2	2.92	0.21	4.5	1	274	2	32945.38234	17539.66463	34978.94803	18859.95443
276	2.08	2020.42	264.26	20	1.39	1.59	85.76	450.1	165.67	4.49	12.65	353.22	5.38	1419.33	1559.9	10.67	10.3	2111.52	3346.35	15	1			5	20.04			2							0.11	0.14	5	0.6	145	2	2464.478396	1606.160528	2459.155697	1639.567765
277	2.63	1967.96	292	12.2	1.91	2.68	240.99	1655	808.87	2.61	27.34	445.99	6.84	886.56	1326.91	22.49	25.99	2643.06	2299.62	18	1		5	5	22.11			2	2											2	2457.797907	1594.603745	2523.720914	1628.21392
278	1.64	1944.09	192.76	17.72	1.13	1.43	97.3	459.16	130.42	6.95	14.36	294.34	4.42	941.96	1285.15	10.92	12.63	2560.4	2571.56	9	2		1.34		34.51			2							0.08	0.35				2	6487.923756	3945.508421	6706.496539	4211.033599
279	3.1	2525.51	287.05	10.91	2.02	3.25	83.85	1410.61	239.76	4.53	39.05	462.85	7.28	1298.52	1788.6	34.65	30.11	4140.29	3612.05	19	1		2.84	5	21.17			2	2						1.27	0.01	4.7	0.9	177	2	5606.854069	2604.561784	5637.589503	2585.428589
280																				69	1	1	0.27	1		1		2	2	2	2	2	2	2						2	10571.44826	5168.226922	0	0
281	1.17	3060.3	499.3	11.76	1.35	1.03	22.06	179.13	100.38	5.21	19.72	268.29	4.03	613.28	1229.15	13.86	9.83	3629.05	2275.15	15	2		3.59	5	18.43			2							0.31	0.84	4.7	0.4	126	2	3266.530954	1724.777178	3352.219792	1884.330746
282	0.57	761.83	97.14	10.97	0.5	1.19	20.63	113.45	64.69	5.29	14.47	97.59	0.5	136.71	552.33	4.83	5.5	3922.06	1907.25	29	1	2	1.54		28.26	2	2	2	2	2	2	2	2	2	2.89	0.19	4.9	0.8	204	2	110249.6073	50804.91708	113051.5639	50752.73681
283	7.74	9605.76	1232.77	64.12	7.01	5.61	145.24	1976.79	571.08	38.22	83.16	1470.57	17.38	3426.81	5171.6	62.03	64.23	14421.76	10746.7	16	2		3.53	5	18.78			2	2						0.26	0.05	4.8	0.6	153	2	2317.041842	1507.98823	2373.499179	1577.42782
284																				19	2		3.07	5				2	2											2	6105.348111	3545.836466	0	0
285	1.12	1609.66	177.34	10.02	1.28	1.34	41.53	181.46	108.64	8.26	25.46	328.64	2.63	389.29	768.52	11.36	8.74	2352.26	1272.5	18	2		5	5	23.08			2	2						0.24	0.06	4.5	0.6	159	2	5694.012553	3087.956046	6227.385725	3185.483155
286	1.46	2179.35	260.41	4.39	2.47	1.87	669.15	176.31	32.77	3.15	20.68	190.29	4.5	304.34	768.72	13.96	11.17	3821.59	3084.08	2	2		0					2												2	9180.388922	4341.335166	9827.394101	4348.611221
287	1.38	1858	256.39	21.42	1.78	1.74	92.93	735.56	581.9	17.93	19.54	367.24	1.29	614.39	1131.67	12.37	8.94	2026.9	2420.16	71	2	4	1.38	3	17.8	2	1	2	2	2	2	2	2	2	0.22	0.35	4.2	0.7	212	1	63110.68201	36287.74373	70894.84896	38700.72615
288	2.35	2009.98	276.99	15.89	1.16	1.17	82.94	1325.31	776.88	8.36	10.56	317.63	3.42	1032.06	1124.39	14.29	5.99	3578.3	2200.99	9	1		0.62		16.19			2												2	6254.875332	3679.929051	6668.214951	3758.829779
289	1.67	2556.52	359.87	15.99	2.33	1.76	423.32	274.95	269.19	13.65	38.83	567.45	3.28	572.16	1116.63	21.03	11.45	4107.59	4745.32	62	1	4	4.07	1	24.22	1	1	2	2	2	2	2	2	2	0.45	0.32	5.1	0.6	153	1	56634.44309	29715.79973	60130.22466	31434.27262
290																				4	1							2												2	5495.453567	3099.853298	0	0
291	1.47	2272.19	338.26	7.91	1.71	1.16	287.03	331.8	209.93	5.62	19	349.43	3.98	742.43	1062.12	14.48	10.48	3568.25	2264.53	19	1			6	29.87			2	2						0.3	0.04	4.6	0.8	169	2	6765.61639	3129.732697	7057.463449	3229.768485
292	0.56	628.93	74.84	1.66	0.46	0.65	13.94	106.95	27.83	1.73	6.47	81.03	1.66	224.63	239.58	6.45	2.9	1620.53	609.04	4	2		1.77		18.51			2							0.28	0.18				2	50320.74591	22522.4355	57796.033	24169.22829
293	1.25	1073.03	128.92	8.37	0.71	1.4	165.86	2782.71	2418.88	3.24	19.37	184.6	1.86	503.04	848.37	5.4	5.28	1575.76	2530.55	85	2	1		1	23.8	2	1	2	1	1	1	2	1	2	1.69	0.23	4.8	0.7	310	2	20842.82691	9397.113976	23413.61269	12241.9024
294	6.48	5486.13	825.83	32.32	4.94	5.7	239.63	2914.7	441.07	28.19	60.41	1213.38	7.17	2061.4	3396.86	50.72	38.24	7044.09	6556.58	15	1		0.9	5	21.06			2							0.38	0.1	4.6	0.6	132	2	2594.208009	1707.215291	2755.911185	1772.479416
295	1.58	1803.22	190.68	14.2	1.52	1.45	11.06	275.74	22.96	3.65	18.91	361.19	6.79	676.98	1282.47	13.42	17.45	3097.59	2187.66	14	1		1.46	5	19.56			2							0.1	0.51	5	0.6	116	2	2481.558727	1633.082231	2558.451245	1659.528843
296	2.4	2195.58	260.38	15.27	1.72	1.02	21.99	6270.36	5687.98	4.82	15.53	337.5	2.7	1090.16	1181.68	11.05	7.87	2512.38	2256.76	57	1	4	5	1	24.77	2	1	2	2	2	2	2	2	2	0.09	0.09	4.3	0.9	169	1	81796.43698	40876.72246	92196.4054	44488.15289
297	3.39	2321.96	271.37	11.47	3.64	3.27	232.43	982.65	172.16	8.59	27.54	470.76	5.3	1601.97	1929.53	16.77	14.73	4991.02	3965.08	17	1		1.88	5	21.37			2	2						0.09	0.04	5.2	0.8	157	1	37593.88204	15838.90313	45400.63569	16407.15961
298																				2	1				16.81			2												2	4387.735854	2318.532982	4365.85059	2289.927518
299	0.88	1245.21	176.04	5.9	0.66	0.88	50.9	90.04	50.24	3.48	11.65	139.49	1.59	237.3	410.57	7.18	6.72	1842.71	903.87	8	2		1.33		15.01			2							0.06	0.11				2	13151.57018	5980.677199	13067.23239	6157.463527
300	0.19	712.92	124.32	1.3	0.28	0.08	0.04	0	0	0.86	3.04	57.07	0.82	90.05	223.01	2.89	1.86	1249.04	259.81	21	2	3	2.05	1	30.26	1	2	2	2	2	2	2	2	2	0.25	0.18	4.2	0.5	172	2	103916.7249	43237.84046	117527.2095	46200.9676
301	1.52	1981.39	301.56	19.49	2.1	2.72	126.25	1450.44	181.99	26.36	27.77	471.39	6.22	964.3	1318.79	27.21	20.92	2460.69	2622.33	24	2	2	2.87	1	24.8	2	1	2	2	2	2	2	2	2	1.85	0.32	4.6	0.4	187	2	15488.55323	8542.01696	15849.1629	8908.051124
302	1.21	2155.24	323.6	20.07	1.45	2.37	78.34	664.88	392.36	9.86	27.94	283.61	0.54	452.87	996.53	12.56	6.29	3305.57	3029.11	65	2	1	0.88	2	28.5	2	2	1	1	2	2	2	2	2	2.48	0.35	4.4	0.4	268	2	2970.880207	1819.983111	3626.417804	1747.851857
303	4.41	3449.24	602.94	21.28	4.14	4.77	953.22	1580.34	390.54	11.12	40.74	1056.85	10.53	1181.5	1444.14	30.03	18.53	2824.43	5692.85	17	1		2.93	5	23.3			2	2						0.39	0.02	4.8	0.8	168	1	5597.03377	3596.209418	5621.949285	3680.964218
304																				60	1	3	1.41	1		1		2	1	2	2	2	2	2						2	2081.313593	1261.652437	0	0
305	0.77	1545.94	248.24	10.19	0.83	0.67	65.48	180.34	142.89	7.05	14.52	230.54	0.44	363.81	605.79	7.06	4.31	2027.49	872.39	3	2		1.63		16.04			2												1	9188.003798	4249.715513	9835.54565	4626.026471
306	1.63	629.66	63.15	2.54	0.5	0.63	13.67	625.24	10.54	2.43	4.03	136.85	2.98	749.44	772.35	7.14	5.43	877.83	1071.97	12	1				19.66			2							1.91	0.03	5.2	0.5	162	2	2470.674294	1625.919325	2547.229552	1649.375161
307	1.27	2352.33	309.05	26.86	0.98	1.64	222.45	260.17	90.25	8.59	19.45	436.19	4.99	748.22	1224.32	13.53	11.05	2601.77	2935.35	29	2	3	1.63	6	29.36	1	1	2	2	2	2	2	2	2	0.35	0.49	3.6	0.4	221	1	8663.028422	3960.345587	9038.339789	4034.627972
308																				4	1		5					2												1	46621.25682	19991.08985	0	0
309	2.56	1424.35	193.38	8.85	1.13	1.85	40.33	727.43	109.54	4.1	14.66	241.87	5.06	1477.76	1377.58	11.53	9.28	2029.3	2692.07	0	1		2.99																	1	14243.92074	6091.924292	16359.89487	6392.458723
310																				65	1	1	4.44	1		1		2	2	2	2	2	2	2						1	3352.140732	2041.601005	0	0
311	5	2994.68	313.2	12.33	3.36	3.51	70.1	1977.32	699.13	11.25	31.14	619.89	10.11	1829.37	2594.04	36.58	22.33	7384.36	4416.06	6	1		1.5		16.81			2							0.05	0.01				1	6615.6382	4201.248482	7165.803563	4327.946741
312	2.31	4339.7	743.59	9.34	2.1	0.79	187.46	749.17	228.01	14.68	16.02	295.36	1.91	1475.41	1298.89	18.76	8.62	4705.85	2350.88	15	1		5	5	23.29			2												2	32276.91402	14466.58089	34401.59225	14978.60518
313	1.19	1168.32	189.72	36.25	0.96	0.98	109.11	278.61	27.22	2.62	3.68	574.37	1.6	657.85	1168.75	10.26	5.94	1522.77	2653.17	5	2				13.33			2							0.38	0.06				2	5586.228744	3160.356424	5558.365605	3170.054915
314	2.48	2821.53	537.87	16.22	3.15	3.77	200.13	2144.36	1203.51	17.88	26.73	614.22	3.88	900.79	1076.95	20.07	8.77	3030.99	3949.04	52	2	3	4.55	1	24.18	1	2	2	2	2	2	2	2	2	0.43	0.91	3.8	0.7	126	1	27197.17812	14494.65096	28589.83042	14875.08766
315	0.86	1430.29	203.92	5.54	0.72	0.44	60.87	170.75	114.57	3.35	8.33	113.66	2.31	399.02	434.82	8.27	5.19	3478.6	1115.56	14	1		3.26	5	23.98			2							0.4	0.03	4.6	0.8	157	2	5608.250853	2800.259158	5638.993944	2809.964679
316	0.27	617.54	104.98	2.2	0.52	0.28	1.58	23.75	12.2	2.11	3.87	63.68	0.27	84.93	215.57	2.32	1.08	747.27	276.9	18	1		1	5	20.04			2	2						1.31	1.43	4.3	0.6	126	2	2073.573419	1345.321326	2137.824279	1373.677265
317	2.14	2157.8	326.09	12.43	2.72	3.21	211.42	1171.66	342.56	7.69	19.96	317.02	6.1	1141.36	1619.64	16.96	7.29	4616.83	2262.57	6	1				17.74			2												1	14042.50988	6173.183987	15094.46556	6590.429247
318																				0	1		0.28																	2	1718.353651	973.876208	2034.406497	985.558909
319	0.83	827.12	110.87	2.87	0.46	0.36	215.7	361.36	6.34	11.19	5.5	70.7	1.26	329.34	319.14	10.82	4.16	1841.7	771.25	0	1		0.45																	2	1708.621222	1106.598548	1700.098916	1167.055279
320	2.87	3447.16	415.04	13.4	2.07	1.96	82.33	651.16	98.14	10.46	25.67	387.89	8.89	1856.92	2067.41	19.8	16.61	5133.96	2911.35	26	1	2	2.03		20.32	1	1	2	2	2	2	2	2	2	0.19	0.06	4.8	0.6	133	1	110249.6073	50804.91708	110085.6249	53123.01836
321	1.03	1200.76	128.93	8.42	0.74	0.74	23.51	358.04	144.39	6.34	18.17	184.26	0.81	520.9	870.24	8.63	6.18	2151.82	1126.99	71	2	3	1.02	2	25.43	2	1	2	1	1	2	2	2	2	0.18	0.16	3.8	0.5	198	1	58701.94067	33752.78022	66126.06077	44652.48339
322	0.93	1083.56	159.74	4.53	0.57	1.05	102.53	307.44	8.8	2.87	13.86	128.84	1.17	388.59	682.02	6.33	6.58	1074.87	1040.92	5	2				16.27			2												1	12879.5912	5557.816805	16838.92924	5739.071347
323	3.94	2205.27	358.61	11.78	3.74	2.93	92.28	811.35	160.2	8.41	42.24	480.36	6.57	1066.09	1096.32	20.17	6.77	3644.53	1388.14	15	1		2.81	5	20.29			2							0.04	0.07	4.9	0.9	135	2	42705.08755	19140.51024	44972.32575	19569.922
324																				24	1	3		5		2		2	1	2	2	2	2	2						2	36255.04992	15647.39583	0	0
325	1.36	767.92	92.09	2.47	1.07	0.53	73.88	797.03	246.54	9.36	13.18	114.68	1.84	684.87	492.58	19.54	7.3	213.24	894.01	0	1		0.11																	2	1669.590434	1081.320029	1724.871285	1094.291636
326	2.5	1659.33	266.33	12.07	1.76	2.41	303.79	693.22	136.09	7.04	19.99	369.86	3.67	765.78	1089.54	18.7	13.37	2673.49	2634.66	2	1		2.59		16.57			2												1	5287.610053	2757.676814	5932.093153	2967.316707
327	2.15	2614.59	293.71	10.52	1.83	1.15	26.98	583.95	199.41	10.92	27.57	315.03	3.28	1409.15	1708.72	15.12	10.66	5211.01	2052.5	16	1		5	5	17.12			2	2						0.3	0.03	4.6	0.5	122	2	30502.43266	14043.11114	39260.47715	14859.17403
328	9.9	2781.29	294.14	8.83	3.93	4.68	92.35	829.94	81.5	8.98	70.25	310.06	75.15	529.44	2201.66	24.22	17.51	3535.79	2312.48	66	1	4	2.4	3	44.2	1	1	2	1	2	2	2	2	2	0.16	0.49	4.6	0.7	243	1	42515.71017	22307.7735	47610.43123	22951.28395
329	0.82	1538.62	254.76	5.74	1.11	1.51	297.17	280.7	166.66	5.07	15.08	319.17	1.16	353.23	605.34	9.48	4.22	3363.58	2459.61	27	2	4	2.07		24.85	2	2	2	2	2	2	2	2	2	0.13	0.44	3.5	0.3	153	1	9969.41203	4148.089226	10661.68199	4432.36142
330	3.99	2723.03	304.08	30.58	2.84	2.84	28.98	1380.78	130.72	7.33	39.57	673.05	11.02	1244.68	2188.87	41.75	27.56	7029.52	4279.63	56	1	3	5	1	28.55	1	1	2	2	2	2	2	2	2	2.29	0.37	4.1	0.8	207	1	57308.0712	28638.97509	62441.39862	31169.20892
331																				37	2	2		3	34.07	2		2	2	2	2	2	2	2	2.25	0.53	4	0.6	209	2	25673.99622	12020.93088	26038.01178	11976.72016
332	2.11	2800.75	288.71	30.61	1.57	1.76	25.9	817.1	107.4	10.03	23.32	540.05	5.64	946.55	1585.48	17.62	17.04	3319.49	3095.47	71	1	1	0.53	1	33.48	1	1	2	1	2	2	2	2	2	2.39	0.06	4.8	0.7	211	1	1855.313	1127.43901	1951.056338	1123.206318
333	2.46	3746.55	576.52	16.4	4.15	2.38	70.21	464.87	228.16	9.92	32.52	471.1	4.16	761.41	1654.64	20.21	15.87	5997.41	3469.41	42	1	4	2.51	1	33.09	1	1	2	2	2	2	2	2	2	2.49	0.09	4.3	0.7	157	1	8698.382636	5096.8583	9231.007824	5270.085804
334	1.05	1364.68	192.18	6.68	0.7	0.41	9.96	175.35	30.56	5.48	10.16	156.75	1.73	451.1	563.36	8.15	5.26	1562.63	1410.43	58	2	4	2.94	1	22.82	1	1	2	2	2	2	2	2	2	0.06	0.71	4.5	0.5	219	2	82450.1116	43493.07013	88175.39765	45018.595
335	0.76	1357.34	240.73	4.89	1.07	0.48	3.61	32.68	19.46	2.37	12	154.54	1.56	227.04	594.73	6.36	5.25	1753.37	773.05	18	1		3.71	5	19.78			2	2						0.33	0.01	5.4	0.9	146	2	32882.46725	14226.44792	33545.66899	14864.76079
336	1.91	1918.14	232.16	5.95	1.3	1.12	91.95	488.4	114.24	6.56	20.82	216.54	1.93	648.53	1380.45	13.41	8.2	2934.08	1255.46	13	2		0.3		23.67			2							2.22	0.09	4.2	0.5	146	2	5775.219107	2461.725179	5738.184047	2851.551325
337	1	2144.51	239.9	7.45	1.46	1.49	11.96	144.02	55.05	6.24	26.51	358.15	3.41	352.87	942.14	13.02	10.11	5032.46	1863.65	18	2		0.36	5	21.76			2	2											2	7978.609501	4400.110185	8249.107019	4490.428323
338	0.84	1628.8	176.64	20.57	1.11	1.37	111.21	195.19	138.26	8.77	18.57	318.48	3.72	343.69	986.4	11.61	14.12	2228.32	2424.68	12	1		0.74		19.92			2							0.29	0.06	4.7	0.4	148	2	2363.389263	1555.316411	2423.629154	1582.720326
339	2.21	1985.08	212.65	19.54	1.32	2.49	223.33	3965.12	3856.44	9.76	26.04	269.71	10.6	406.87	1583.27	20.86	29.18	6159.81	4196.24	50	1	1	4.07	1	26.3	1	1	2	2	2	2	2	2	2	2.99	0.63	4.5	0.7	246	2	9488.129717	5142.736031	9945.825295	5363.693543
340	2.62	1853.1	279.11	21.75	1.99	3.08	320.21	1125.37	282.57	5.01	21.12	482.45	2.75	1030.28	1144.08	14.25	13.17	2041.54	3460.53	72	1	2	1.84	1	29.09	1	1	2	1	2	2	2	2	1	2.75	0.25	4.4	1	191	2	33738.59267	17961.95882	37616.85293	19609.04715
341	8.18	4715.01	722.1	26.74	5.85	6.62	30.54	1968.55	117.42	70.64	75.13	1302.88	25.95	3519.43	4046.57	61.68	60.01	6694.63	5781.45	16	1		5	5	22.99			2	2						0.17	0.23	4.9	0.8	138	1	29985.26004	12972.98457	32121.3692	13768.30879
342	0.59	745.41	117.11	2.09	0.34	0.53	31.62	267.57	28.71	2.3	4.4	104.38	1.86	340.33	452.32	5.54	3.35	1101.4	610.48	2	2		0.35		15.87			2												2	3473.689248	1856.999522	3456.363089	1849.494837
343	2.12	1825.28	227.59	11.37	1.56	0.99	31.25	519.83	169.66	9.08	19.9	309.29	3.89	602.28	1414.05	16.53	9.29	3610.36	1626.22	13	1		0.99		33.36			2							2.22	0.05	4.5	0.4	154	1	2304.39873	1501.832715	2314.656893	1486.056077
344	1.73	1483.66	209.21	8.46	1.49	1.57	85.84	510.82	408.16	5.91	18.8	279.19	3.6	1155.93	824.02	13.12	6.45	2246.28	1169.89	26	1	4	5	6	24.43	2	1	2	2	2	2	2	2	2	0.07	0.04	5.2	0.6	179	1	110249.6073	50804.91708	120125.1331	55282.76775
345	1.33	1165.54	175.04	5.78	1.1	0.92	59.37	422	192.42	5.82	7.9	212.45	2.29	834.44	798.11	6.11	4.16	1836.05	1804.8	1	2							2												2	4621.362883	2470.534367	4598.312328	2460.550206
346	0.8	1073.11	87.22	2.57	0.49	1.12	7.49	52.05	5.5	2.04	10.36	54.45	6.42	69.9	698.58	8.52	11.22	748.99	1198.78	15	1		1.88	5	23.36			2							0.34	0.04	4.8	0.7	183	2	36901.56487	16106.25328	44564.55179	16325.89361
347	4.36	4061.11	585.44	26.52	2.71	3.26	141.01	2673.9	1336.85	9.59	22.79	493.23	8.32	3503.26	3370.41	20.36	18.39	7509.77	5424.75	10	2		1.54		20.89			2							0.09	0.05				2	57092.75947	26576.26362	73892.98127	28074.79888
348	2.08	1725.98	182.57	15.6	1.51	1.71	11.54	592.63	21.5	7.17	23.03	265.28	7.69	860.02	1282.93	18.65	12.17	3736.22	2382.44	13	1		4.38		19.24			2							0.25	0.07	4.3	0.6	165	2	37978.18242	16576.1595	40713.59528	16802.20792
349	3.26	3997.1	616.91	9.3	1.65	1.34	134.72	857.74	84.5	11.14	20.54	369.17	5.49	1665.9	2549.62	19.08	16.49	6625.44	2696.03	12	1				20.29			2							0.12	0.01	4.9	0.5	166	2	7413.915727	3639.553294	7757.031629	3706.021423
350	1.54	2421.09	438.45	26.96	1.43	1.77	105.55	912.56	490.37	12.75	10.97	260.16	0.75	613.12	756.87	12.58	4.49	1793.57	2626.06	56	2	2	4.19	4	28.38	1	1	2	2	2	2	2	2	2	1.65	0.19	4.2	0.6	285	1	17882.35484	9530.345045	21791.06266	10717.4662
351	0.59	691.55	71.93	5.65	0.4	0.52	24.36	122.97	62.75	1.08	6.3	75.64	2.51	259.57	493.97	5.2	8.02	1200.26	1245.4	70	1	2	1.24	1	26.98	1	1	2	1	2	2	1	2	2	0.4	0.26	4.6	0.8	156	1	26009.74309	13847.22649	34076.90549	14402.44
352	5.65	1731.92	216.8	21.18	4.9	7.48	272.95	1298.2	103.22	68.57	70.84	1323.63	23.92	999.48	1272.43	59.96	49.39	1985.63	2728.01	82	1	5	5	1	25.94	9	1	2	1	2	2	2	2	2	0.5	0.23	4.2	0.7	188	2	12838.39568	6978.590946	14722.69082	8468.702283
353	1.92	1821.2	204.23	11.14	1.28	1.06	73.59	2399.56	1822.9	9.75	10.71	275.68	4.11	1163.76	1234.2	8.81	7.27	4004.28	2171.33	3	1		1.47		17.04			2							0.16	0.01				2	7154.712335	4035.801296	7391.607908	4072.518533
354	3.74	1780.72	135.76	3.69	1.11	1.79	61.24	1033.25	258.61	6.79	18.83	187	10.69	2466.08	2155.91	5.52	9.26	1939.28	3704.98	1	1		1.63					2												2	9486.594451	5012.831869	9622.734813	5763.426974
355	1.13	925.21	125.53	8.8	0.5	1.19	189.45	583.56	417.44	2.8	4.89	75.41	2.54	581.06	635.05	4.44	4.46	1394.22	1918.68	1	1		5					2												2	31029.628	13586.8242	35639.16574	14705.73054
356	2.64	2095.26	276.06	11.5	2.36	2.14	43.51	890.64	172.78	7.4	26.89	479.99	3.1	971.73	1374.95	17.55	15.88	2803.42	2199.73	8	2		1.27		16.75			2							0.31	0.05				2	43621.68055	20123.76351	46988.29436	21258.46663
357																				9	2		2.93					2												2	9893.471871	4838.588739	0	0
358	2.31	2906.52	306.98	21.76	1.68	1.65	42.2	796.08	582.18	11.88	21.61	543.15	6.23	636.54	1636.76	19.14	21.31	3485.81	4036.3	48	2	4	1.21	1	36.98	1	1	2	1	2	2	2	2	2	0.15	0.67	4.3	0.8	284	2	30364.10723	16182.45591	33274.13372	16860.0587
359	0.86	1956.29	192.87	8.41	0.67	2.54	37.29	212.07	68.84	2.19	27.13	99.75	2.56	154.78	711.2	10.1	9.19	2473.62	1920.68	42	2	4	5	3	26.67	2	1	2	2	2	2	2	2	2	0.31	0.34	4.3	0.5	169	1	27197.17812	14494.65096	30733.123	16300.1372
360																				85	1	1		2		2		1	2	2	2	2	2	1						1	14909.2665	8104.258101	16623.09068	9943.465854
361																				16	1			5				2	2											1	5560.343666	2572.180918	0	0
362	2.49	2115.2	309.68	8.65	2.74	2.13	215.09	813.64	143.49	4.6	22.26	388.83	3.06	800.26	1196.01	18.47	7.36	4913.86	2381.72	13	2		0.47		21.06			2							1.82	0.01	4.5	0.5	180	2	5560.464905	2521.747988	5524.807011	2511.855103
363	3.5	2445.14	331.3	20.85	2.23	2.15	306.27	1230.2	177.61	8.08	21.94	788.31	4.57	1635.58	1910.2	20.32	16.9	3276.51	3653.66	4	1							2												1	6992.896951	3910.447452	7241.913915	4106.686944
364	1.51	636.87	85.17	4.84	1.22	0.56	95.25	1399.99	977.26	8.34	10.32	109.05	1.43	555.7	369.85	18.91	5.55	198.42	1013.27	0	2		2.64																	2	10773.45815	4687.932526	12373.88539	4919.203479
365																				48	1	1	1.34	1	24.95	1	1	2	2	2	2	2	2	2	0.13	0.06	4.7	0.6	182	2	9883.710868	5791.406964	13180.72177	5988.240173
366	1.96	2649.6	316.86	10.72	1.36	1.41	78.76	851.83	214.55	5.72	17.36	247.64	6.5	1400.65	1698.61	14.57	16.17	3612.01	2243.27	4	2				17.51			2							0.9	0.01				2	8154.701177	4613.44557	8599.979153	4844.963889
367	1.61	867.7	121.98	2.68	1.08	1.69	43.09	904.07	97.36	3.22	17.08	199.08	2.12	361.06	446.01	9.84	3.35	876.07	734.15	14	1		5	5	23.15			2							0.39	0.01	5.1	0.6	129	1	2649.939506	1743.891481	2717.483211	1774.617997
368	0.59	1798.47	302.75	11.68	1	0.85	44.38	813.46	731.34	13.11	12.21	330.17	0.34	289.99	559.88	10.78	5.09	6016.56	1163.35	72	1	3	0.62	1	23.96	1	1	2	2	2	2	2	2	2	1.79	0.09	4.5	0.9	175	2	28182.91496	15004.19305	29922.51562	16133.62645
369	0.84	545.44	95.15	2.14	0.52	0.66	46.17	320.62	8.63	2.65	5.4	120.53	0.86	311.03	270.86	9.64	1.33	1245.5	602.58	5	1		1.76		17.72			2							1.16	0.33				2	10904.17974	5108.994306	10804.20381	5700.467086
370																				0	2		0.65																	2	3154.042042	2083.058293	3138.310228	2215.06236
371	0.95	889.59	112.74	7.08	0.56	0.63	32.26	262.94	111.41	3.58	8	140.02	2.14	577.52	715	4.93	5	1362.17	1150.4	5	2		0.71		17.42			2							1.98	0.01				2	7902.386556	3410.047424	7829.932827	3475.401689
372	2.08	3532.57	353.96	18.5	1.76	1.96	36.52	900.17	210.82	16.88	41.45	460.56	8.05	1115.43	1532.81	25.24	13.77	3720.83	3300.7	70	1	5		1	17.81	1	1	2	2	2	2	2	2	2	0.14	6.75	4.1	0.4	216	2	29627.04353	15773.02708	33417.07556	17710.5088
373																				8	2				25.37			2												2	10970.41034	5068.62474	11342.33841	5126.267071
374	1.4	1469.55	184.76	7.64	1.07	0.76	124.75	314.5	71.39	6.08	12.15	243.13	2.24	273.6	666.82	11.05	5.68	1651.42	1592.51	53	2	3	5		22.09	1	2	2	2	2	2	2	2	2	2.97	0.21	4.5	0.6	202	1	98489.59753	51954.02273	111847.499	55264.22304
375																				1	1		4.35					2												1	8954.20805	4289.366362	0	0
376	0.7	1055.05	152.65	3	0.4	0.6	5.31	68.53	3.95	2.9	10.4	90.84	1.74	403.26	647.14	3.92	3.39	1322.95	1117.76	8	1		3.09		19.17			2												1	11144.98993	4887.043626	11206.0841	5370.280321
377	2.51	2071.65	265.55	16.14	1.87	2.19	99.91	799.81	171.74	8.03	31.65	393.1	5.81	1249.39	1703.48	24.56	10.61	3081.7	3074.54	3	1		1.18		15.74			2							0.3	0.29				2	26082.1488	11183.96662	27792.14804	11685.16255
378	1.84	2560.03	393.71	9.63	1.09	0.78	29.21	478.02	92.3	8.15	11.71	194.68	2.53	751.33	1003.35	11.91	6.75	2844.74	1618.47	9	2		1.38		19.16			2							0.28	0.09				1	55166.70707	25449.77068	56236.47953	29272.35476
379	1.6	1476.54	188.37	6.48	1.27	1.16	20.64	377.56	14.25	4.25	19.1	308.96	2.18	715.38	752.46	13.97	12.54	3551.66	1319.37	7	2				13.82			2							0.09	0.01				2	12662.52294	5875.685755	12581.32129	5863.958956
380	1.86	2579.15	216.83	19.16	1.18	2.19	45.27	290.53	119.62	6.99	23.9	466.33	8.26	810.3	1736.18	17.38	25.12	2414.13	3082.37	42	1	3	2.16		30.63	1	1	2	2	2	2	2	2	2	1.61	0.14	4.9	0.8	305	2	13443.46072	7355.62214	14359.39778	8176.525519
381	0.85	1075.81	162.09	11.34	0.7	0.6	78.59	363.2	254.39	4.49	8.29	137.09	1.33	557	620.94	4.38	3.81	1516.89	1747.7	14	2		4.59	5	16.89			2							0.95	0.01	4.4	0.5	180	2	4666.297101	2022.679818	4824.497823	2135.36378
382	2.72	2031.94	307.49	7.48	2.04	1.94	90.64	728.35	192.91	12.76	20.58	508.01	6.44	1387.2	1488.08	12.38	10.57	2208.61	3208.13	80	2	1		2		2	2	1	2	2	2	2	2	2						1	13294.11293	5993.730839	17249.1058	8780.525243
383																				72	2	2		2		2		1	1	2	2	1	2	2						1	10103.80808	5994.551663	0	0
384	2.69	2722.45	373.38	12.79	1.67	1.63	346.47	494.22	128.18	13.62	18.81	467.06	2.67	919.94	1264.49	16.21	8.57	4408.41	2244.98	8	1		0.4		17.61			2							0.65	0.03				2	4913.263421	2821.88636	5038.496474	2990.326987
385	2.3	1421.66	209.84	7.35	1.64	2.01	191.85	2272.33	972.23	13.52	22.43	406.73	2.69	872.73	780.64	30.65	15.5	1837.42	2398.79	0	1		0.3																	2	1669.590434	1081.320029	1683.928268	1140.39572
386	1.14	1217.62	186.74	16.71	0.86	1.46	228.83	977.87	699.59	6.77	13.83	189.01	2.65	563.01	854.39	10.48	7.12	2755.83	2875.37	85	2	3		1	26.76	2	2	2	2	2	2	2	2	2	1.03	0.19	3.9	0.8	275	1	20842.82691	9397.113976	23516.11694	13551.44189
387	2.13	1141.64	168.43	9.79	1.06	2.11	125.3	770.95	136.7	4.53	9.28	239.05	4.71	885.45	971.15	11.54	7.59	2021.99	2582.6	1	1		0.38					2												2	4017.45654	2095.246556	4051.27274	2130.018067
388																				24	1	2	0.7	5		2		2	2	2	2	2	2	2	0.23	0.21	3.5	0.5	117	2	26895.12134	12511.32759	26456.9516	12585.53588
389	2.02	1441.52	226.42	12.85	0.93	1.55	31.41	911.78	406.33	6.96	14.59	305.06	3.01	660.69	910.13	13.9	5.34	1663.49	2392.52	81	2	3	5	1	22.19	1	1	2	1	2	1	1	1	2	0.25	0.36	4.2	0.7	178	1	25165.90844	11346.20131	28393.67463	14978.68836
390	2.72	1953.96	250.09	11.49	1.12	1.54	107.12	907.09	83.88	1.96	16.33	284.11	5.52	1295.79	1546.14	11.48	12.02	1247.72	2924.26	12	1				25.05			2							0.12	0.04	4.8	0.3	119	2	2048.164922	1347.871282	2043.741363	1399.398256
391																				6	2				25.78			2												2	6782.440242	4124.613065	7306.914524	4219.995932
392	1.04	977.01	146.25	15.17	1.03	1.92	75.38	691.05	674.16	5.18	22.25	314.15	0.33	248.36	580.88	8.91	4.71	2112.31	2330.86	77	1	1		1	25.58	2	2	2	2	2	2	2	2	2	3.43	0.33	4.4	0.6	190	1	2063.161538	1409.298763	2169.630889	1404.007897
393	1.53	1944.47	279.52	9.93	0.96	0.8	33.98	241.3	64.53	3.3	12.94	199.32	3.57	956.57	1107.49	9.04	10.8	1761.34	2254.37	76	2	1	1		30.11	2		2	1	2	2	2	2	2	0.27	0.17	4.4	0.5	195	2	2709.613472	1603.730755	2863.550477	1747.754328
394	2.34	2171.67	251.32	14.93	1.83	1.88	91.83	521.15	135.33	9.77	23.35	435.44	2.21	1152.71	1320.16	17.67	13.07	3817.61	2582.14	11	1		1.28		23.62			2							0.29	0.01				1	11813.04126	5193.094236	11877.79753	5544.095269
395	2.58	1518.72	216	7.04	2.41	1.66	94.5	312.9	92.67	2.16	35.6	259.43	2.43	1095.85	1246.83	26.5	6.88	1952.33	2544.04	1	1		3.46					2												2	9008.498137	4211.955641	10171.54556	4401.524808
396	2.42	2232.76	318.22	23.42	1.63	1.31	52.86	659.12	122.63	6.93	20.57	376.84	2.44	1063.38	1798.98	14.55	8.38	3705.56	3236.22	16	2		3.8	5	20.26			2	2						0.06	0.01	4.7	0.6	177	2	2732.608896	1766.460307	2818.967202	1805.631362
397	1.46	1738.6	287.98	4.98	1.23	0.58	66.05	335.75	77.6	4.88	9.37	180.5	1.69	476.09	713.37	10.05	5.81	2619.69	954.22	23	2	4	5	5	18.98	2	2	2	2	2	2	2	2	2	0.33	0.01	4.4	0.8	174	2	26685.14308	12502.06526	28543.30003	12456.08502
398	2.44	1767.84	178.03	10.97	1.43	0.84	86.18	613.87	144.2	8.21	11.37	287.37	3.68	1234.91	1296.33	10.58	7.85	3244.9	1847	16	1		2.33	5	39.97			2	2						0.26	1.02	4.6	0.6	156	1	2037.546861	1356.545975	2033.146234	1395.555552
399	1.79	2163.88	257.1	8.17	0.98	1.8	98.49	1048.74	704.4	4.03	19.41	122.62	4.07	915.4	1133.36	9.07	8.64	3932.07	2940.19	38	2	2	0.42	1	24.71	1	1	2	2	2	2	2	2	2	0.32	0.24	4.5	0.4	209	1	106574.5528	50538.41287	112672.885	50249.37419
400	3.88	2587.3	411.58	40.55	2.95	3.36	12.38	1442.34	104.38	7.95	40.64	766.22	9.51	1259.96	2398.05	43.91	23.43	4895.47	3220.41	15	1		0.54	5	25.44			2							1.82	0.14	4.7	0.6	103	2	7499.955002	3744.807112	7723.69003	3973.732714
401	1.02	1858.79	283.85	9.27	1.89	1.01	85.34	700.03	679.48	4.02	15.87	454.07	1.65	228.71	799.26	13.98	7.28	1385.63	1240.49	15	2			5	24.21			2												2	26985.59596	10650.02362	34926.42772	11559.77408
402	1.09	2080.11	266.85	12.25	1.59	1.93	37.18	2239.58	2043.7	10.39	19.93	328.33	3.52	548.11	865.44	12.04	10.33	3404.59	1876.83	85	2	1	0.72	2	23.21	1	1	2	2	2	2	2	2	2	2.78	0.32	4	0.9	226	2	17043.9008	7684.345274	22498.28413	9741.319432
403	1.2	1823.2	27.96	7.88	0.71	1.27	166.26	703.88	483.66	13.56	14.67	212.08	7.09	619.73	1125.57	9.48	17.46	3114.2	2358.86	71	2	4	3.59	2	28.03	1	1	2	2	2	2	2	2	2	0.27	3.22	4	0.6	170	1	31445.59658	18080.77038	33547.21621	19218.73726
404	0.84	1267.12	196.01	11.25	0.72	0.6	42.25	197.9	101.28	5.63	9.59	153.94	0.72	455.42	601.97	7.11	4.37	1910.77	1188.22	6	1		1.91		14.25			2							0.21	0.01				2	11889.92917	5257.308002	12719.46302	5443.160841
405	1.09	1075.95	134.02	3.41	0.69	1.04	174.75	222.11	100.98	4.28	10.61	189.4	1.64	513.55	689.58	7.15	5.44	1265.01	1806.69	14	2		0.54	5	23.84			2							1.29	0.25	4.9	0.5	156	2	2129.875588	1124.606152	2181.772408	1188.11733
406	1.27	2474.95	295.92	4.4	0.98	2.68	9.76	133.37	9.57	4.66	49.92	120.88	5.22	267.35	1198.57	13.44	14.33	2914.98	1959.99	26	2	2	0.9	5	19.03	1	2	2	2	2	2	2	2	2	3.77	0.09	4.5	0.5	167	2	43625.25318	20425.96519	44243.78839	20350.84233
407	0.54	1801.35	284.4	12.62	0.76	2.22	86.84	700.54	595.93	8.15	22.75	145.57	0.81	219.47	853.38	7.01	4.43	4615.31	3341.47	21	1	3	1.77	5	28.86	2	2	2	2	2	2	2	2	2	1.89	0.29	4.7	0.8	99	2	80810.45265	37238.84779	86553.28648	38937.96326
408	1.94	1767.29	236.28	9.2	1.7	1.68	361.81	914.5	316.51	6.89	15.86	486.9	1.96	1096.2	1044.96	19.16	6.36	2593.39	2513.6	15	2		1.15	5	24.37			2							0.31	0.01	4.6	0.6	128	2	35110.96268	13757.95618	42637.18803	14181.33675
409	1.61	2182.91	298.9	12.11	1.65	1.47	126.29	434.51	270.62	9.92	19.5	280.04	8.82	890.86	1433.55	13.01	7.7	3156.24	3009.14	14	1			5	17.6			2							0.09	0.04	4.8	0.5	157	2	2321.155807	1567.501955	2316.142651	1535.637866
410	0.95	1055.73	131.7	12.48	0.68	1.02	115.84	213.12	186.04	3.32	10.97	238.34	3.13	273.38	577.29	9.08	8.64	1627.56	2780.56	70	2	4	4.27	1	32.77	2	2	2	2	2	2	2	2	2	2.88	2.04	4.2	0.8	218	1	2702.15334	1599.315349	2658.988406	1595.129636
411	1.46	2068.65	218.61	10.7	0.9	3.01	175.61	1173.83	673.47	9.67	27.34	342.17	2.38	791.15	1023.23	11.23	10.64	1959.58	2918.39	16	2			5	21.38			2	2						0.11	0.23	4.6	0.7	154	1	6703.209554	3696.741973	6660.223519	3717.801065
412																				85	1	5	5	1		1		2	2	2	2	2	2	2						1	10874.70619	5911.184545	0	0
413	0.97	572.48	89.43	4.32	0.92	0.46	80.32	507.07	255.44	4.87	11.34	98.64	0.77	382.64	303.59	15.41	4.15	352.18	732.25	0	1		0.9																	2	1657.145798	1033.495097	1799.799152	1074.122389
414	2.07	3796.44	596.66	16.64	2.65	2.94	493.73	512.29	356.58	14.61	42.85	669.56	2.6	801.93	1511.45	23.42	10.61	4218.86	4530.82	18	1			5	27.35			2	2						0.12	0.01	4.8	0.8	179	1	41494.77936	17482.4135	44483.47829	18357.11834
415																				3	2		5					2												2	44335.8667	19330.06676	0	0
416	0.59	656.85	89.61	7.17	0.19	0.4	15.27	192.5	27.6	1.53	3.36	52.95	0.76	246.64	262.36	1.6	1.48	434.09	800.69	72	2	4	0.84	2	26.91	1	1	2	1	2	2	2	2	2	3.73	0.72	4.4	0.7	206	2	10553.67786	6074.583948	11204.84684	6926.573373
417	2.54	3008.34	371.67	23.4	1.96	2.14	52.86	1552.94	1208.53	11.56	31.63	374.81	5.52	832.41	1860.85	20.04	15.65	5402.2	3350.76	19	2		1.31	5	22.67			2	2						0.54	0.12	4.7	0.4	170	2	2107.815815	1362.570757	2181.659015	1378.243287
418	1.88	2263.89	321.24	11.52	1.34	0.73	10.41	206.84	26.11	7.38	15.86	213.17	2.59	1059.23	1048.37	12.01	8.29	3060.3	1579.38	9	1		0.97		18.09			2							0.24	0.31				1	61672.4091	27226.78792	66065.8677	29155.64251
419	1.26	1794.96	207.65	15.55	1.75	1.63	47.51	189.57	127.99	9.63	23.11	313.26	3.89	410.08	1057.32	9.6	7.08	2858.84	2966.3	66	1	4	4.52	1	26.48	1	1	2	2	2	2	2	2	2	1.21	0.19	4.5	1	213	2	54098.53619	28385.22248	62038.59437	30026.74772
420	2.34	1757.04	219.5	15.91	1.57	1.71	118.49	646.5	111.79	4.97	15.53	376.44	5.84	948.21	1257.42	13.05	11.82	2519.28	2642.63	2	1		1.17		16.28			2												1	24978.07745	10937.05497	27119.5361	12005.59052
421	0.4	352.27	62.94	5.54	0.24	0.42	13.52	255.63	176.52	2.97	4.48	74.5	0.67	211.07	327.18	1.36	1.9	243.84	941.95	70	1	3	1.25	1	27.94	2	1	2	1	1	1	1	1	2	1.99	0.85	4.1	0.9	187	1	8387.508641	4100.530685	9323.337722	4117.447925
422	0.43	751.12	123.26	6.32	0.6	0.53	124.88	992.65	700.67	5.73	5.4	185.4	0.87	422.66	376.66	9.11	5.1	681.83	1394.99	1	2		1.82					2												1	5388.447858	2377.329489	6084.126572	2468.576394
423	1.24	1134.5	181.35	6.44	0.72	0.97	24.56	451.36	5.02	2.36	10.25	161.41	3.69	571.95	911.07	8.12	4.12	1645.56	1002.08	13	2		1.5		18.98			2							0.24	0.04	4.6	0.4	156	2	2107.815815	1105.455356	2190.505279	1138.767725
424																				69	2	1		1	33.53	2		2	2	2	2	2	2	2	0.3	0.31	4.3	0.6	221	2	38189.41969	19367.56711	42899.76046	19964.63904
425	3.72	1227.03	206.27	5.39	4.22	1.07	136.16	457.74	48.89	8.73	49.69	124.39	1.35	1743.31	1266.41	76.79	8.66	299.12	1444.52	0	2		1.9																	2	13381.2001	5657.195202	14258.49906	5807.963617
426	2.14	1695.22	221.4	20	1.91	2.18	94.05	744.16	613.75	7.61	27.2	507.84	1.13	1118.65	1438.06	27.14	16.02	3997.56	2060.48	45	2	5			39.84	1	1	2	2	2	2	2	2	2	0.15	0.36	4.3	0.8	193	2	119230.8669	58404.26264	134155.7735	64280.6983
427																				12	1							2												2	2464.478396	1606.160528	0	0
428																				6	1		5					2												2	50422.42749	20871.12926	0	0
429	3.93	3452.76	473.36	12.41	1.18	4.77	826.13	2135.47	30.73	35.61	54.43	402.1	8.47	1523.25	1903.51	18.67	24.43	4695.68	2962.61	43	1	2	1.88	1	41.23	1	1	2	2	2	2	2	2	2	0.1	1.9	4.2	0.8	174	2	14639.61983	7477.593855	14401.11418	7555.909854
430	3.1	2643.12	431.17	14	2.71	2.38	16.92	464.5	40.74	7.43	37.27	586.34	3.56	727.12	1688.93	23.84	12.77	5269	2225.22	32	1	4	2.56		26.26	2	1	2	2	2	2	2	2	2	0.07	0.04	5	0.9	151	1	81307.49365	39724.82937	83812.30227	44057.9706
431																				14	2		5	5	23.79			2							0.02	0.2	4.7	0.6	134	2	36382.79804	14599.41687	36480.88324	14784.67194
432	1.71	2221.81	325.87	15.16	1.35	0.86	38.93	231.98	48.18	5.92	13.07	398.98	4.24	1028.61	1360.17	11.66	9.38	2345.79	2150.22	26	2	3	4.95	1	24.17	2	2	2	2	2	2	2	2	2	2.14	2.37	4.5	0.6	141	2	15850.6363	8741.707642	16431.26315	9013.005911
433	1.84	2260.87	306.15	10.3	1.82	0.56	16.76	434.73	146.59	8.2	19.42	319.26	1.83	1012.18	1049.33	14.05	8.05	3779.2	1353.09	12	1		5		23.45			2							0.04	0.04	4.8	0.5	111	1	32685.87507	14649.8781	33345.11177	14978.54383
434	1.71	1884.85	197.23	7.57	1.21	0.76	14.69	565.98	44.54	4.8	11.89	196.98	4.16	1033.75	1176.48	9.3	9.11	3734.75	1423	58	1	2		1	32.09	1	2	2	2	2	2	2	2	2	1.84	0.03	4.8	0.9	163	2	70081.50435	35022.33482	71862.60216	36040.03697
435	1.72	1078.27	182.19	9.03	1.49	1.58	82.46	916.89	273.28	4.16	21.93	257.95	2.4	742.87	885.69	14.13	6.52	1627.17	1570.66	10	1		1.83		15.93			2							0.13	0.01				2	5745.473358	3380.23273	5846.081039	3426.288875
436																				84	1	4	0.63	1		2		2	1	2	2	2	2	2						2	18231.06427	9909.893977	0	0
437	0.42	633.19	95.74	1.72	0.27	0.23	66.25	79.16	24.31	1.07	2.86	127.44	0.79	222.59	213.92	2.68	2.26	924.36	832.4	56	2	4	0.81	3	32	1	1	2	1	2	2	2	2	2	3.67	4.4	4.2	0.4	180	1	43283.5714	22832.41792	45679.99164	23327.02955
438	1.35	2908.69	501.53	12.54	1.6	1.14	75.99	136.6	14.9	6.96	25.57	313.67	4.38	497.01	1244.95	18.75	8.61	3914.13	1803.33	19	2			5	18.45			2	2						0.22	0.01	4.7	0.5	171	2	42124.79339	19404.41753	42238.35855	19600.41635
439	1.41	2691.55	243.42	7.66	2.41	1.57	337.02	77.35	0	5.17	20.62	152.69	4.4	319.25	955.83	13.81	11.17	4117.07	2114.86	30	1	4	0.78	5	30.53	1	1	2	2	2	2	2	2	2	1.58	0.45	4.1	0.9	157	2	30969.83099	13366.3367	32990.24658	13960.32834
440																				3	1		1.47					2												1	48896.69666	20778.58735	0	0
441																				1	1		1.47					2												1	32504.83739	14232.76848	0	0
442	1.44	2937.45	499.33	52.59	1.56	3.38	119.2	1452.21	1345.26	10.63	11.87	678.15	2.28	837.45	1879.28	17.5	12.83	2076.28	4462.52	49	1	1	1.95	1	27.59	2	1	2	2	2	2	2	2	2	1.24	0.06	4.9	0.6	160	2	11254.13104	6157.725095	15008.28707	6462.420114
443	1.21	1332.05	183.08	6.54	1.03	0.53	7.74	148.16	12.08	5.2	11.1	231.63	2.22	600.75	736.9	6.95	3.35	1320.32	1701.12	53	1	1		1	26.5	1	1	2		2	2	2	2	2	3.33	0.36	5	0.8	250	2	13443.46072	7355.62214	14042.63345	7986.525268
444	1.89	1970.63	278.81	13.15	1.15	1.58	100.74	913.8	415.47	9.73	11.6	245.09	2.7	1085.33	1194.73	10.74	8.01	2945.92	2482.2	1	2		2.64					2												2	34594.14426	15954.22685	39733.20083	17268.09425
445	0.8	810.67	93.46	4.27	0.37	0.62	25.74	673.74	557.73	2.76	8.77	75.05	3.84	383.86	506.55	4.82	7.36	1395.78	1271.89	7	2		0.43		21.39			2							0.44	0.06				2	5751.90194	3576.811606	6280.058413	3711.130082
446	1.25	2379.16	249.78	12.59	2.67	2.1	7.46	93.14	32.32	8.58	29.39	375.66	2	288.25	1144.58	10.25	10.64	2916.13	2292.82	32	1	2	1.25	1	28.51	1	1	2	2	2	2	2	2	2	2.24	0.21	4.4	0.7	211	2	73490.90323	35905.83671	77526.34382	36264.51921
447	2.72	1880.46	253.66	19.26	1.72	1.5	46.64	664.89	143.65	8.18	19.45	339.24	5.68	1343.42	1536.99	21.49	9.86	2396.77	3344.91	65	1	4	1.13	1	31.62	1	1	2	1	2	2	2	2	2						2	29279.37108	15362.73476	32645.04262	16430.84599
448	1.46	1546.44	206.51	17.78	1.3	0.76	91.41	661.91	163.23	11.02	7.4	285.7	1.79	596.63	1035.68	8.65	6.1	1517.62	2294.85	10	2				18.29			2												2	33681.17833	14622.09569	33771.98016	15034.54176
449	1.75	1258.02	188.08	5.84	1.69	3.07	119.03	644.88	276.32	2.11	16.59	271.38	8.36	367.67	798.98	9.37	12.06	1429.13	2377.05	6	1		0.03		15.77			2							0.28	0.09				1	13037.52677	7487.980151	13369.83732	7606.536114
450	1.49	1651.81	149.69	12.83	1.3	1.23	13.88	473.94	59.41	5.38	16.13	303.4	5.11	950.1	1157.1	10.17	10.45	3107.95	1579.67	10	2				19.33			2							0.12	0.02				2	12273.77928	5670.816257	12651.77291	5735.30694
451																				84	2	9	0	2		1		1	1	2	2	2	2	2						1	8123.335092	4675.704681	0	0
452	2.94	3003.27	342.24	31.17	2.21	4.87	204.39	3848.46	2797.98	18.41	36	530.29	10.78	992.6	2329.12	28.42	16.61	5956.56	7069.71	81	1	3	5	1	23.07	2	1	2	2	2	2	2	2	2	2.53	0.16	4	0.9	224	1	12838.39568	6978.590946	13630.85032	8468.702283
453	1.65	1784.79	177.74	8.83	1.01	2.25	90.39	583.07	63.43	5.85	19.52	213.87	2.09	601.99	1007.1	13.49	9.4	2433.14	2167.48	53	2	3	1.44	3	26.8	2	1	2	2	2	2	2	2	2	0.23	0.28	4.4	0.6	227	1	72822.62049	38414.49427	81938.30368	40862.03662
454	2.56	1483.72	196.64	10.96	1.58	2.62	219.93	839.78	286.65	4.88	24.32	420.35	3.28	1162.18	1207.23	15.19	5.66	1938.49	3220.67	1	1		1.76					2												2	6026.18481	3142.869834	6076.909109	3323.210353
455	1.13	1263.87	185.33	4.69	0.82	1.82	182.24	696.93	22.57	13.33	13.33	142.03	3.57	787.97	747.09	13.56	5.57	1138.41	1918.22	1	1		4.77					2												2	3634.836558	1920.691839	3686.999426	1979.656016
456	0.7	417.51	49.49	2.47	0.37	0.68	32.91	581.68	420.92	1.06	3.24	72.46	1.12	332.46	377.28	1.69	2.16	559.37	963.25	2	2		1.47					2												2	3416.846465	1798.124358	3446.189096	1859.356236
457	0.11	566.82	106.93	2.42	0.1	0.08	0.15	10.72	4.12	0.98	1.28	21.83	0.03	64.43	168.51	1.25	0.72	233.51	135.76	13	2		5		26.87			2												2	7513.168496	3202.537552	7980.460317	3189.973911
458	1.11	1167.34	160.89	13.06	1.41	0.69	39.44	277	135.95	4.76	12.09	305.2	0.84	391.15	694.62	8.54	5.39	1809.4	1559.91	76	2	1	2.4	2	24.05	2	2	2	1	1	2	2	2	2	1.39	1.3	4.1	1.3	196	1	38640.71147	22217.85902	43406.71525	27382.53806
459																				78	2	2	1.07	1		2		1	2	2	2	1	2	2						2	66141.05729	38030.16638	0	0
460	0.54	883.43	131.61	3.24	0.71	0.63	10.02	89.01	19.57	1.06	7.1	71.52	2.41	205.53	416.57	4.64	6.16	918.98	1036.16	25	2	4	4.24	1	23.65	2	1	2	2	2	2	2	2	2	2.59	1.6	4.2	0.7	175	2	85122.30402	35417.82717	96271.1909	37845.04194
461																				24	1	4	1.58	5		1		2	2	2	2	2	2	2	0.06	0.09	4.5	0.8	185	1	90161.53709	41547.98849	98473.7684	46550.64465
462	10.03	2009.9	336.49	7.2	9.9	2.59	262.04	2377.83	1640.54	19.78	63.11	193.04	2.48	2274.25	1342.83	124.94	10.22	510.77	3520.82	0	1		0.85																	2	5214.683976	2157.247998	5337.044745	2267.497879
463	1.66	1186.91	193.75	13.5	2.24	2.82	125.74	1523.76	77.5	2.23	22.42	391.07	1.34	996.46	1000.37	22.6	6.25	2078.7	1633.51	34	2	2		1	24.72	2		2	2	2	2	2	2	2						2	18407.73154	10151.95885	22819.75746	10586.98067
464																				5	2		0.72					2												2	7272.895533	4114.572312	0	0
465	1.31	2041.78	158.48	11.65	0.87	1.51	19.83	734.21	340.07	10.88	28.61	269.64	1.63	427.55	1034.25	8.97	6.81	2742.59	2333.36	61	1	5		1	28.84	1	1	2	1	2	2	2	2	2	1.28	0.11	4.5	1	280	2	1667.88349	1015.814335	1675.383228	1051.006576
466	2.56	2254.17	285.25	32.72	2.46	2.71	29.73	440.63	34.24	11.47	34.44	575.67	2.72	775.87	1473.63	18.35	14.99	3953.42	2704.51	48	1	5	5	1	22.7	1	1	2	2	2	2	2	2	2	0.74	0.01	4.4	0.9	165	1	91341.78177	46261.41005	91205.92235	50538.11731
467	2.22	1780.61	183.88	9.91	1.19	1.36	99.83	2223.22	1521.31	9.99	14.12	261.91	4.26	1297.91	1431.71	8.41	7.73	3679.33	2672.01	2	2		1.47		17.67			2												2	5310.554612	2794.693206	5486.389338	2776.803641
468	0.9	1915.24	317.11	8.29	0.68	1.28	52.07	74.16	22.42	5.72	16.89	164.84	2.08	290.09	724.14	9.96	8.03	1979.74	3108.18	33	1	4	5		25.51	2	2	2	2	2	2	2	2	2	0.08	0.1	4.8	0.9	213	2	104816.7211	49042.89496	112265.572	51846.11841
469	2.13	2700.83	327.55	12.11	1.53	1	82.25	830.01	149.06	9.26	22.41	322.72	3.92	1252.26	1514.1	11.2	12.25	2981.85	2763.87	66	1	5		1	25.3	1	1	2	2	2	2	2	2	2	0.1	9.53	3.9	0.7	188	2	54098.53619	28385.22248	61019.07771	31224.60046
470	2.03	2618.91	307.62	13.67	1.48	1.19	20.47	500.25	144.4	6.34	20.99	365.38	3.59	1344.04	1578.36	14.69	12.75	5128.68	2507.95	18	1		5	5	23.06			2	2						0.4	0.19	5	0.9	159	1	34445.76425	14902.80116	36274.51013	15571.46067
471																				0	1		0.02																	2	10780.21526	4208.708861	10811.80248	4210.037576
472	1.74	2027.36	240.38	9.46	1.42	2.85	217.42	983.9	599.33	6.3	30.22	162.16	6.47	394.94	1141.84	14.23	16.53	3252.41	2704.84	44	2	4		3	21.15	1	2	2	2	2	2	2	2	2	1.92	0.14	3.7	0.6	177	1	27197.17812	14494.65096	29803.69338	15101.58083
473	0.68	1100.22	179.98	9.94	1.15	1.39	53.31	73.82	52.98	3.12	22.47	189.78	1.86	163.05	577.36	12.72	4.56	1884.25	1022.38	15	2		3.59	5	24.5			2							0.02	0.01	4.7	0.6	155	2	3066.183224	1608.076305	3163.083439	1626.065094
474	1.09	1989.98	317.5	9.82	0.77	0.75	32.99	319.1	198.55	10.05	9.85	175.57	2.63	578.44	799.91	9.02	6.5	1751.64	1775.3	21	2	2	0.75	1	15.22	1	2	2	2	2	2	2	2	2	1.48	0.01	4.5	0.5	124	2	175476.3333	75288.85614	186846.802	76574.60456
475	5.64	2086.39	276.43	23.22	4.78	6.24	207.54	1758.38	140.91	60.79	68.59	1205.1	18.98	1502.06	1878.59	50.52	41.41	3405.07	3771.24	85	2	4	5	2	23.23	2	1	2	1	2	2	2	2	2	2.99	0.31	4	0.6	164	1	20218.94546	9115.833271	26689.4055	13145.81106
476	1.99	1471.95	172.54	13.66	1.7	1.68	147.53	1312.87	794.26	5.62	25.93	389.97	2.19	843.26	1104.97	10.82	7.37	3194.43	2006.26	8	2		1.02		15.41			2												1	6119.463209	3879.634248	6576.022922	3978.544964
477	1.59	2098.78	292.24	17.81	2.46	2.6	78.95	1118.14	30.28	5.79	21.73	364.69	2.89	918.56	1017.29	21.15	8.61	4224.17	2714.26	51	1	1	1.51	1	24.41	2	1	2	2	2	2	2	2	2	1.98	0.6	4.5	0.9	192	2	65127.83067	32546.7998	66783.03253	32519.68192
478																				65	2	4	4.25			2		2	1	2	1	1	1	2						1	10395.13793	5983.330067	0	0
479	2.46	1827.34	188.86	4.75	0.9	1.15	68.43	425.95	52.74	4.26	9.9	167.28	6.9	1690.34	1602.97	6	10.49	1692.29	3047.54	17	2		0.57	5	17.88			2	2						0.86	0.68	4.5	0.5	282	1	8948.540469	4668.134902	8891.15568	4694.727692
480	0.74	469	50.81	0	0.48	0.3	44.31	424.68	0	9.48	5.1	73.86	1.18	372.66	195.72	8.49	3.65	125.06	494.85	0	1		0.06																	2	6561.321344	2714.334637	6501.16329	2853.055391
481	2.12	2521.93	314.81	18.52	1.33	1.12	74.51	669.91	307.3	8.55	14.35	402.78	4.73	1184.25	1421.71	13.4	12.92	2985.42	2463.86	63	2	1	1.63	1	30.1	1	1	2	2	2	2	2	2	2	0.46	1.09	4.1	0.4	135	1	2608.640409	1543.968133	2909.376406	1498.668426
482	0.87	1659.37	230.76	9.4	0.82	0.85	11.07	117.32	30.01	4.01	16.25	198.36	1.22	352.19	845.45	8.68	4.74	2068.39	1573.51	11	1		1.73		20.02			2							0.25	0.01				1	55636.23608	24561.97225	56758.3553	26302.04063
483	2.4	2150.88	301.05	18.16	1.32	1.75	62.44	1905.07	1513.7	8.02	21.71	297.44	3.01	1208.99	1392.44	13.12	7.53	2386.09	2604.11	5	1		5		13.04			2												1	43228.48367	18536.27637	46062.63184	19366.95717
484																				27	2	3	2.83	6	20.7	1		2	2	2	2	2	2	2						2	82310.70581	34247.97279	93091.34383	39634.91194
485	1.01	1919.48	258.86	12.83	1.4	1.15	46.13	393.42	220.8	10.08	19.95	331.83	0.7	292.37	623.78	10.2	3.81	3437.23	1784.72	10	1		4.32		16.27			2							0.14	0.26				2	5733.257026	3640.893993	6210.042385	3750.69348
486																				12	2		3.84					2												2	36686.48185	14375.31105	0	0
487	1.91	4078.05	517.29	20.27	2.44	1.92	34.61	178.23	53.9	47.78	26.16	611.35	3.69	687.88	2033.56	26.29	16.62	5770.11	2106.27	12	1		0.91		18.89			2							0.23	0.25	4.3	0.4	143	2	45933.48132	20587.48314	49205.72009	21380.51146
488	0.11	3522.06	863.48	2.7	0.16	0.21	4.62	8.22	6.12	0.24	2.29	44.52	0.08	254.74	1061.32	3.89	1.27	708.5	624.14	33	2	4	1.14	6	22.78	1	1	2	2	2	2	2	2	2	0.34	0.6	3.9	0.5	267	1	106574.5528	50538.41287	107216.9359	50249.37419
489	2.18	2164.54	273.78	21.6	2.36	2.25	36.97	1543.48	199.7	17.28	23.59	658.26	0.73	995.78	1097.59	32.35	7.76	3547.39	1543.06	40	2	5	5		31.6	2		2	2	2	2	2	2	2	2.03	1.21	4.6	0.6	235	1	92593.04315	45355.94306	104720.4095	48575.49392
490	2.45	2276.89	360.25	13.23	2.33	2.76	136.83	771.21	85.8	3.54	18.65	269.24	2.8	859.32	1280.04	13.34	13.78	2581.02	3257.45	13	1		2.49		20.9			2							0.28	0.06	4.7	0.5	158	2	37625.93334	16864.02262	38144.09257	18074.84176
491	0.66	1252.15	167.72	11.01	0.94	0.96	32.37	190.72	100.68	5.44	14.29	230.25	1.62	192.89	653.44	6.44	3.78	2167.03	1839.1	4	1		0.59		13.9			2							0.26	0.03				2	7169.582468	3105.706871	7674.87228	3075.143295
492	4.11	3387.3	462.14	10.7	3.37	3.31	425.06	1605.87	130.9	6.63	39.28	646.32	9.88	1278.2	1529.32	26.67	25.86	5719.68	3118.49	18	2		0.4	6	25.35			2	2						1.67	0.26	3.5	0.3	224	1	6997.154742	3347.972811	7212.645003	3500.380001
493	3.8	2929.32	478.86	35.99	4.88	3.33	379.11	1442.15	641.77	12.77	48.6	939.84	7.79	1092.28	2183.86	38.11	22.05	7708.64	5110.33	66	1	3		1	34.15	2	2	3	2	2	2	2	2	2	0.07	0.29	4.8	0.7	228	2	37285.61631	19563.57027	41571.60789	20923.74927
494	5.77	3781.65	435.1	12.82	2.57	3.25	67.21	917.05	142.93	6.61	37.5	552.17	10.24	3248.49	3225.08	19.64	24.03	3573.41	5851.43	16	1		1.5	5	20.06			2	2						2.24	0.02	4.8	0.6	134	2	3058.462395	1965.12505	3149.169205	2190.786839
495	0.74	1332.91	167.49	8.35	0.87	0.77	25.16	123.54	74.93	4.27	13.83	154.23	1.71	236.25	563.5	7.17	4.82	2399.9	1461.64	5	2				15.1			2							0.44	0.21				2	49668.32246	21654.97283	52924.67969	24376.8515
496																				12	2				23.24			2												1	3414.81371	1803.07269	3623.141192	1865.824743
497																				12	1		5					2												2	34127.95995	14895.67092	0	0
498	1.83	1140.08	164.83	7.21	0.93	1.22	43.04	1219.8	307.39	4.4	8.15	150.83	5.25	1228.41	1327.71	8.63	5.25	1887.55	1481.36	5	2		3.97		15.31			2							0.1	0.01				1	39923.6753	17406.38824	42541.15345	18186.43447
499	2.98	4142.79	516.32	29.8	2.2	2.34	172.27	655.31	296.22	21.63	40.61	734.5	6.72	1016.14	1997.69	29.59	22.13	7884.76	5064.78	36	1	5	4.06	1	18.93	2	2	2	2	2	2	2	2	2	1.05	0.04	5.2	0.7	179	1	24717.49443	13069.35424	26155.96186	13487.69167
500	2.37	2677.76	381.02	20.15	1.51	1.54	42.65	1124.92	801.06	7.06	27.61	250.7	4.97	934.55	1509.23	15.88	13.61	2840.06	3117.87	11	1		0.85		23.72			2							0.29	0.45				2	5372.277368	3160.670438	5466.350099	3149.645073
501	1.61	1383.74	217.01	12.44	1.01	0.55	17.24	247.26	47.6	5.21	9.33	202.16	1.66	725.25	1145.48	9.03	4.29	1680.29	1467.19	6	1		0.85		15.27			2							1.23	0.08				2	5715.072043	3282.397556	5892.156824	3313.07252
502	1.09	1843.78	208.08	7.73	0.76	1.17	53.82	227.41	47.03	6.23	17.86	202.99	3.5	588.58	942.79	9.57	9	2664.54	1952.68	12	2		1.76		24.55			2							0.18	0.04	4.3	0.5	175	2	6319.979019	2739.494236	6534.244255	2768.984336
503	1.38	922.92	142.03	7.21	1.17	0.76	119.03	982.65	492.96	8.24	16.96	175.7	1.7	552.33	489.85	20.82	6.69	682.27	1023.37	0	2		0.95																	2	5803.128885	3832.62353	5886.408514	3983.286185
504	1.68	2009.17	192.85	8.61	1.26	0.98	82.11	605.43	270.05	8.7	16.33	299.89	3.37	1344.03	1245.84	11.94	11.03	3865.52	2226.02	32	2	3	5	1	24.74	2	2	2	1	2	2	2	2	2	0.48	0.15	4.3	0.5	190	1	7357.174199	3364.351044	8355.009607	3633.330143
505	1.19	2450.73	231.29	7.9	1.31	1.3	7.3	327.03	30.5	5.8	17.62	212.85	5.11	490.68	933.89	11.42	8.37	2975.78	1397.94	60	1	4	1.81	2	41.43	1	1	2	1	2	2	2	2	2	0.25	0.84	4.4	0.9	172	2	8986.031938	4603.521662	9328.225525	5444.237385
506																				19	1		2.93	5	26.63			2	2						2.18	0.07	4.7	0.8	119	2	5779.332717	2673.483911	5983.142057	2806.351214
507	1.98	2247.62	278.31	16.28	1.45	2.46	159.35	709.18	284.67	6.21	22.4	275.56	7.57	1048.94	1650.9	13.07	17.46	3415.19	4006.97	19	1		2.49	5	29.23			2	2						0.21	0.29	4.6	0.7	184	2	32822.47152	15111.24114	33099.74397	16412.19685
508	1.48	1350.05	213.2	1.96	1.04	0.9	107.19	357.81	181.92	6.64	9.23	206.55	3.26	785	662.57	5.59	6.48	1202.49	1416.48	78	2	1		2	30.74	2	2	2	1	2	2	2	2	2	1.53	0.24	4.7	0.5	211	2	11002.15144	6332.720538	14027.68523	7220.914853
509	2.41	1845.37	292.59	27.41	1.8	2.6	134.44	642.69	146.54	5.27	15.47	296.82	3.47	1391.8	1690.08	19.04	22.33	4927.38	5067.65	81	1	3	2.22	1	26.47	1	1	2	2	2	2	2	2	2	1.81	0.78	4.3	0.9	187	1	13364.83222	7264.747048	15326.39261	8815.960183
510	1.02	1932.89	235.22	8.72	0.91	1.12	7.78	149.98	54.96	4.55	16.2	246.89	5.14	398.66	961.91	11.8	14.29	1865.1	1318.34	19	1		2.51	5	31.02			2	2						0.18	0.43	5.2	0.6	173	2	2533.841996	1643.940669	2601.804657	1728.088083
511	5.55	2824.3	389.85	11.7	3.58	4.99	110.72	2287.7	86.1	6.86	56.28	786.29	6.24	2109.67	2309.76	32.56	32.63	3456.9	3988.56	19	2		1.45		28.46			2	2						0.06	0.14	3.5	0.4	243	1	2906.241028	1723.729603	2923.154012	1730.457684
512	2.99	4273.67	675.84	24.74	3.64	3.99	275.69	2002.29	1679.74	13.5	38.68	488.72	8.03	1339.75	2431.77	23.21	21.85	4300.04	8176.85	44	1	2	0.72	6	26.07	1	1	2	2	2	2	2	2	2	2.11	0.23	4.3	1	202	1	43680.44273	21186.07379	52446.6777	22497.305
513																				2	2							2												2	26869.69234	12071.06904	0	0
514	1.65	3029.89	344.27	9.98	1.12	2.4	36.76	329.64	114.81	7.55	29.01	195.25	12.52	651.08	1577.19	17.72	23.99	4205.64	3675.55	20	1	4	1.07	5	23.08	1	1	2	2	2	2	2	2	2	0.07	1.75	4.7	0.8	129	1	102022.6651	47013.80047	111161.2687	51157.50919
515	1.01	1533.73	177.37	5.93	0.59	1.14	2.04	58.11	12.99	3.34	16.24	114.39	7.59	283.28	1004.91	11.59	14.44	1969.72	1897.79	15	1			5	28.27			2							0.14	0.06	5.2	0.8	137	2	5100.573086	3356.622266	5237.380558	3410.98039
516	1.2	969.23	169.3	8.64	0.75	0.73	172.81	867.87	592.99	4.78	6.83	241.05	1.44	677.73	638.96	8.15	4.57	930.91	1759.88	2	2		5		15.87			2												1	31086.99508	14336.78971	33694.38822	15481.90981
517	1.69	2691.38	331.38	19.94	1.76	2.77	30.87	181.41	67.95	3.78	39.87	400.25	1.73	484.85	1261.45	10.79	7.53	2427.38	2932.26	52	1	2	1.08	1	20.91	2	1	2	2	2	2	2	2	2	2.29	0.03	4.9	0.5	161	2	7825.163541	4634.691078	8375.864072	4941.403976
518	1.41	2005.03	281.12	10.12	1.58	0.98	92.69	381.22	132.02	5.95	17.73	275.03	2.38	825.04	1137.1	13.19	7.96	3757.52	2191.32	12	1		4.27		31.58			2							0.3	0.29	4.8	0.5	168	2	6142.67368	3015.489931	6426.95652	3070.560968
519	1.24	956.22	131.96	7.58	0.79	0.92	132.82	1023.18	433.1	14.59	9.54	139.34	1.66	598.44	407.67	13.98	6.38	239.56	1436.87	0	2																			2	17572.42909	7646.417774	19046.30043	8197.157284
520	2.99	3090.21	514.27	25.3	2.12	3.48	49.84	638.91	194.84	7.21	25.58	504.69	7.02	1225.11	1537.3	14.72	12.99	3380.55	3677.2	6	1		0.7		20.92			2							0.47	0.45				2	5706.095016	3623.644809	5798.76022	3732.924108
521	3.39	3119.32	416.41	17.82	2.32	2.59	153.99	1079.66	133.34	14.57	28.75	693.78	7.38	1358.82	1476.93	22.22	13.02	5152.76	3129.3	15	2			5	23.19			2							0.38	0.05	4.3	0.4	141	1	1845.269763	967.761665	1907.435375	1027.583601
522	1.28	1249.17	176.72	3.4	1.06	1.47	190.92	370.21	162.95	8.72	11.55	267.57	3.1	323.02	521.15	8.21	8.3	1595.21	1877.48	51	1	3	3.11	1	24.92	2	2	2	2	2	2	2	2	2						2	70081.50435	35022.33482	69977.26692	35566.04716
523	3.1	2869.71	285.86	14.27	2.11	2.93	56.65	1048.01	59.51	13.18	33.01	519.22	6.35	1210.78	1548.44	22.54	12.35	3628.67	3150.33	15	1		3.29	5	29.4			2							0.13	0.24	5.3	0.5	115	2	3473.928747	2264.043881	3762.82533	2311.134721
524	1.75	2185.42	308.93	24.34	2.38	1.72	80.65	549.48	489.29	14.12	31.69	663.66	3.27	306.78	1006.06	22.16	12.77	6400.43	3273.27	69	1	3	2.22	1	33.33	1	2	2	1	2	1	2	2	2						2	45749.48831	24004.52018	48573.39209	25392.70821
525	1.58	1129.82	150.72	21.06	1.53	1.78	39.11	550.79	70.1	3.58	21.8	648.59	1.16	435.09	896.66	17.42	7.79	2013.97	1810.2	7	2		1.66		24.12			2							0.14	0.34				2	8679.005381	5277.97337	9425.886521	5400.028027
526																				28	2	4	0.67	1		2		2	2	2	2	2	2	2						2	13559.32466	7478.037455	0	0
527																				56	2	2		6	24.3	1		2	2	2	2	2	2	2	0.76	0.28	4.9	0.4	280	1	30364.10723	16182.45591	37001.06441	16858.23867
528	2.69	3994.57	625.87	24.21	2.39	2.42	330.37	656.8	88.81	16.73	26.57	505.25	3.2	811.1	1232.24	22.89	17.46	3302.28	3277.29	26	1	2	1.51	5	28.24	2	1	2	2	2	2	2	2	2	0.06	0.01	5.1	1.1	190	2	43326.32328	18699.30208	44208.64308	19551.87909
529	4.34	1518.36	262.2	4.13	3.6	4.56	140	570.11	66.29	3.71	46.07	207.36	12.58	517.88	564.1	8.05	4.34	2059.38	1285.2	14	2		0.53	5	22.48			2							0.38	0.02	4.2	0.5	142	2	5487.206109	2488.524108	5452.018005	2524.785986
530	0.73	793	81.5	0	0.49	0.49	71.98	719.8	0	18.06	10.74	122	3.66	841.8	597.8	14.4	5.98	353.8	939.4	0	1		0.34																	2	11742.75351	5022.210295	11777.16108	5023.795836
531	0.62	1359.27	151.98	11.17	0.82	2.66	247.84	717.5	687.66	5	30.84	184.76	0.71	200.91	753.83	7.42	4.53	2200.95	3435.83	69	1	4	4.07	1	25.62	1	1	2	1	2	2	2	1	2	0.23	0.03	4.6	0.7	155	1	53318.30785	27975.8407	56609.39977	29593.69128
532	4.83	4860.05	632.23	18.98	4.52	3.65	91.19	1254.35	40.65	23.5	49.88	832.48	4.82	1492.59	2172.77	46.21	13.48	6169.33	3807.06	40	1	2	2.15	5	28.5	1	1	2	2	2	2	2	2	2	1.96	0.2	4.3	0.9	150	1	20272.74071	10205.54456	21916.09119	10843.26487
533																				8	1		4.44					2												2	48615.5472	24237.17626	0	0
534	2.43	1715.5	250.96	11.29	1.64	1.82	111.76	884.2	100.08	3.44	17.45	321.93	5.83	997.1	1144.77	12.5	9.31	2081.06	2055.34	1	1		1.82					2												2	7239.673161	3384.935174	8174.3554	3537.282301
535	2.61	1968.09	311.36	31.88	1.94	2.77	22.82	6535.75	5790.93	11.93	26.7	476.3	0.87	791.65	1236.34	21.25	17.37	2680.51	2412.58	45	2	4	3.97	1	27.92	2	1	1	2	2	2	2	2	2	1.92	0.95	4.4	0.3	226	1	8838.541093	5074.406587	8697.351828	5073.007261
536	4.41	2334.68	252.62	12.65	2.4	3.36	87.18	2205.37	59.72	4.5	33.57	624.02	27.15	1149.52	1627.46	35.69	29.41	3152.73	2366.38	17	1		5	5	18.49			2	2						0.07	0.04	5.1	0.7	167	2	2122.767304	1413.28354	2144.177388	1463.957703
537	2.73	3246.69	431.98	23.02	2.57	1.59	32.42	403.23	130.53	13.87	40.26	631.39	5.6	1194.27	1752.34	23.19	15.44	5163.7	3937.21	41	1	3	2.17	1	26.4	1	1	2	2	2	1	2	2	2	0.2	0.24	4.9	1.7	243	1	98289.30906	49780.08904	98143.11606	49523.38097
538	1.61	1692.63	236.31	15.77	1.47	1.14	158.28	467.33	290	9.34	15.35	345.15	2	717.9	912.8	13.09	7	2485.94	2489.01	7	1				17.36			2							0.04	0.06				2	75413.07642	33292.94037	79416.80099	35651.54546
539	1.69	1249.46	206.99	6.81	1.38	1.21	45.47	849.5	466.76	2.54	13.46	331.67	1.49	862.32	762.72	8.61	5.44	2276.82	1541.14	67	2	2		2	20.01	2	1	2	1	9	9	9	9	2						2	10103.80808	5994.551663	10246.78652	5848.746738
540	1.46	2490.36	329.4	9.25	1.04	1.66	37.76	543.78	92.51	8.67	29.2	237.69	2.12	649.15	1208.13	12.44	9.5	6919.38	1973.72	16	2		4.11	5	26.09			2	2						0.44	0.03	4.3	0.7	185	2	5618.994274	3047.272408	5807.812208	3092.006389
541	1.13	1602.46	232.16	11.72	0.86	1.44	47.31	388.21	120.94	5.5	14.66	187.84	1.7	508.86	781.48	8.23	7.1	2652.55	2150.64	34	2	1		1	24.75	2	2	2	2	2	2	2	2	2	2.27	0.05	4.6	0.5	211	2	14704.14653	7975.658926	15384.55345	8106.148191
542	2.23	2966.51	223.68	8.2	1.19	2.04	11.62	549.24	93.94	8.62	25.87	282.74	12.48	1175.83	2038.71	18.36	28.77	3801.74	2968.08	40	2	2	2.4	6	36.07	1	1	2	1	2	2	2	2	2	2.53	0.34	3.8	0.5	228	2	7996.34245	4667.871445	8126.34777	4642.608613
543	0.97	2334.43	306.66	8.66	0.96	0.88	9.28	112.98	17.36	10.33	15.2	203.08	5.69	563.76	1120.62	10.55	9.03	2950	1869.03	36	1	4		6	36.5	2	2	2	2	2	2	2	2	2	0.41	0.73	4	0.8	184	2	32724.96893	14330.49398	34831.25643	14497.72608
544	4.4	6984.14	1093.04	21.01	2.56	2.42	41.56	957.46	181.95	33.57	42.09	469.64	37.67	1919.2	3078.15	30.56	28.85	11533.3	4362.75	14	1		0.55	5	20.51			2							0.51	0.05	4.5	0.6	144	2	6076.645172	3133.373362	6253.223961	3198.202063
545																				0	2		2.52																	2	18955.31059	8248.160972	21771.17482	8655.069569
546	1	1333.14	213.59	22.59	1.12	1.61	148.72	503.79	363.69	5.11	22.66	408.04	1.28	593.26	1056.14	11.46	6.57	3110.59	2384.28	19	2		0.85	5	23.85			2	2						1.8	0.45	4.4	0.5	110	2	2670.394408	1838.243969	2685.934873	1853.775577
547																				18	2			5				2	2											2	2265.980094	1559.853567	0	0
548	1.46	2239.61	276.58	13.46	1.26	1.04	83.6	578.87	431.02	13.33	17.51	393.28	8.72	637.16	1365.24	16.24	17.71	3659.66	2343.48	13	2		0.85		18.16			2												2	5560.464905	2521.747988	5524.807011	2511.855103
549	1.6	1996	177.88	16.56	2.59	1.97	347.66	491.89	376.42	4.88	21.25	321.28	5.91	728.32	1473.87	17.63	17.33	4409.35	3328.68	18	1		1.6	5	20.07			2	2						1.71	0.02	4.5	0.7	151	1	2649.939506	1719.264	2855.151461	1809.801647
550																				71	2	1	0.95	2		1		3	1	2	2	2	2	2						2	80744.54904	46426.96625	0	0
551	0.85	728.65	95.03	5.93	0.95	0.44	62.92	157.78	40.7	2.46	10.63	249.25	9.63	267.9	628.96	5.9	8.16	1958.96	1127.73	53	2	3	4.44	1	29.2	2	1	2	2	2	1	2	2	2	0.23	0.32	4.3	0.6	251	1	73539.54461	38792.67727	77611.1045	39633.03107
552																				17	2		1.08	5				2	2											2	6105.348111	3545.836466	0	0
553	0.06	241.83	50.25	0.4	0.02	0.04	2.94	48.14	23.82	0.54	0.38	2.97	0.08	136.27	89.52	0.6	0.72	299.22	100.76	16	1		0.85	5	33.78			2	2						0.32	0.31	4.3	0.7	147	2	5292.311592	2490.093418	5321.32278	2493.880375
554	1.7	1039.06	142.28	3.72	1.42	1.68	199.67	609.84	103.63	2.35	17.13	376.63	3.2	583.27	670.68	9.67	7.13	1771.14	1684.23	27	1	1	1.98	1	28.54	1	2	2	2	2	2	2	2	2	0.37	0.12	4.6	1.1	148	2	19695.48905	10413.97315	20841.6942	10833.61102
555																				0	2																			2	15128.12077	6582.80827	0	0
556	2.86	3221.53	480.97	15.09	2.36	1.8	243.37	594.31	157.92	9.9	27.88	477.76	7.68	1257.9	1746.07	25.18	16.56	3441.6	3006.12	11	1				26.85			2							0.32	0.17				2	7172.3155	4119.351548	7619.383042	4157.848092
557	0.43	532.31	77.78	2.43	0.41	0.18	5.78	94.47	46.75	1.77	4.99	77.44	0.77	292.2	280.88	3.82	2.88	975.4	337.74	16	1		2.05	5	27.91			2	2						1.81	0.04	4.4	0.7	190	2	5560.343666	2572.180918	6019.834628	2796.354837
558	4.09	5168.81	753.28	28.79	4.57	1.21	32.17	423.73	228.92	26	51.59	989.57	1.88	1049.34	1948.43	38.48	12.94	7649.78	2401.62	15	1		4.59	5	30.68			2							0.2	0.09	4.5	0.7	173	1	36559.30146	16385.95597	38965.87452	16753.5701
559	2.03	3462.38	501.46	30.15	2.05	2.67	173.79	629.66	95.63	16.6	24.51	622.58	3.29	1254.6	1687.31	23.6	13.32	4787.37	2408.61	16	1		0.68	5	25.24			2	2											2	30309.93494	13113.45367	30224.08729	13345.60668
560	0.52	866.83	90.69	3.86	0.84	0.8	8.95	91.24	23.38	4.53	14.91	117.8	0.62	164.51	395.28	4.56	2.9	1329.31	1453.72	66	2	3	1.19	1	41.48	1	2	2	1	2	2	2	2	1						2	67096.61753	34027.70332	80947.98377	38828.94807
561	1.47	1739.67	216.63	11.62	1.46	1.89	250.45	1207.47	991	10.28	19.61	411.22	5.34	571.46	837.72	18.94	8.83	2322.59	2251.13	77	2	3	0.99	2	36.65	2	2	1	2	2	2	2	2	2	0.79	1.57	4.1	0.9	194	1	38454.52599	22110.80502	47733.90238	29250.99347
562	1.07	2205.71	354.99	13.59	1.98	1.64	322.51	237.4	157.13	5.91	19.65	542.5	0.74	627.29	1295.6	13.15	8.78	2739.69	2092.88	35	1	2	1.62	4		1	1	2	2	2	2	2	2	2	2.25	0.19	4.4	0.7	142	2	43803.45105	20495.28002	52594.37258	21548.83392
563	1.27	1978.82	235.14	19.67	2.52	1.58	48.26	76.17	38.41	7.3	20.5	475.12	3.31	311.11	1036.49	15.52	11.99	3260.03	2130.96	23	1	2	0.84	1	25.65	1	1	2	1	2	2	2	2	2	2.61	0.04	4.6	0.7	173	2	12859.77241	7360.410015	13764.78653	7643.430438
564	1.5	1861.25	243.63	5.91	1.21	0.99	76.49	200.29	76.01	3.44	17.32	180.43	5.25	541.98	847.69	12.03	13.59	2354.37	1414.71	17	2		0.4	5	37.58			2	2						0.07	1.51	4.3	0.7	215	2	6885.400724	3972.84286	6841.246342	4069.660816
565																				10	2		0.52		23.23			2							1.61	0.21				2	6119.463209	3879.634248	6276.411388	3960.725369
566	1.01	2579.6	319.85	10.32	0.88	2.12	75.54	197.43	95.71	18.29	28.54	273.72	1	193.09	1025.15	10.42	5.35	3262.87	3542.6	17	1		1.17	5	18.08			2	2						0.37	0.11	4.8	0.7	159	2	46795.24796	20245.74838	47739.05457	21422.25434
567	1.47	1107.95	224.61	5.43	1.17	1.34	279.44	747.53	85.93	2.95	15.19	239.13	2.12	415.56	430.67	11.9	3.75	1343.53	978.03	10	1				24.43			2												1	6670.09872	3830.908092	6840.111347	3891.562233
568	1.98	1789.71	196.97	12.36	0.96	1.79	181.75	708.48	378.53	8.32	27.67	317.05	5.22	531.34	1193.55	14.13	14.57	1942.21	3497.05	63	2	5	5	1	27.05	2	1	2	2	2	2	2	2	2	0.27	0.32	4.4	0.7	229	1	47161.25098	23917.58505	54490.15756	23911.61926
569	1.69	2063.45	286.4	8.6	1.59	0.92	108.1	358.06	82.96	6.9	16.72	294.87	2.14	717.7	1001.76	13.36	7.27	3443.13	1501.04	29	2	3	3.89	1	28.93	2	2	2	2	2	2	2	2	2	0.84	0.88	4.4	0.7	169	1	15772.10717	8698.398422	17204.07669	8792.049802
570	1.36	3179.5	406.99	22.52	1.29	1.24	35.41	471.14	200.66	11.32	20.33	338.93	5.23	559.75	1168.61	15.72	13.47	4726.7	2570.44	51	1	3	3.2	1	37.5	1	1	2	1	2	2	2	2	2						1	67983.77786	33974.02285	81627.453	35742.86596
571	1.37	1191.97	162.2	10.25	1.26	1.24	58.19	686.91	162.27	4.48	16.66	342.06	1.42	588.76	776.39	16.25	9.88	1790.45	1317.45	6	2		3.98		14.26			2												2	5692.327731	3461.681709	6182.187115	3474.370332
572	1.62	2214.32	294.39	24.42	1.38	2.1	90.22	392.58	52.3	8.43	15.7	194.52	4.81	607	1139.93	9.81	7.74	3676.43	3765.39	27	2	5	2.22	1	26.24	1	1	2	2	2	2	2	2	2	0.21	0.09	3.8	0.4	373	1	7136.954336	2969.555607	8030.333539	3260.855511
573	1.4	1387.86	158.93	9.86	0.93	1.22	52.09	375.57	82.05	2.96	12.73	222.06	4.59	796.51	993.34	8.51	8.31	1333.89	2560.38	3	1		5		17.35			2												2	59133.77545	25128.82061	67918.26265	26966.18675
574	1.39	3155.74	430.97	17.49	1.67	1.56	49.06	417.65	298.58	12.53	28.31	394.85	3.66	616.54	1473.11	17.6	12.19	5688.56	2773.2	4	2				16.73			2							0.33	0.04				2	9424.046019	4188.646509	9337.640822	4147.425614
575	2.08	1504.24	255.27	10.68	1.58	2.31	183.59	769.86	187.15	4.18	28.33	389.08	1.22	522.19	999.2	11.73	6.84	1897.14	1963.13	2	2		1.73		18.5			2												1	4131.296823	2105.299496	4166.071252	2140.237841
576																				31	2	1		1		2		2	2	2	2	2	2	2						2	14999.26515	8423.840947	0	0
577	3.13	3975.1	524.09	35.56	2.85	2.53	533.68	1429.58	949.35	12.71	46.81	770.99	8.32	1839.9	2513.03	26.09	22.32	5649.64	4403.45	22	1	4	0.79		29.74	2	1	2	2	2	2	2	2	2	0.13	0.04	5.1	0.9	191	2	90161.53709	41547.98849	98237.68903	45209.95072
578	1.64	2506.59	233.15	17.89	1.04	2.29	67.3	884.77	759.37	12.9	36.17	526.5	5.2	1051.72	1438.68	29.98	10.96	4650.18	2552.2	46	2	4	5	3	22.45	1	1	2	2	2	2	2	2	2	0.08	0.12	4.7	0.6	188	1	116017.7076	56830.32287	130540.402	62548.39414
579																				6	1		1.07		16.1			2												1	10549.84466	4626.074263	10607.67638	5083.505997
580																				1	1		0					2												2	28219.81905	12356.50393	0	0
581	1.49	2576.62	358.85	22.11	0.85	1.26	35.61	256.88	134.39	6.13	16.12	260.33	4.16	531.26	1203.7	11.75	12.61	3569.08	2527.4	48	2	5	0		19.13	2	2	2	2	2	2	2	2	2	0.19	0.24	4.6	0.6	137	2	86850.83893	42543.1714	98226.12052	45563.06019
582	2.85	2508.18	234.82	20.05	1.65	1.41	140.01	1525.53	593.2	9.41	17.78	489.16	86.8	1402.98	1833.87	38.23	15.36	2589.75	3389.58	26	2	2	0.73	5	27.13	2	1	2	2	2	2	2	2	2	0.09	0.77	4.2	0.4	152	1	8274.574401	3442.89842	8748.056127	3513.385854
583	3.2	3508.34	454.82	29.29	2.83	4.62	350.47	1240.43	272	18.78	56.36	666.65	9.1	846.14	2172.36	24.43	21.79	2786.05	4923.11	42	1	2	1.78	5	21.3	1	1	2	2	2	2	2	2	2	0.58	0.03	4.4	0.9	141	2	14639.61983	7477.593855	14401.11418	7420.547223
584	2.81	2708.73	259.69	9.28	1.39	2.69	23.1	602.48	130.55	8.22	28.57	199.79	12.87	760.69	2071.36	23.48	30.07	4486.45	3202.23	20	1	4	0.24	5	25.5	2	1	2	2	2	2	2	2	2	0.43	0.06	5.2	0.8	210	1	102022.6651	47013.80047	114994.2875	53234.2173
585	2.51	3079.47	420.99	33.53	2.08	2.78	97.07	1955.48	1308.36	13.27	25.7	589.91	2.95	1257.87	1953.32	18.31	11.16	3881.68	4365.7	32	1	5	5		25.91	2	1	2	2	2	2	2	2	2	0.11	0.08	4.9	0.8	194	2	79636.50133	37261.27406	86978.40167	39391.07649
586	2.64	2287.67	331.19	21.14	2.61	3.5	203.26	2141.32	254.85	6.96	25.79	466.46	2.13	2138.98	2258.7	30.42	11.61	4650.23	2861.03	32	2	4	5		32.95	2	1	2	2	2	2	2	2	2	0.04	0.35	3.9	0.4	234	1	113180.4926	51756.13601	119446.7968	53684.39317
587																				14	2		3.18	5				2												2	4611.124949	2434.742909	0	0
588	1.56	3077.64	614.85	26.3	3.35	4.12	600.58	347.59	205.87	3.6	22.61	1234.29	2.13	658.27	1247.05	21.24	13.9	4777.62	5888.98	39	1	2	0.65	1	27.74	2	2	2	2	2	2	2	2	2	2.4	0.06	4.6	0.9	147	2	50793.86896	21922.23635	54911.3255	23610.38101
589	1.56	2242.02	199.32	13.1	2.77	1.07	9.22	378.52	150.6	11.28	19.18	326.47	1.53	1188.03	1139.73	11.3	7.66	4208.95	1371.18	13	2		4.69		18.83			2							0.28	0.01	4.6	0.6	150	1	29822.0871	11966.78389	31961.38797	12442.10443
590	1.77	1401.53	205.96	8.14	1.9	1.77	57.47	1282.96	293.14	5.39	19.95	423.06	4.41	480.95	696.04	14.41	5.29	3002.23	1392.31	15	2		0	5	21.7			2							2.87	0.03	5.1	0.6	151	2	7233.78784	3280.623158	7355.931625	3323.841945
591	0.4	757.16	112.61	3.83	0.34	0.19	139	502.35	443.64	6.75	3.45	86.57	0.12	125.27	336.82	3.92	1.08	1086.06	467.64	18	2		3.84	5	22.55			2	2						0.42	0.1	4.4	0.6	241	1	5250.688222	3452.012519	5281.244809	3465.486452
592	1.11	2685.2	360.16	52.98	1.65	2.07	90.67	769.94	545.89	12.5	15.61	976.97	0.66	956.56	1677.07	20.02	10.32	5084.26	4332.85	32	1	5	4.79	1	25.14	2	1	2	2	2	2	2	2	2	0.19	0.09	5.1	0.6	264	1	106380.5996	49774.62106	109362.7707	51775.81818
593	3.16	5696.43	617.81	31.64	2.89	6.15	142.38	2957.66	2430.88	18.41	63.98	464.47	8.32	1411.97	2410.69	26.18	23.63	10480.39	5864.09	35	1	3	1.4	1	36.96	1	1	2	2	2	2	2	2	2	0.68	0.14	4.1	0.9	171	2	92941.19529	45408.7681	95804.39887	46327.85283
594	3.2	3786.8	402.69	19.84	2.08	3.59	116.7	850.14	295.04	12.68	23.18	324.64	7.53	1985.47	2907.01	17.12	20.19	7330.85	5420.52	14	1		1.88	5	22.45			2							0.26	0.04	4.7	0.9	161	2	36901.56487	16106.25328	44564.55179	16325.89361
595	3.13	4080.75	526.9	1.79	2.61	2.19	5.68	1335.04	61.33	7.5	16.62	164.45	10.63	1100.36	2357.26	13.72	14.7	7359.64	1821.24	34	1	4	1.44	4	21.67	1	1	2	2	2	2	2	2	2	0.4	0.06	4.3	0.9	187	2	97049.69872	45408.7681	108421.5127	50587.22635
596	2.42	1831.71	183.97	6.7	1.33	1.2	56.67	619.17	178.16	4.75	18.15	263.78	4.41	1708.56	1624.46	9.36	9.8	3983.49	2665.57	30	2	5	3.59	6	27.76	1	1	2	2	2	2	2	2	2	0.32	1.26	4	0.7	149	1	90700.79517	41476.42922	102054.4063	45759.79446
597	2.8	2219.87	307.29	14.61	1.61	1.26	57.63	915.03	147.67	5.47	15.37	400.15	5.52	1674.07	1708.12	22.87	11.05	2614.22	2209.49	6	2		0.86		19.33			2												1	64712.46745	29853.46678	68525.90012	31536.79116
598	3.8	2359.16	347.99	10.33	2.29	2.82	210.48	1392.47	154.44	2.72	24.04	442.51	6.92	1662.44	1821.88	19.74	20.93	2482.68	4474.01	29	2	5	4.32	1	28.17	2	1	2	2	2	2	2	2	2						1	8503.74223	3538.250944	8850.656467	3665.079275
599	0.98	1867.38	240.3	13.58	1.07	0.87	10.68	69.01	32.74	3.92	15.31	296.19	4.19	467.33	792.02	10.89	9.93	2974.49	1755.13	13	1				20.52			2							0.39	0.01	4.5	0.6	187	2	36901.56487	16106.25328	39559.43338	17557.8957
600	2.18	3073.93	361.61	14.78	1.65	1.54	426.5	394.03	106.44	12.22	27.38	305.44	5.91	1248.09	1838.89	17.5	17.79	4891.11	2469.77	15	1		1.41	5	35.16			2							0.4	0.31	4.3	0.7	196	2	6608.070228	3243.956993	6913.891614	3450.083077
601	0.82	1469.36	182.91	8.52	1.27	1.38	33.77	204.11	117.85	3.36	22.59	138.18	1.31	344.08	825.23	6.94	5.05	2599.85	1788.22	13	1		0.71		15.86			2							0.35	0.01	4.6	0.3	185	2	23206.14379	10401.04256	24438.17161	10634.38691
602	1.36	2354.18	244.59	14.23	2.51	2.35	6.67	127.15	12.95	8.41	41.95	329.04	7.41	534.42	1504.11	12.15	9.86	3474.93	2058.45	28	1	1	0.7	1	27.42	1	1	2	2	2	2	2	2	2	0.96	0.51	4.4	0.5	144	2	17038.45783	9647.964378	18272.25426	10516.53371
603																				4	1		4.64					2												1	42497.65808	18059.32427	0	0
604	0.45	871.81	162.15	9.57	0.57	0.62	77.14	566.39	99.57	16.39	4.99	86.84	0.28	219.48	290.46	4.41	2.14	2044.4	1282.42	12	2		0.45		19.55			2							1.44	0.01	4.4	0.4	144	2	6509.397251	2952.101974	6619.309573	2953.836268
605																				36	2	4	0	3		2		2	2	2	2	2	2	2						2	34394.21405	15723.48227	0	0
606																				6	2		2.57					2												2	72280.90738	33344.97589	0	0
607																				67	1	3	3.64	2		2		2	2	2	2	2	2	2						2	51881.42976	27221.91819	0	0
608																				14	2		4.32	5	31.72			2							1.69	0.25	4.7	0.5	182	2	2830.847301	1494.729696	3090.783986	1579.143287
609	2.43	1606.61	185.73	12	1.31	1.9	137.09	1476.85	923.99	3.87	19.24	322.77	4.35	1166.82	1315.26	14.57	10.8	2204.73	3136.31	8	1		0.48		14.52			2							0.33	0.02				2	6708.711583	3946.934405	6694.222328	4031.55995
610	3.53	2490.88	429.63	49.83	3.07	2.85	239.95	2223.84	1339.47	14.35	32.64	689.13	7.11	1506.43	2031.41	29.54	20.25	4692.37	5295.88	40	2	5	5	1	18.43	1	1	2	2	2	2	2	2	2	0.12	0.03	4.3	0.4	166	1	92593.04315	45355.94306	97719.51114	47946.05595
611	2.18	2712.06	393.41	14.13	2.29	1.01	41.16	530.97	265.66	11.81	30.19	434.79	1.18	1325.03	1472.37	18.79	8.99	5445.04	1765.87	17	2		2.7	5	22.75			2	2											2	8064.286087	4373.394113	8012.571803	4398.307864
612	2.05	1556.72	202.63	4.65	1.33	1.43	135.75	865.79	353.33	6.79	15.12	120.1	4.14	1466.5	1392.21	6.35	8.6	2734.85	2413.52	2	1		0.42		17.24			2												1	5478.349829	2857.154395	7192.680719	2954.449628
613	1.67	1765.72	270.41	9.22	2.22	2.15	224.53	1775.65	1553.32	4.92	15.18	293.89	2.26	434.3	1036.67	11.96	7.56	4933.13	3315.42	69	1	1	0.93	1	28.54	1	1	2	2	2	2	2	2	2	2.84	0.48	4.2	1.2	214	2	22572.04166	11843.43366	27028.37526	12653.97717
614	1.17	1386.89	160.54	11.59	1.51	1.76	74.09	622.98	441.54	6.91	15.93	244.72	3.11	413.45	632.78	9.65	5.86	2460.96	2118.97	66	2	3	2.14		36.72	2	1	1	1	2	2	2	2	2	0.18	0.86	4.4	0.7	197	1	54549.99001	27664.74592	58195.75737	27657.84547
615	1.64	2854.45	350.82	7.06	1.82	1.6	434.12	645.09	157.7	14.41	26.74	400.72	27.73	1088.8	1927.97	17.62	21.96	6034.39	3243.53	38	2	3		1	38.36	2		2	2	2	2	2	2	2	0.06	0.41	4.5	0.5	186	2	34394.21405	15723.48227	35884.28644	16772.52163
616	0.95	1527.17	205.38	13.49	0.87	1.34	47.57	561.19	451.95	9.4	9.48	274.06	1.2	302.26	769.11	9.99	4.87	2527.46	1692.75	39	1	3			28.97	2	1	2	2	2	2	2	2	2	2.34	0.04	4.6	1	118	2	43326.32328	18699.30208	48718.0543	20392.07936
617	1.17	1605.97	226.51	11.68	1.26	1.45	43.93	725.28	83.4	13.36	16.67	263.91	3.69	847.4	1062.72	14.18	11.41	1947.14	2011.38	13	2		2.76		18.54			2							0.15	0.04	4.7	0.4	218	1	4611.124949	2434.742909	4723.480207	2442.215242
618	0.57	1840.31	333.26	4.6	0.42	0.66	16.79	106.87	13.04	3.04	7.11	97.85	0.87	281.67	405.82	3.8	4.49	1996.9	1036.85	15	2		3.11	3	22.71			2							0.26	0.07	4.3	0.7	196	2	7986.244542	3645.602283	9055.665268	3631.300487
619	2.78	2521.99	279.16	15.13	1.78	2.6	282.3	490.94	163.9	7.41	23.97	451.5	7.73	1406.08	1701.18	17.22	19.25	2490.45	4438.39	11	2		0.48		21.8			2							0.17	0.01				2	7274.555123	4423.883445	7504.452002	4440.09897
620	0.78	449.95	46.06	1.83	0.5	0.31	1.44	195.15	5.1	2.46	4.87	124.92	1.43	145.66	315.42	4.68	3.1	1593.46	378.92	62	2	1	0.59	2	25.11	2	2	2	1	2	2	9	2	2	2.98	0.23	4.4	1	187	1	14251.77647	8203.169906	15920.33444	8843.022876
621	0.85	391.07	29.33	0.75	0.19	0.27	6.06	295.82	62.66	2.2	0.84	50.17	1.63	345.17	415.55	2.03	2.21	867.72	604.18	1	1		4.95					2												2	4017.45654	2095.246556	4385.344689	2215.473568
622	1.82	1534.13	200.16	18.22	1.24	2.33	205.58	1636.36	1229.99	8.09	23.58	243.5	2.25	748.09	1195.9	10.83	7.62	3796.98	3919.22	82	2	4	3.38	1	21.63	2	2	2	1	2	2	2	2	2	0.67	0.05	4.5	0.5	170	1	21554.78356	9718.103921	22995.36543	12278.38435
623	5.36	4360.16	690.73	19.31	3.93	4.03	106.23	1680.07	117.84	8.11	44.27	917.32	8.11	2232.52	2379.06	35.54	35.67	4000.94	4342.35	11	1				20.4			2												2	5185.23072	3050.625336	5174.031829	3116.033271
624																				9	2		0.66		19.55			2							0.85	0.01				2	4700.290427	2979.903154	4727.643953	3055.875355
625	1.79	1381.22	212.45	7.81	1.53	1.84	153.93	2371.56	1702.94	5.23	20.47	374.97	1.45	426.29	515.92	9.57	6.71	1801.57	1421.08	7	2		1.6		16.74			2							0.41	0.04				2	5825.39991	3542.607044	6053.929932	3624.530854
626	0.27	981.22	28	2.15	0.36	0.46	22.67	56.32	9.22	1.35	7.11	22.57	2.4	28	223.97	3.05	5.78	1083.72	627.19	66	1	3	1.72	3	22.8	1	1	2	1	2	2	2	2	2	2.24	0.55	4	1.1	192	2	10077.6425	5162.751019	10862.45796	5405.141212
627	1.45	1050.96	182.02	12.81	1.04	1.25	102.6	431.96	94.73	4.75	8.93	224.86	1.54	559.51	855.27	8.62	3.45	1283.5	1876.52	61	2	1	1.81	4	22.27	2	1	2	1	2	2	2	2	2	0.43	0.47	5.1	0.4	339	2	2928.260623	1880.850313	3044.254832	1929.811415
628	2.59	2133.75	143.44	20.58	1.2	2.47	78.04	249.22	155.12	20.01	32.59	314.44	3.25	497.92	1575.41	12.25	13.11	3955.14	3406.94	64	2	3	1.78	2	36.6	1	2	1	2	2	2	2	2	2	1.34	0.32	4.6	0.5	259	2	37232.89683	18882.47148	49148.15579	21832.30967
629	3.78	2950.48	378.89	18.04	2.36	2.81	59.24	1467.9	319.11	12.16	29.53	427.89	11.94	2041.6	2505.11	22.06	18.97	6870.65	4620.07	10	2		2.4		16.12			2							0.16	0.01				1	57608.57214	26576.26362	59096.29177	28074.79888
630	3.26	2975.18	394.09	21.23	3.03	2.52	39.12	749.98	163.32	13.77	33.2	594.77	4.44	1328.81	1977.72	21.71	15.95	6239.22	3059.97	11	2		1.84		18.66			2							0.07	0.08				1	13045.04407	6027.161338	13125.4941	6215.734507
631	1.68	1589.31	181.22	8.44	1.22	1.63	131.48	790.54	385.24	8.87	8.62	311.38	2.55	893.09	1010.79	7.73	5.7	2399.16	2153.55	14	1		1.13	5	26.39			2							0.24	0.17	4.5	0.5	203	2	2251.758334	1467.525689	2318.540197	1581.585444
632	3.08	1494.75	140.21	12.6	1.55	1.52	60.55	2627.01	1793.28	4.1	16.01	231.08	4.22	2195.98	1780.83	20.15	11.92	1628.97	2574.89	1	1		3.39					2												2	6799.677354	3257.273804	6959.229449	3293.184138
633																				85	2	1				2		1	1	2	2	2	2	2						1	24739.83482	11154.10345	0	0
634	1.99	1349.32	190.62	7.54	1.03	1.29	42.42	334.26	64.08	3.83	9.9	193.54	3.42	1188.7	1143.6	6.42	5.81	2177.07	2544.74	3	2		1.48		15.6			2							1.69	0.02				2	11088.05221	4784.729727	10986.39042	5132.603413
635	1.22	976.06	140.53	11.57	0.7	1.33	29.49	394.12	136.39	5.98	8.79	242.08	1.13	223.29	549.42	7.48	4.07	1661.58	1639.52	12	2		1.2		17.92			2							0.21	0.01	4.8	0.3	146	2	36310.29537	14227.90532	44093.60418	14567.1289
636	2.17	2796.33	393.39	17.01	1.32	2.42	136.87	521.03	220.2	7.76	22.77	402.47	1.59	740.06	1234.5	13.1	6.16	3271.58	3041.37	46	1	4	1.82	5	22.34	1	1	2	2	2	2	2	2	2	0.16	0.19	5	0.7	144	1	92697.06095	44960.32206	95295.6409	47943.12184
637	4.71	3232.45	385.5	13.51	1.96	3.12	257.11	1522.91	135.31	12.18	28	477.3	10.17	2017.19	2656.58	26.24	21.82	4300.51	4958.2	7	1		0.15		13.31			2							0.24	0.01				2	7417.754368	4710.630832	7637.747537	4852.690681
638	2.97	3451.01	512.86	19.91	3.02	1.36	167.99	1068.88	441.4	14.04	23.24	513.04	3.12	1785.21	1776.3	19.13	10.22	5423.74	2664.17	15	1		0.62	5	20.4			2							0.31	0.01	5.1	0.8	130	2	2310.974922	1560.626692	2463.690595	1552.060542
639	2.65	2414.28	313.34	12.19	2.18	1.6	213.52	996.55	278.24	14.08	24.26	370.73	3.83	1384.67	1694.82	21.44	9.14	6490.04	2384.76	32	2	4	1.26	1	27.66	2	1	2	2	2	2	2	2	2	0.42	0.01	5.1	0.7	185	2	103458.5746	47310.41485	117009.053	49717.27266
640	2.9	1814.33	289.68	11.85	3.07	2.93	220.83	1175.61	725.28	5.19	26.15	347.24	5.22	1338.32	1219.21	13.33	6.49	3029.93	2411.53	21	2	1	0.95	1	28.99	2	1	2	2	2	2	2	2	2	1.72	2.12	3.8	0.2	179	2	1555.812271	866.988064	1635.471326	970.050093
641	3.3	3063.08	498.59	27.89	1.76	1.99	289.03	1004.46	430.15	6.18	17.24	434.54	4.2	1562.2	1825.39	20.82	16.55	3599.08	2838.8	18	1		1.34	5	18.26			2	2						0.53	0.06	5.2	0.7	173	2	2649.939506	1719.264	2644.216254	2026.16589
642	1.02	1417.98	150.35	6.18	1.08	0.36	0.11	89.43	49.46	3.55	16.16	219.36	2.21	354.87	447.94	10.47	5.24	3686.16	1067.74	59	1	2	1.78	1	26.65	1	1	2	2	1	1	1	1	2	0.59	0.72	4.8	1	245	2	88477.43843	44215.46742	88345.83935	44901.90068
643	1.72	2654.47	401.21	17.01	0.92	1.6	75.71	241.68	195.15	4.59	20.99	352.21	1.1	489.87	779.17	11.94	5.04	3723.94	2130.89	46	1	4	2.51		24.05	1	1	2	2	2	2	2	2	2	0.6	0.91	4.7	0.7	194	2	22954.15624	11555.40179	23421.60663	11848.90897
644	0.84	1063.88	158.62	11.45	1.23	1.99	19.96	722.52	69.15	3	12.26	240.52	1.12	384.35	614.08	11.73	5.33	1153.42	1344.98	32	2	5	2.02	1	36.21	2	2	2	2	2	2	2	2	2	0.07	1.02	4.4	0.5	180	2	37347.45197	17073.56936	38965.46851	17398.95043
645	2.23	3157.71	361.4	8.21	1.03	1.66	22.55	692.93	44.58	10.1	34.24	264.71	2.78	654.2	1349.6	13.35	11.14	5440.76	2038.47	76	1	4	3.02	1	23.58	1	1	2	2	2	2	2	2	2	3.85	0.32	4.2	0.9	122	1	31647.67408	16848.78276	35696.19476	20631.26121
646	1.43	1176.56	159.31	8.49	1.02	0.56	29.15	484.02	104.83	4.15	8.15	205.16	1.89	865.03	815.08	7.32	4.6	1614.11	1618.4	45	2	3	4.52	3	33.2	1	1	2	2	2	2	2	2	2	0.96	0.06	4.4	0.4	157	2	121284.2811	59410.11073	136515.5431	63786.22932
647	2.73	2685.85	366.02	21.54	2.26	2.88	510.1	1004.73	354.14	10.85	41.92	517.4	8.73	1055.31	1430.52	35.47	14.25	5419.41	3541.72	44	1	5	1.95		29.63	1	1	2	2	2	2	2	2	2	2.57	0.2	4.5	0.9	146	1	34652.22579	17444.35246	35975.37349	17853.71049
648	1.27	1813.82	205.67	8.47	0.99	0.8	74.99	746.74	117.63	6.03	10.83	284.4	1.64	625.78	872.13	8.32	4.54	2515.83	1614.68	17	2		2.22	5	24.03			2	2						0.37	1.03	4.6	0.6	139	1	34036.68595	15973.57864	36663.5535	16912.57282
649	2	2093.11	292.3	15.33	1.63	1.45	95.73	693.54	108.36	5.1	18.24	318.35	3.69	927.54	1343.7	13.67	13.64	2549.13	1998.58	12	1		0.31		18.01			2							0.97	0.01	5	0.4	123	2	2649.939506	1743.891481	2732.0494	1772.13257
650	1.29	953.39	100.74	0	0.73	0.56	111.53	845.46	0	13.85	9.35	149.3	2.78	745.22	485.68	16.85	9.74	290.32	1007.35	0	2																			2	1857.498009	1226.767614	2017.398436	1324.844145
651																				53	1	3	4	1		1		2	2	2	2	2	2	2						2	88477.43843	44215.46742	0	0
652	1.01	826.29	141.42	9.8	0.84	0.65	11.37	218.68	13.89	1.38	12.36	204.01	1.56	512.11	622.04	5.98	3.66	1223.32	1095.77	54	2	1	0.61	3	27.31	2		2	1	2	2	2	2	2						2	56914.35551	31133.53639	60171.0677	33481.46247
653	2.23	2693.04	303.38	17.02	1.8	1.61	46.98	640.96	221.04	15.64	22.89	306.45	3.84	1340.79	1534.89	15.5	10.98	5522.18	2599.3	16	2		5	5	16.02			2	2						0.65	0.01	4.8	0.5	129	2	35199.32312	16519.20979	35294.21775	16771.70686
654	1.18	1281.38	140.33	10.19	0.83	0.93	37.11	459.27	222.34	7.68	8.4	196.03	2.25	354.97	721.5	7.12	3.56	1893.67	1713.9	67	2	1	0.73	2	28.78	1	2	1	1	1	1	1	2	2	1.14	3.76	4.1	0.4	227	2	2623.433776	1685.057061	2810.034307	2144.628966
655	4.11	2121.31	377.91	74.58	3.61	4.29	178.41	2514.85	940.35	3.9	37.99	1126.88	2.42	1138.1	1669.32	68.69	12.03	5902.62	4911.53	69	1	3	2.56		35.92	2	2	1	2	2	1	2	2	1	0.16	0.27	4.5	1	240	1	54098.53619	28385.22248	70877.69759	32806.35748
656	0.64	476.69	50.37	0	0.37	0.28	55.76	422.73	0	6.92	4.68	74.65	1.39	372.61	242.84	8.43	4.87	145.2	503.67	0	1		0.47																	2	2008.72827	1138.445901	2378.189055	1152.102794
657	1.18	4021.93	736.68	11.31	1.01	2.13	97.08	1088.72	985.49	11.68	34.93	318.45	2	808.28	955.91	13.3	8.94	3431.57	2046.98	17	1		2.65	5	31.7			2	1						0.21	0.29	4.7	0.8	127	1	6765.61639	3129.732697	7324.707657	3402.499064
658	0.91	1703.09	300.03	21.83	1.07	0.77	20.03	375.15	219.46	7.36	9.83	282.03	0.96	570.35	904.38	12.97	7.16	1885.39	1963.11	37	2	5	2.69		25.05	2	2	2	2	2	2	2	2	2	2.06	0.33	4.4	0.6	186	1	132687.8137	60676.60931	150066.5893	63763.45543
659	1.62	1387.55	207.89	14.6	1.19	1.09	162.8	512.4	79.03	3.98	11.96	234.86	2.31	869.27	869.51	12.52	8.07	1786.45	2024.91	8	1		0.26		14.55			2							0.29	0.02				2	8160.538394	3608.302723	8448.321437	3706.385757
660																				85	1	4	1.76	1		2		2	2	2	2	2	2	2						2	18075.37253	9825.264324	0	0
661	2.57	1836.61	219.3	6.76	1.66	1.76	48.5	792.46	102.14	4.36	21.86	376.92	5.41	1239	1264.67	25.38	10.57	3134.42	2074.51	17	1		1.79	5	20.34			2	2						0.07	0.03	4.9	0.7	129	2	2640.669864	1758.089663	2634.966632	1781.659574
662																				84	2	3	1.2	2		1		2	1	1	2	2	2	2						2	17271.45115	7786.937719	0	0
663																				4	1		3.11					2												1	8961.635316	3881.985109	0	0
664	3.01	1993.35	260.22	8.53	3.09	2.57	62.62	702.2	99.23	7.04	32.69	371.25	5.58	907.34	1062.33	15.99	12.01	3744.92	1202.42	11	1		0.47		26.56			2							0.19	1				2	5910.643586	3753.54299	5897.877972	3866.739666
665	3.47	4093.78	514.87	15.91	2.64	1.46	51.43	749.19	264.97	20.98	23.6	557.97	5.44	2147.83	3048.04	19.73	15.61	6833.44	4262.64	28	1	3	2.33	1	33.46	2	1	2	2	2	2	2	2	2	2.42	0.24	4.7	1	222	2	81201.71304	37419.14731	86972.35198	39126.4894
666	0.68	1497.18	215.4	9.73	0.74	0.65	7.75	120.02	60.68	4.06	11.34	157.22	2.63	221.95	595.34	8.06	7.22	1811.38	947.12	67	2	4	2.06	3	37.1	2	2	2	2	2	2	2	2	2	0.5	0.79	4.2	0.8	229	1	3581.590107	2119.824936	3785.065349	2035.810074
667	0.63	763.06	70.29	3.33	0.26	1.1	38.86	202.52	22.61	2.25	22.23	105.52	1.15	221.35	736.32	4.33	3.23	963.97	763.16	48	1	1	1.28	1	24.3	1	2	2		2	2	2	2	2						2	12289.81786	6661.301121	12882.66339	6947.50374
668	1.12	2737.44	263.08	7.87	1	1.53	37.38	496.76	80.69	23.36	17.75	178.82	4.74	444.82	1296.24	13.85	6.19	3661.87	2533.76	24	1	3	1.27	5	24.47	2	1	2	2	2	2	2	2	2	0.91	0.07	4.5	1.2	180	2	27954.3611	13004.07478	28211.04462	13436.10065
669	2.59	2429.16	282.89	22.77	1.75	2.51	72.77	2758.4	2414.6	5.47	32.29	491.35	2.92	1169.45	1629.26	26.16	13.63	3145	4667.37	21	2	1		1	24.25	2	2	2	2	2	2	2	2	2	1.77	0.33	4.5	0.5	143	1	15640.24532	8783.826245	15788.95242	8767.602809
670	3.39	1157.6	111.72	3.93	1.66	0.96	34.84	1015.85	604.8	2.11	15.02	134.94	5.28	2167.34	1717.51	20.96	7.86	782.47	2684.97	0	1		0.3																	2	17661.25823	7553.471408	19175.42017	7555.856084
671	1.88	1414.41	145.06	9.42	1.28	1.75	33.28	997.04	365.69	4.34	21.03	248.6	5.66	691.38	978.52	6.6	7.8	2986.45	1954.82	82	2	3	2.4	2	27.33	2	2	2	1	2	2	2	2	2	0.27	0.1	4.3	0.5	223	1	21554.78356	9718.103921	24319.38878	12829.3555
672																				77	1	4	4.85	6		2		2	2	2	2	2	2	2						1	38807.39365	20660.51816	0	0
673	1.26	2709.3	316.51	12.01	1.95	1.67	13.17	77.39	0.46	8.12	29.02	292.16	3.84	363.92	1493.06	13.63	9.67	4653.9	2621.83	13	2		1.6		21.8			2							0.2	0.02	4.5	0.3	121	2	42060.00444	16599.22729	42173.39494	18091.80964
674	2.56	2059.14	246.5	16.74	2.45	2.33	120.44	1271.55	648.65	17.56	29.27	693.38	2.38	578.55	987.27	17.24	12.08	3561.88	3430.14	34	2	4	5	1	24.22	2	1	2	2	2	2	2	2	2	0.28	0.62	4.8	0.4	185	1	111802.5497	51126.01858	116363.5882	52083.50213
675	1.62	2206.74	232.21	13.9	1.74	2.01	112.85	578.35	479.17	6.04	22.29	437.25	3.15	504.9	942.03	14.37	12.87	5120.42	2742.35	45	2	4	0.47	3	23.43	1	1	1	2	2	2	2	2	2	2.38	1.37	4	0.7	216	2	19519.87094	10654.72241	19796.631	10690.42536
676	2.61	2250.52	233.15	20.42	1.56	1.98	176.92	1663.96	1060.21	7.64	22.83	317.06	8.11	1372.74	1676.87	15.3	17.54	4195.53	3963.65	29	2	5	5	1	22.46	2	1	2	2	2	2	2	2	2	0.32	0.08	3.9	0.3	169	1	66681.58145	27744.98123	75415.19618	29646.36913
677	1.25	1622.55	166.64	12.12	1.27	0.87	30.65	315.18	145.27	9.82	14.66	254.14	2.63	354.47	685.77	10.31	6.32	3759.21	1861.01	32	1	2	1.05		26.51	1	1	2	2	2	2	2	2	2	0.71	0.32	4.7	0.6	307	2	136282.6959	66584.35275	136079.9925	73847.30162
678	2.6	3179.23	324.75	8.97	2.58	2.33	273.68	787.63	129.88	8.71	43.72	583.28	4.64	1251.6	1795.2	13.71	12.28	5250.57	3418.45	61	1	3		1	31.94	1	1	2	1	2	2	2	2	2	3.01	0.12	4.3	1.1	232	2	8986.031938	4262.026336	9988.640743	4279.609846
679	1.75	1623.56	231.18	8.04	1.3	1.49	46.66	670.42	97.4	5.65	19.4	269.75	2.07	799.65	973.99	13.37	10.74	2638.5	1431.91	13	1		4.31		21.64			2							3.03	0.01	4.7	0.7	182	1	6382.647039	3133.294862	6966.380109	3268.663127
680																				1	1		4.7					2												2	7296.899003	3411.691322	0	0
681	1.78	1872.11	180.77	20.63	1.45	1.42	156.06	826.31	626.65	7.02	15.47	342.76	3.45	1064.95	1520.77	14.11	12.63	4717.65	3130.56	48	1	4	2.93	1	37.07	1	1	1	2	2	2	2	2	2	2.02	0.05	4.5	0.8	181	1	25770.4246	14100.35032	27270.1687	14680.18433
682	3.69	2896.97	324.74	14.66	2.2	3.18	115.79	3610.29	2488.02	12.67	29.08	609.76	4.04	1745.91	1688.91	20.47	19.55	3891.84	3742.7	16	1			5	19.95			2	2						0.16	0.1	5	0.8	160	2	41109.91371	17786.01471	41939.05363	18584.03838
683	4.53	1586.45	210.21	17.22	3.55	5.17	134.31	1102.37	52.87	40.94	48.85	799.19	16.4	1697.8	1804.23	32.54	30.1	2054.08	3207.68	81	1	4	2.71	1	26.92	2	1	2	2	2	2	2	2	2						1	15778.35489	8576.670113	18094.14871	10408.01307
684	1.82	2551.4	311.29	10.99	1.22	1.27	48.31	1952.86	1704.43	16.24	15.3	310.01	5.94	744.22	1100.18	13.49	11.96	3027.05	2138.24	31	2	3	2.64	1	23.72	2	1	2	2	2	2	2	2	2	0.19	0.04	4.4	0.7	165	2	100933.4091	46155.68575	107942.1642	48503.79817
685	1.67	790.73	82.18	2.08	0.59	0.52	10.16	533.63	17.08	2.58	5	95.2	3.79	1142.46	1034.65	4.3	4.59	1068.63	1662.42	75	1	2	2.17	2	23.64	1	2	2	1	1	2	2	1	2	1.48	0.74	4.4	1.1	170	2	38150.36167	20310.72344	49983.04922	25007.33299
686	1.67	1968.06	209.82	5.47	1.02	1.73	240.5	1006.93	485.86	4.04	16.8	216.23	6.53	776.03	1246.59	12.93	15.55	1768.33	2465.93	39	1	5	5	1	23.9	1	1	2	1	2	2	2	2	2	0.3	0.3	4.7	0.7	216	1	91035.13193	42594.601	99189.53547	46859.94112
687	1.12	1068.09	183.36	8.25	1.15	0.99	81.15	330.97	93.46	5.19	11.18	267.57	1.68	400.68	482.87	8.16	4.06	1549.18	1515.74	2	1				14.92			2												1	4888.766327	2341.883249	4843.943242	2563.499832
688																				84	1	5		1		2		2	2	2	2	2	2	2						2	10551.27693	5735.377492	0	0
689	3.54	4455.81	478.34	18.34	2.36	3.59	192.56	1232.6	169.26	15.19	71.42	616.96	4.56	1536.95	2642.68	28.25	18.55	7997.87	4314.59	21	1	5	1.46		18.9	2	1	2	2	2	2	2	2	2	0.14	0.82	4.5	0.9	112	1	84830.89826	39091.53834	94713.61226	41118.84262
690	3.16	1751.91	291.82	21.26	1.7	2.38	106.23	1765.51	890.11	7.73	18.78	430.56	4.47	1375.12	1437.66	28.53	8.71	3638.73	2954.78	68	2	4	3.16	3	25.49	2	1	2	2	2	2	2	2	2	0.22	0.65	4.1	0.6	229	1	3103.884467	1837.086739	3788.770029	1764.277619
691	2.22	1903.86	272.2	12.68	1.31	1.65	133.32	610.26	124.82	4.53	17	278.79	3.11	1018.8	1332.98	11.78	10.92	2610.09	2733.76	4	2		2.46		16.08			2							0.15	0.01				2	52039.61976	23291.76482	52192.10161	24994.80934
692	1.44	1288.37	130.65	11.51	1.56	0.75	27.54	235.55	106.54	4.25	13.51	163.72	1.44	604.62	987.26	9.25	8.28	3739.66	1128.53	53	1	4	5	1	42.21	2	1	2	2	2	2	2	2	2	2.29	0.65	4	0.8	172	1	69154.77946	34559.21592	74069.29725	36143.07956
693	2.16	2130.98	276.02	8.37	1.42	1.59	142.48	561.74	28.19	7.31	22.9	314.23	11.05	850.59	1083.49	15.33	13.99	3258.49	2261.38	3	1		0.71		14.66			2							0.32	0.42				2	9917.312172	4535.256305	9826.384421	4490.624387
694	2.79	1514.94	151.49	6.37	1.46	1.47	40.26	1573.73	979.83	4.04	14	269.71	5.04	1562.74	1438.25	13.76	7.53	2041.34	2773.15	2	1		0.61					2												2	4497.633098	2397.314987	4536.25713	2478.951219
695	2.02	2234.68	236.78	18.97	1.45	2.78	48.67	736.5	370.79	8.75	29.54	340.72	5.24	1029.86	1682.73	16.57	17.25	3258.89	3303.05	59	1	3	1.21	6	26.1	1	1	1	2	2	2	2	2	2	0.08	1.13	4.8	0.8	198	2	10948.40736	5934.232634	10997.63753	6189.196774
696	1.8	2021.13	294.94	17.57	1.23	2.07	213.64	354.29	185.55	7.54	10.85	312.03	2.96	918.52	1043.85	8.84	6.58	3216.1	2813.02	12	2		0.96		19.62			2							2.59	0.01	4.8	0.4	175	2	2264.945761	1187.863002	2440.090069	1225.374875
697																				39	1	4	4.64	1		2		2	2	2	2	2	2	2						2	102152.6952	47796.41881	0	0
698	1.87	2475.38	354.17	12.33	0.86	1.02	114.34	776.55	240.04	8.59	6.52	148.75	3.4	715.96	1100.29	8.69	8.49	3727.21	2369.66	52	2	4	3.42	1	26.55	2	1	2	2	1	1	2	2	1	3.7	1.12	4.8	0.5	221	1	8118.723343	4661.142917	7989.032643	5121.696127
699	3.9	2426.76	332.05	16.35	3.25	4	171.75	1692.02	129.3	5.7	44.13	817.23	14.65	1172.01	1493.61	24.83	13.54	4236.35	2781.27	15	2		4.99	5	19.59			2							0.3	0.01	4.7	0.7	200	2	6062.361804	2627.826005	6267.893084	2656.114019
700	4.44	4827.1	619.5	18.26	3.94	2.27	26.81	1346.97	182.7	17.93	43.37	852.04	9.65	1601.15	1627.14	29.21	17.46	9822.49	3585.51	7	1		1.24		21.09			2							0.36	0.21				2	180932.2105	79876.93353	196501.9177	86679.55275
701	1.24	1570.84	114.84	6.41	0.91	1.04	69.34	564.95	167.41	11.57	14.28	125.62	1.38	342.21	754.87	6.12	5.74	2627.04	1231.8	32	2	4		2	38.56	1	1	1	2	2	2	2	2	2	1.57	1.3	4.3	0.4	191	2	34002.14607	15544.24649	34866.34531	16097.71616
702	1.74	1623.55	240.42	11.25	1.15	1.46	121.43	910.66	98.92	9.67	14.87	263.95	3.42	718.41	1005.45	17.18	10.67	3521.04	1563.8	5	1				15.66			2							0.04	0.01				1	7478.672519	4182.094502	7726.294552	4220.142697
703	1.88	3541.39	509.42	33.04	2.51	2.04	69.97	209.6	122.93	13.72	24.56	713.58	5.53	565.92	1457.04	22.57	23.48	5667.48	4170.3	33	2	1	2.11	1	31.69	2	2	2	2	2	2	2	2	2	0.26	1.78	3.7	0.5	135	1	79810.54449	36496.44299	84377.40588	36628.20549
704	1.87	2376.84	397	10.23	1.52	1.26	175.39	509.73	129.57	8.69	15.34	346.03	4.78	589.2	794.86	19.75	5.65	3539.18	2203	7	1		1.9		21.17			2							0.25	0.13				2	7504.262897	3367.756463	7545.399473	3374.280226
705	1.49	2318.55	346.91	24.48	1.73	1.9	96.76	486.29	428.04	14.52	20.45	481.25	1.38	478.4	802.52	17.13	8.03	3533.85	3187.33	85	1	1	2.04	2	28	1	1	3	1	2	2	2	2	2	1.72	0.38	4.2	1.9	198	1	13234.54082	7193.924303	15847.39834	8817.559698
706	0.89	1891.01	297.17	5.22	1.05	0.8	123.54	255.27	31.11	6.42	13.35	137.07	0.97	345.21	677.38	7.21	5.58	2194.15	991.17	14	1		0.64	5	23.51			2							0.22	0.1	4.6	0.5	158	1	2740.621261	1786.129551	2752.821293	1861.463999
707	1.29	1813.06	226.77	24.05	1.48	1.46	122.64	427.08	355.08	5.25	15.9	208.02	2.36	601.19	1127.97	13.79	10.02	5037.67	2425.25	13	2		2.51		21.97			2							0.18	1.2	4.4	0.5	182	1	6476.784628	2760.772103	6879.617132	2820.724379
708	1.89	1583.85	228.03	7.47	1.04	1.41	171.33	248.57	54.71	5.09	13.22	213.83	2.4	971.29	1083.55	9.72	7.42	2966.32	1984.93	26	2	1	0.4		34.67	2	2	2	2	2	2	2	2	2	0.66	0.56	4.6	0.4	152	2	12578.56737	6822.726019	13160.61709	6967.899435
709	0.9	1551.57	244.22	7.23	0.89	0.98	52.37	306.52	228.12	6	17.04	239.31	1.01	321.11	644.61	8.52	4.5	3867.04	1315.75	4	1		1.32		17.08			2												2	17952.7777	8209.930959	17788.17607	8449.599933
710	1.22	1484.34	229.68	15.57	1.58	1.46	148.8	703.06	465.72	9.01	15.88	411.63	1.09	646.71	796.83	14.81	6.14	3981.68	2470.81	15	1		1.23	5	47.74			2							3.56	0.81	5	0.6	241	2	2304.39873	1501.832715	2314.656893	1486.056077
711	1.16	1744.73	141.25	3.65	0.87	0.41	8.1	349.84	84.32	17.45	8.11	168.25	1.74	396.89	624.86	7.2	4.66	3728.23	770.28	14	2		1.92	5	20.33			2							0.08	0.27	4.5	0.4	145	2	2935.7812	1550.136363	2972.430704	1554.8938
712	1.4	2227.89	312.31	16.69	1.11	0.99	38.88	570.84	411.64	14.21	22.15	271.42	3.61	736.05	1047.8	12.17	9.9	3436.19	2112.79	17	2		0.58	5	20.59			2	2						1.15	0.04	4.4	0.5	225	1	8928.172226	3663.381206	9568.638688	4003.022789
713	2.19	3084.98	442.73	24.57	2.2	1.56	96.58	3264.01	2869.32	13.82	22.58	577.86	3.74	1082.55	1732.22	18.35	11.61	6075.75	3238.29	31	2	5	3.23	1	31.44	2	2	2	2	2	2	2	2	2	0.21	1.16	3.8	0.3	165	1	7608.483158	3479.271737	8605.003624	3656.275308
714	1.41	2160.96	199.81	11.08	1.18	1.46	104.75	198	143.8	8.87	27.95	335.04	8.7	407.93	910.98	15.91	18.21	4479.88	1976.13	47	1	4	3.53	1	19.63	1	2	2	2	2	2	2	2	2	0.31	0.06	4.6	0.8	180	1	106140.0443	51480.49494	115925.3766	53606.8894
715	1.77	1708.4	235.83	7.73	1.18	0.97	127.1	487.6	120.04	4.4	13.12	284.15	4.39	1121.69	1161.91	9.25	8.83	2589.31	2632.76	13	2				24.16			2							0.12	0.05	4.7	0.3	191	2	2869.77346	1505.068146	3091.688039	1598.103543
716	1.3	2170.02	306.5	23.85	1.13	1.78	48.64	223.9	110.83	6.66	17.52	346.2	3.95	744.15	1111.24	12.07	10.49	2844.57	2794.7	41	2	1		1	44.15	2		2	1	2	2	2	2	2	0.22	0.85	4.1	0.3	154	1	6493.991448	3728.347545	6794.488777	3728.6936
717	1.66	1304.57	173.21	6.67	1.33	0.73	144.22	449.01	104.65	4.61	10.36	256.92	2.46	675.59	818.16	8.83	5.04	2139.01	1532.51	17	1		0.46	5	23.06			2	2						2.2	0.05	5	0.6	139	2	2649.939506	1719.264	2717.483211	1809.801647
718	2.95	1226.46	152.75	12.5	1.72	2.13	111.82	1495.94	103.86	5.28	19.03	441.3	3.88	1195.85	1368.59	28.64	16.96	2817.1	2097.85	3	1		0.36		16.21			2							0.42	0.04				1	7289.491573	4023.256378	7253.132854	4225.157005
719	1.26	1846.16	311.15	26.47	1.12	1.95	210.73	304.05	224.15	6.84	13.52	324.04	3.84	590.47	1001.82	12.63	10.46	2295.25	2860.58	23	2	1	1.27	1	35.26	2	1	2	2	2	2	2	2	2	1.17	1.6	3.6	0.4	322	1	1404.104602	782.447827	1475.996081	875.46025
720	0.65	1094.25	113.57	7.37	0.42	0.61	5.84	223.7	40.24	4.31	6.06	74.32	2.24	515.3	641.12	3.94	3.49	1432.53	980.89	16	1			5	25.52			2	2						0.13	0.68	4.4	0.9	162	2	4448.445073	2057.82344	4654.319041	2072.827684
721	1.57	1756.85	268.59	21.51	1.82	1.68	575.48	1296.17	1101.06	4.87	16.26	817.65	2.91	858.71	1096.91	8.97	8.83	1695.58	4565.4	6	2		1.4		16.83			2							0.31	0.01				2	7274.555123	4423.883445	7519.628865	4526.187026
722	2.46	2763.85	357.32	20.41	2.18	2.16	13.12	839.78	63.69	11.26	35.07	568.06	6.95	939.77	1507.17	19.27	12.9	3205.52	2442.52	19	2		2.4	1	22.91			2	1						0.23	0.22	4.2	0.4	207	1	8848.231618	3663.381206	11451.92874	3986.508553
723	1.04	1058.89	123.57	4.4	0.85	1.66	32.03	489.21	20.51	8.4	12.66	197.8	6.3	545.68	661.34	10.32	7.06	2589.82	1716.28	32	2	3		5	43.71	2		2	1	2	2	2	2	2	1.22	1.49	3.9	0.8	263	1	25673.99622	12020.93088	26038.01178	11976.72016
724	1.29	1893.7	246.38	12.2	0.6	1.13	27.16	445.9	87.08	5.3	20.01	89.08	1.76	637.21	882.06	7.66	6.41	1534.03	1527.16	6	1		2.2		16.07			2							0.3	0.01				2	5612.32539	3223.385988	5600.204074	3274.42133
725	3.19	3032.07	294.34	8.35	1.93	2.22	113.72	1942.34	918.82	20.88	22.39	583.92	6.28	1576.41	1652.3	15.26	18.65	5034.91	2014.64	13	2		0.45		37.73			2												2	8564.119082	3712.252017	9162.150779	4049.703587
726	0.91	1536.34	180.91	26.15	0.78	1.59	162.86	245.56	20.49	6.84	10.98	386.64	0.99	227.57	781.08	10.22	6.73	1160.68	2513.64	6	1		1.72		13.34			2							0.08	0.15				1	6396.739775	3673.906969	6568.313005	3661.091281
727	2.73	2646.18	290.47	9.57	3.08	2.03	50.87	765.32	173.33	14.98	37.72	465.18	4.22	1162.32	1756.44	20.83	16.5	5241.75	2563.77	32	1	4	1.76		26.03	1	1	2	2	2	2	2	2	2	2.14	0.03	4.8	0.8	215	1	14648.00985	8294.381964	14713.87551	8501.216004
728	1.31	2293.43	271.23	20.31	0.99	1.26	155.93	774.65	348.38	12.46	9.48	330.48	3.15	1088.94	1278.81	11.28	9.17	3290.66	2611.41	51	2	3	4	1	27.69	1	1	2	2	2	2	2	2	2	0.71	0.39	4.3	0.5	202	1	71859.64836	37906.51904	81605.79541	40321.69624
729	2.04	2690.09	345.66	31.69	2.62	1.81	19.02	2286.07	2024.42	12.94	21.72	504.14	2.94	705.88	1298.82	24.08	11.83	7509.55	3674.34	68	1	1	1.1	1	27.29	2	2	2	1	2	2	2	1	2	0.27	0.36	4.5	0.9	154	2	45749.48831	24004.52018	59939.11527	25173.34388
730	2.01	2777.73	470.54	15.27	1.67	1.23	39.82	510.89	175.71	7.02	21.04	340.57	4.31	893.04	1152.76	16.08	10.81	3777.2	2265.16	4	2				14.52			2							0.85	0.88				1	51117.41514	22286.76511	51267.19484	22263.67612
731	1.93	1793.2	157.47	7.43	1.34	1.32	22.11	457.49	23.43	6.99	18.35	294.04	4.83	717.68	1014.78	16.39	9.32	2484.86	1982.22	62	2	1	4.59	1	28.86	2	2	2	2	2	2	2	2	2	1.92	0.12	4.3	0.5	152	2	4292.309115	2629.500199	4597.614004	3028.418454
732	3.84	2717.98	330.71	21.2	2.69	3.07	138.07	1131.29	257.73	6	30.71	711.02	9.31	1402.8	2107.81	35.59	20.93	4547.59	3245.33	18	2		1.31	1	19.94			2	2						2.18	0.02	4.8	0.4	164	2	2869.77346	1855.128597	2982.354468	1876.466614
733	1.62	1024.25	113.83	8.01	1.07	1.33	32.19	743.24	35	2.1	14.94	264.9	3.39	729.08	862.75	16.65	11.5	1757.45	1571.86	15	1		0	5	23.16			2												2	2140.384563	1408.559854	2206.705605	1431.370485
734	1.61	1487.08	217.12	6.41	1.22	1.15	34.08	730.3	232.49	3.87	16.94	259.82	1.99	669.8	811.49	15.01	5.1	2269.26	1601.11	51	2	1	2.89	1	26.97	2	1	2	2	2	2	2	2	2	2.6	0.1	4.9	0.5	248	1	8219.953341	4848.453153	8440.87686	4915.467467
735																				8	1		3.97		19.43			2							0.04	0.76				2	64137.82407	26548.28185	68757.40873	28058.79147
736																				85	2	3		1		2		2	1	2	1	2	2	2						1	21554.78356	9718.103921	0	0
737	1.28	1575.4	190.24	3.12	0.49	1.1	38.46	487.56	88.3	1.49	21.13	104.72	1.51	425.39	724.93	6.43	6.21	1269.63	1283.51	22	2	5	0.94	5	22.4	2	1	2	2	2	2	2	2	2	0.28	0.12	4.5	0.7	231	2	30556.99932	13969.28089	30207.98441	14235.50171
738	2.5	3271.25	445.04	6.49	0.56	1.86	367.89	1014.92	81.52	4	4.44	145.83	4.04	1412.15	1719.31	6.43	8.89	1734.04	2384.71	16	1		2.35	5	26.31			2	2						1.71	0.01	4.6	0.6	156	2	5779.332717	2673.483911	5884.587121	2812.725096
739	1.5	1381.61	182.61	4.77	1.18	1.07	216.62	478.51	87.31	5.6	8.95	234.57	2.35	438.82	821.42	7.32	6.18	2145.89	1926.26	4	1		0.58		15.54			2							0.15	0.01				2	15186.60366	7115.461545	15542.95211	7939.224809
740	2.33	2951.6	338.85	12.71	2.08	1.57	71.11	470	309.18	13.64	24.68	423.49	4.77	1037.14	1334.29	16.61	14.77	6959.96	2830.68	14	1		1.3	5	20.31			2												2	5347.03537	2757.155917	5376.346541	2766.712045
741	2.06	1528.43	214.86	20.69	2.27	2.77	168.47	1851.54	259.29	5.61	29.62	620.35	4.12	743.97	1108.48	27.61	8.35	2922.87	2164.3	80	2	2	2.1	2	39.16	1	2	2	1	2	2	2	2	2	0.87	1.26	4.2	0.5	174	1	20567.21116	9272.850955	26685.94761	13426.15365
742	4.01	4598.22	648.67	20.8	3.65	1.54	299.03	1121.92	580.46	17.58	38.99	775.67	3.69	2194.76	2234.77	29.64	20.7	7461.77	3323.36	15	1		1.07	5	27.02			2							0.26	0.02	4.5	0.8	100	2	5941.570817	2928.985689	6817.846569	2939.137369
743	3.29	2146.95	315.41	12.7	3.66	1.31	66.09	400.74	100.31	3.75	28.81	420.75	3.59	1014.94	2447.84	18.47	10.79	6323.48	2074.71	11	2		4.32		13.79			2												1	61654.40878	28442.70844	65287.63349	30046.48548
744	1.36	1483.8	217.65	9.76	1.06	1.65	21.33	548.38	27.32	5.76	16.93	192.72	3.54	635.4	1101.38	9.08	5.78	1629.41	1687.97	14	2		5	5	21.01			2							0.06	0.01	5.2	0.5	162	2	28038.11438	11250.92467	29690.36882	11697.81129
745	1.89	2084.59	239.98	11.75	1.79	1.45	114.87	919.83	289.05	6.96	19.41	414.28	3.33	679.37	1007.32	15.66	10.64	3945.96	1994.89	7	2		5		15.48			2							0.08	0.01				2	67590.30881	27810.24548	72860.26856	28995.7193
746	0.77	1248.03	148.26	7.05	1.04	0.84	14.17	118.91	33.02	3.37	12.48	172.97	2.71	415.01	695.63	7.16	6.73	2419.51	1597.99	16	2		0.71	5	18			2	2						0.54	0.02	4.5	0.5	171	2	21709.5094	10188.37604	22270.14929	10754.8179
747	1.33	2171.01	148.04	5.7	1.46	1.14	22.95	103.37	95.42	9.29	20.67	117.73	3.37	248.71	911.18	10.8	13.12	1803.91	1653.22	24	2	5	2.01	5	22.12	2	1	2	2	2	2	2	2	2	0.5	0.04	4.3	0.7	187	2	24446.53446	11175.85216	25067.86808	11304.57107
748	1.95	1193.39	138.73	6.11	0.89	0.61	9.63	510.89	47.24	6.02	10.95	176.38	3.79	807.32	1281.76	9.71	6.96	2382.36	1416.98	5	1		2.12		16.69			2							0.22	0.05				2	5982.028622	3345.167067	6067.875609	3781.104341
749	0.3	987.29	115.74	1.64	0.75	1.08	0	79.67	0	0.66	18.72	244.89	0.5	67.79	455.98	7.09	5.19	1450.88	485.5	18	2		0.12	5	25.4			2	2						0.29	0.71	4.8	0.5	151	2	41887.69003	19196.10597	45153.63813	21334.56052
750	2.76	1708.32	198.42	3.1	1.49	1.69	94.4	840.63	43.56	5.21	16.55	312.06	7.18	1468.93	1369.35	8.31	9.77	2279.79	1781.25	1	2		1.84					2												1	5065.90366	2708.181419	5342.521439	2690.845638
751	3.24	3235	458.55	26.26	2.49	3.47	180.21	2547.98	1631.04	8.21	32.56	657.77	10.9	1335.83	1813.32	18.37	22.69	5066.26	4460.46	18	1		4	5	21.68			2	2						0.26	0.01	5.1	1	188	1	30502.43266	14043.11114	32950.18674	15318.17973
752	1.52	1832.63	262.37	7.91	1.29	1.52	165.45	418.59	157.47	6.2	18.53	310.87	2.47	875.61	1166.15	12.16	7.29	2380.6	2482.63	13	1		2.12		18.94			2							2.58	0.01	4.8	0.5	183	2	6076.645172	3133.373362	6109.955889	3202.614015
753	2.76	5709.77	900.94	61.34	1.88	5.56	646.4	378.07	174.88	13.75	40.73	681.9	2.38	1231.52	2733.81	29.08	27.71	4307.32	5676.44	20	1	2	0.83	5	22.41	1	1	2		2	2	2	2	2	0.16	0.04	5.5	0.9	188	2	17687.05526	10123.35013	18931.79228	10698.81603
754	1.36	2159.81	349.52	7.55	0.91	1.36	37.27	602.8	51.62	3.89	10.77	148.72	1.78	985.6	1026.23	9.33	6.91	2977.99	1544.24	30	2	1		6	18.28	1	1	2	2	2	2	2	2	2	2.43	0.09	4.2	0.5	187	2	31342.01662	14328.15537	33551.99991	14821.93838
755	3.74	2656.6	323.87	8.34	2.62	2.24	176.52	1391.02	184.86	25.07	34.2	291.99	4	1813.4	1626.52	47	16.27	3325.21	3040.14	0	2		0.58																	2	9707.078301	3917.200601	10391.2029	3962.465436
756	1.41	2979.29	562.06	8.6	0.81	1.34	226.85	1033.12	721.64	5.9	8.98	157.89	2.03	708.56	960.25	9.75	10.94	3429.59	2148.88	1	1		1.45					2												2	4569.33584	2414.492623	4634.909534	2687.227712
757	2.02	2066.13	258.62	11.88	1.16	1.16	48.18	508.67	140.65	9.09	16.34	347.03	2.9	921.71	1267.2	11.11	8.38	3037.42	2404.04	29	1	3	1.02	5	25.56	1	1	2	2	2	2	2	2	2	2.26	0.03	4.7	0.8	207	2	83570.80469	38510.86553	91056.59673	41905.14142
758																				4	1				16.49			2												1	6460.690523	3565.819933	6690.755623	3744.76485
759	2.26	2393.57	300.66	14.08	1.8	1.79	98.35	802.83	312.89	8.59	25.96	478.23	6.82	1083.55	1320.59	19.17	18.39	4834.39	2742.48	6	1				13.93			2							0.23	0.04				2	9620.94373	4317.678615	9900.514865	4326.042494
760	1.29	1618.32	129.82	6.32	1.06	0.96	87.42	480.65	146.37	10.17	15.06	257.31	13.11	964.38	1242.82	11.23	12.57	3133.34	2098.59	10	1				27.62			2							0.14	0.3				2	11457.51998	5066.111882	11951.76075	5245.205684
761	1.95	1190.44	127.88	9.06	0.9	1.04	32.95	1775.46	1137.37	5.55	8.56	250.96	5.18	1086.82	1264.18	7.91	10.38	1894.22	2169.76	67	2	3			23.15	2	2	2	2	2	2	2	2	2	1.44	0.06	4.7	0.6	217	1	52299.60266	26523.47359	59007.52222	27706.75569
762	1.83	1380.77	191.82	6.7	1.17	1.22	74.61	831.22	185.18	4.31	12.88	268.07	2.49	748.53	724.48	10.97	9.25	1696.97	1713.11	4	2		2.51		14.17			2							0.15	0.01				2	51117.41514	22286.76511	54468.77786	23285.51953
763																				1	1		0.78					2												2	3224.181642	1718.543688	3313.14805	1728.15778
764	1.17	1054.65	102.52	2.42	0.91	0.64	79.84	597.61	152.83	2.91	6.88	219.8	1.74	358.5	677.64	14.04	4.96	1130.12	1305.36	39	1	3		5	37.18	2	1	2	2	2	2	2	2	2	0.21	0.55	4.8	0.8	193	2	73215.98106	35771.51654	73107.08148	39417.03016
765	2.14	1883.12	308.08	23.24	0.96	1.59	32.46	522.2	154.92	4.63	10.03	341.39	3.12	1125.36	1333.16	8.81	7.69	1668.37	3370.73	36	2	4	0.69	4	29.07	2	2	2	2	2	2	2	2	2	0.15	0.05	4.4	0.4	151	2	16580.64514	9239.688938	17429.58979	10338.04442
766	1.32	2213.31	261.28	21.27	1.18	1.42	168.62	576.73	359.51	8.48	14.81	219.44	4.75	933.58	1190.8	10.52	11.93	3426.81	2987.52	12	2		1.33		25.4			2							0.96	0.23	4.7	0.5	179	2	6422.88463	2931.951651	7282.959213	2920.449526
767	5.99	5835.41	742.37	42.24	4	4.11	506.03	2278.71	857.43	21.86	58.91	908.42	15.37	3335.26	4051.24	40.58	41.69	11703.67	7173.68	10	2				16.5			2							0.35	0.23				2	7172.805118	3261.833488	7618.927572	3340.637181
768	3.3	3497.91	353.4	21.09	1.95	3.75	80.72	3254.32	2243.6	12.09	36.81	398.18	9.59	2302.93	2539.06	18.73	20.67	4506.9	5409.64	27	2	3		1	22.13	1	1	2	2	2	2	2	2	2	0.03	0.29	3.5	0.4	191	1	8152.931645	3392.285103	8619.452817	3624.761378
769																				0	2		0.8																	2	5747.677598	2329.379757	0	0
770	2.05	2135.43	259.72	17.38	1.22	2.23	22.37	468.11	23.67	7.68	35.34	357.92	3.47	757.44	1486.47	12.13	8.31	3780.52	2299.87	27	1	2	0.87	1	29.61	1	1	2	2	2	2	2	2	2	2.28	0.07	5.2	0.8	166	2	18312.79583	10369.55361	19638.8702	10628.13546
771	1.45	1826.87	192.27	4.41	1.27	0.86	25.89	401.38	35.19	7.33	14.36	223.14	3.38	530.39	930.41	9.63	6.22	4207.34	1305.63	11	1				16.07			2							1.96	0.01				2	11813.04126	5193.094236	13074.26419	5339.515289
772	1.69	2300.01	369.19	10.29	1.49	1.7	80.42	553.91	80.17	9.67	15.41	450.31	2.4	678.89	1031.85	13.76	10.27	2489.67	2040.45	8	1		0.84		17.44			2							1.59	0.07				2	30672.62245	14112.81304	30585.74755	14709.49083
773	1.54	2461.03	291.13	15.25	1.54	0.67	23.71	617.33	116.94	9.65	16.3	419.78	2.99	976.28	1198.81	14.36	10.85	3399.11	1352.88	19	2			5	34.62			2	2						0.13	0.16	4.2	0.6	152	2	7927.752984	4299.34998	8194.153315	4362.464469
774	2.08	2250.9	267.86	11.06	1.54	0.87	27.01	631.53	193.58	8.3	20.05	306.08	4.88	963.71	1348.89	14.33	12.57	4721.81	2083.53	14	2		4.18	5	19.41			2							0.22	0.05	5	0.5	142	1	42440.00154	17030.00615	43262.98242	18561.32361
775	1.29	863.02	120.86	3.3	0.89	0.97	78.55	530.88	8.35	8.9	12.98	118.97	1.85	573.37	467	17.4	6.86	689.77	1203.11	0	2		1.2																	2	1495.62486	950.244766	1536.894363	1002.15943
776	1.38	2194.11	302.56	14.99	1.16	1.24	166.74	301.26	115.46	4.69	12.85	371.48	3.82	700.52	1002.07	12.26	11.09	3025.07	2293.49	45	1	5	3.88	1	28.5	2	1	2	2	2	2	2	2	2	0.17	1.15	4.7	1.1	208	2	87196.29868	44161.8682	87066.60514	47932.68192
777	2.19	2316.37	308.15	20.77	1.93	1.66	26.76	642.33	47.37	5.98	17.49	406.23	2.16	1085.98	1292.01	21.79	8.73	3056.95	1852.97	12	1				15.67			2							0.23	0.1	4.4	0.2	144	2	2073.573419	1364.59229	2126.42626	1361.184507
778	0.96	1024.71	130.57	8.74	0.79	1.07	56.73	270.24	75.42	4.3	9.66	185.09	1.12	512.54	551.27	5.61	3.98	1964.4	1798.31	40	2	4	2.17	1	26.23	2	2	2	1	2	2	2	2	2	0.39	0.09	4.4	0.7	195	2	88888.0418	45152.00049	89423.81863	46627.84391
779	7.08	2481.16	309.68	20.14	5.25	6.38	254.45	1629.26	95.94	67.45	66.28	1301.3	25.95	2319.56	2255.63	56.32	51.37	2801.71	3051.08	32	2	5	3.71	1	21.74	2	1	2	2	2	2	2	2	2	0.2	0.18	3.7	0.4	279	1	5946.68666	2719.351334	6359.620996	2857.69491
780	0.86	1144.32	133.6	2.08	0.53	0.67	0.04	59.99	6.13	1.12	12.38	146.34	2.46	342.74	557.4	5.29	5.47	1127.66	599.66	17	1		1.79	5	27.81			2	2						0.41	0.11	4.7	0.7	146	2	2533.841996	1643.940669	2598.426518	1730.511737
781	1.12	1127.7	151.69	5.32	0.53	1.09	131.77	319.44	43.45	4.22	7.01	175.11	2.72	235.24	436.96	6.1	3.01	1034.81	1154.24	43	2	3	2.09	1	32.48	2	2	2	1	2	2	2	2	2	2.15	0.29	4.6	1	201	2	31155.96856	16604.47593	31808.98908	17299.74982
782	1.15	1540.98	211.27	10.57	1.11	0.5	29.16	218.62	25.98	6.98	10.29	306.57	1.65	568.64	723.99	9.71	5.66	2267.13	1340.24	61	2	1	5		32.4	1	2	2	1	2	2	2	2	2	1.32	0.23	4.4	0.7	177	1	3612.817963	2138.307673	4585.111301	2132.711315
783	0.86	1261.28	108.31	2.24	0.45	0.4	1.01	343.75	37.41	1.71	7.49	116.66	2.33	496.7	602.97	4.75	4.62	1896.48	704.71	44	1	3		1	29.11	1		2	1	2	2	2	2	2	3.39	0.25	4.4	0.7	234	2	119364.8093	57894.82659	122710.9672	59319.36732
784	1.05	1269.21	196.33	9.07	1.2	1.18	83.46	1427.53	1419.23	2.05	16.88	237.95	1.17	200.17	478.59	8.45	5.11	1969.24	1873.24	33	1	2	2.25	6	32.31	1	1	2		2	2	2	2	2	1.45	0.33	4.9	0.6	225	1	16527.11023	9358.415674	19304.16351	10485.9005
785	1.94	1366.7	172.53	10.35	1.69	1.87	37.86	1157.75	32.32	2.91	21.31	379.69	4.58	1331.96	1381.05	19.76	8.16	2988.36	1527.55	31	2	5	2.58	1	28.54	2	1	2	2	2	2	2	2	2	0.06	0.23	3.7	0.4	250	1	79810.54449	36496.44299	85352.54059	38353.15358
786																				5	1							2												2	13223.16962	6047.048068	0	0
787	1.43	1617.11	267.67	16.56	1.63	1.84	70.96	209.1	89.77	4.96	19.37	359.35	2.04	476.83	806.87	29.27	5.42	2051.06	2105.73	79	2	2	0.9	2	28.33	2	2	1	1	2	2	2	2	2	0.26	0.27	4.3	1.9	176	2	10553.67786	6074.583948	11431.88227	6396.625709
788	5.53	3530.51	360.3	15.12	2.93	4.37	78.72	1576.57	110.25	10.03	44.71	640.81	9.84	1968.36	2410.16	38.52	28.21	4839.56	6134.28	80	1	5	2.87	1	30.73	1	1	2	2	2	2	2	2	2	0.41	0.89	4.5	1.1	207	2	10966.82932	5961.260089	12576.43411	7234.144732
789	1.82	1217.72	227.64	17.45	1.46	1.6	68.73	526.17	468.27	10.94	25.18	342.86	3.47	544.47	763.11	25.22	6.32	1304.47	1148.19	65	2	3	5	1	20.59	2	2	2	2	2	2	2	2	2	0.28	0.67	4.3	0.5	151	1	38699.28042	19626.14035	43662.8298	22395.35173
790	0.68	983.94	162.93	6.04	0.83	0.63	22.32	82.37	37.91	3.81	9.5	138.66	0.29	269.71	633.95	7.4	2.76	1549.89	1011.39	16	2		0.7	5	30.47			2	2						0.2	0.16	4.1	0.5	131	2	5274.544927	3043.386869	5240.720567	3117.554035
791	1.52	1505.75	181.01	3.7	0.82	0.55	68.93	998.05	574.85	6.24	6.41	150.06	2.4	733.77	869.56	7.05	5.46	2413.88	1281.7	12	2		3.59		16.54			2							0.13	0.01	4.3	0.6	173	1	7613.949884	3300.386245	7848.435486	3417.62125
792	3.06	1278.13	196.25	18.97	2.39	3.1	86.48	1743.46	113.5	3.35	29.96	478.99	1.18	734.21	844.41	30.65	6.58	2655.29	2302.4	82	2	1			18.47	1	2	2	2	2	2	2	2	2	3.84	0.23	4.4	0.5	221	1	19212.61375	8662.12256	23848.76696	11728.54076
793	0.96	1794.91	345.18	7.27	1.37	0.81	536.13	338.33	334.96	3.08	13.4	279.69	2.88	281.02	581.74	13.3	9.07	2630.47	1451.04	28	2	3	1.83	4	38.13	2	1	2	2	2	2	2	2	2	0.39	1.45	4.5	0.6	205	2	35676.49788	16714.5405	35269.00926	17251.63842
794																				19	1		1.2	5	25.56			2	2						0.16	0.02	5.2	0.9	155	2	2566.478438	1649.01523	2779.910234	1777.74447
795	0.27	917.97	164.77	3.61	0.33	0.24	6.35	74.11	26.8	2.28	3.6	60.93	0.14	181.05	268.82	3.29	1.13	779.88	535.9	12	2		0.62		17.06			2							0.22	0.01	4.5	0.4	143	1	4408.285018	2012.316783	4380.01577	2004.42241
796	2.64	2871.74	387.28	11.03	2.37	1.87	99.38	860.44	122.66	14	27.88	586.96	2.73	769.05	967.27	20.86	7.35	4225.54	1748.43	11	1		3.67		14.87			2							0.67	0.01				2	11052.53916	4887.043626	11442.3092	5019.886157
797	2.81	1343.76	179.36	12.35	1.53	1.79	117.15	1212.81	116.89	3.2	15.89	364.05	4.34	1594.29	1379.77	15.32	11.6	2486.41	2476.15	5	1				18.63			2							1.47	0.12				2	10047.70064	5545.582335	9997.584456	5781.88734
798	0.97	1278.59	226.87	8.79	0.59	0.97	75.02	337.89	130.68	2.84	8.15	104.52	4.99	598.64	992.68	7.34	6.47	1558.08	1976.7	15	2		0.63	5	22.05			2							0.25	0.17	4.7	0.4	158	2	2477.999787	1308.420934	2508.934471	1382.312895
799																				85	2	9		2		9		2	2	1	2	1	9	2						1	17043.9008	7684.345274	0	0
800	1.5	996.03	181.29	21.28	0.83	0.73	75.6	361.97	94.64	4.38	9.58	179.48	2.12	866.31	984.54	7.61	5.64	1837.1	2075.68	70	2	4	3.55	1	31.97	2	1	1	1	2	2	2	2	2	3.59	0.3	4.4	0.7	220	2	48548.58621	27914.74595	60263.73789	34315.53577
801	1.59	1483.74	217	11.03	0.7	0.86	56.32	859.71	541.41	4.87	6.15	134.29	2.77	989.91	950.51	6.2	5.39	1004.34	2000.54	0	1		2.99																	2	19528.47338	8352.05303	21202.71826	8953.616499
802	0.73	430.35	50.77	0.04	0.48	0.35	31.4	355.67	0.09	7.95	5.73	36.45	0.87	336.11	195.11	10.11	3.26	108.45	423.59	0	2		0.01																	2	5995.879324	2419.580987	5940.905576	2447.540222
803	3.42	4504.22	392.26	43.89	1.06	4.96	26.66	429.06	49.94	4.27	40.9	865.29	3.48	656.14	1817.18	11.14	6.74	2505.85	3531.11	41	1	1	0.48	4	25.8	1	1	2	1	2	2	2	2	2	0.88	0.06	4.3	0.7	166	2	9443.178533	5118.371686	9898.705722	5325.119131
804	1.61	2425.57	274.49	16.01	1.6	1.7	30.66	172.94	14.9	11.3	25.98	609	3.58	779.54	1477.31	15.8	13.5	3316.9	2624.87	50	1	5	4.04	1	26.46	1	1	2	1	2	2	2	2	2	1.86	0.43	4.7	0.8	222	1	57200.43805	28585.1868	61265.4148	29895.25814
805	2.44	5425.36	645.3	24.65	1.2	2.63	10.89	428.98	120.25	12.58	36.17	229.46	12.52	1167.33	1958.53	22.52	33.69	5512.32	3485.56	16	1		0.67	5	24.37			2	2						0.2	3.42	4.8	0.6	132	2	1826.298068	1206.276128	1842.968168	1222.448125
806	4.18	3327.14	340.94	14.69	2.42	3.08	68.16	802.5	80.51	21.72	19.9	438.39	6.22	1717.84	2248.93	17.01	10.6	5076.88	4375.89	3	1		1		17.61			2							0.3	0.01				2	29400.28903	12606.77767	29486.43514	12699.5054
807	1.07	1403.08	251.93	11.47	1	0.57	54.64	186.71	89.39	3.6	14.76	185.36	0.36	472.58	619.59	9.69	4.71	2079.62	910.47	77	2	3	2.87	2	23.47	1	2	2	1	2	2	2	2	2	2.64	0.72	4.2	1.1	191	1	8123.335092	4675.704681	8238.287966	4561.977949
808	0.98	939.61	109.35	4.63	0.73	0.63	76.94	394.06	136.9	3.68	9.84	150.05	2.28	340.85	511.65	8.16	5.81	1150.36	1210.07	2	2		0.82		13.32			2												2	7000.565925	3088.579912	6936.380619	3165.36087
809	1.57	1880.46	263.56	22.54	1.67	1.56	43.75	634.04	242.34	14.53	28.54	359.39	2.37	702.99	1169.86	17.81	11.09	2671.73	1941.97	30	2	5	5		20.55	2	2	2	2	2	2	2	2	2	0.09	0.34	4.4	0.4	244	1	6603.888671	3019.882246	7062.458719	3173.514954
810	0.72	1099.38	175.7	6.34	0.69	0.56	86.58	167.15	74.74	3.06	8.85	154.17	1.49	422.71	510.95	6.68	4.4	1353.14	1295.66	3	2		4.42		14.81			2							0.12	0.02				1	41698.38903	18663.26225	45195.8031	19982.00029
811	1.26	1197.61	151.9	13.73	0.78	1.28	100.54	654.2	504.78	4.06	12.62	208.07	3.07	455.03	794.93	9.44	8.71	2917.47	2771.07	35	2	3	0.74	1	23.05	2	1	2	2	2	2	2	2	2	2.91	0.15	4.9	0.4	159	2	17119.85386	9285.959914	16846.37665	9434.408649
812	0.87	933.3	88.69	10.06	1	0.95	10.11	55.05	29.44	3.36	17.57	130.23	4.49	357.04	769.03	6.31	7.62	1930.85	1244.87	56	2	4	3.18	1	37.67	2	2	2	1	2	2	2	2	2	4.37	1.96	4.3	0.8	208	1	23232.40519	12381.63763	25240.01192	12706.61471
813	1.33	1569.03	106.4	8.81	2.26	2.02	0.8	32.67	0	0.87	21.32	232.31	2.34	338.48	1147.34	4.96	9.07	421.7	1476.56	62	1	1	0.76	1	24.74	1	1	2	2	2	2	2	2	2	0.25	0.77	4.4	0.6	202	2	2082.318742	1265.386154	2519.543315	1511.802195
814	2.59	2321.4	356.62	13.67	1.96	1.72	193.08	804.37	173.32	9.86	21.45	447.92	4.12	1195.61	1249.06	15.41	9.68	3640.27	2726.52	13	2		1.09		20.69			2							0.27	0.01	4.3	0.5	150	2	5775.219107	2461.725179	5877.145669	2592.979195
815	1.24	2089.06	263.9	14.76	1.24	1.37	9.07	279.56	202.18	6.57	23.67	340.56	4.17	509.31	1133.2	14.4	14.57	4386.68	1838.01	48	1	1	0.83	1	25.43	1	2	2	2	2	2	2	2	2	1.97	0.5	4.6	0.9	228	2	10916.31814	6396.46806	12750.58902	6564.723357
816	1.73	1711.93	265.97	8.44	1.8	0.7	16.89	433.43	77.11	1.64	19.9	313.19	1.25	841.59	917.09	9.58	6.32	2178.35	1563.25	44	1	1	1.85	1	19.83	1	1	2	2	2	2	2	2	2	1.4	0.37	5	0.7	244	1	8542.001457	5005.226011	9977.315484	5136.885511
817																				80	2	5		3		2		1	1	1	2	2	2	2						2	10553.67786	6074.583948	0	0
818	2.33	2904.05	332.11	9.56	1.47	1.67	10.25	349.01	32.03	5.64	27.2	340.04	8.13	1011.46	1715.47	14.42	17.07	3303.22	2132.68	27	1	2	0.78	5	27.29	1	1	2	2	2	2	2	2	2						2	22044.67717	11656.10438	29398.34645	12125.79475
819	4.4	3429.9	435.34	36.18	3.28	2.64	67.09	1126.32	248.74	7.55	33.86	420.51	8.05	2983.82	3519.04	19.11	20.85	5491.53	5499.08	21	2	4		6	18.5	2	2	2	2	2	2	2	2	2	0.76	0.24	4.1	0.3	217	1	82310.70581	34247.97279	86867.88617	36120.82067
820	1.14	848.12	138.63	2.68	1.1	1.32	95.97	587.86	8.05	0.64	18.14	235.27	1.82	216	467.12	17.87	11.78	3027.72	872.49	2	2		0.74		18.82			2												2	9500.456647	5031.153654	10727.01866	6008.582508
821	3.12	4157.58	493.94	25.4	2.52	2.52	122.08	2076.06	1188.36	18.35	28.71	460.34	5.18	823.35	1764.28	16.71	15.48	6672.05	4265.13	47	1	2	2.26	3	29.2	2	1	2	1	2	2	2	2	2	0.47	0.09	4.7	0.7	230	2	28338.40425	14265.89781	34362.46759	14388.83647
822	0.61	1448.21	162.06	5.58	0.41	1.29	7.7	511.72	417.88	4.23	20.92	121.28	0.82	142.01	582.24	4.77	3.97	1289.2	1258.99	41	1	3	3.52	5	22.99	1		2	2	2	2	2	2	2	2.27	0.03	4.4	0.8	203	2	21071.16406	10607.48059	23389.87705	10526.55603
823																				52	1	2		5	34.68	1		2	1	2	2	2	2	1	2.58	0.13	4.4	0.9	225	2	21071.16406	10607.48059	20727.87702	10865.71864
824																				71	2	4	0.89	2		2		1	1	2	2	1	2	1						1	59435.68678	34174.67379	0	0
825																				19	1		1.2	6	20.13			2	2						0.34	0.23	5	0.5	122	2	2118.253763	1361.021649	2181.076194	1517.312252
826	2.26	2773.8	339.91	13.62	2.42	1.67	48.18	125.13	44.6	7.59	31.61	529.69	10.69	799.51	1409.12	24.26	22.04	3529.27	2169.81	16	1		1.78	5	23.76			2	2						2.2	0.12	4.7	0.6	164	2	2533.841996	1643.940669	2598.426518	1730.511737
827	1.86	2150.19	358.49	10.09	1.37	1.98	130.17	578.37	111.2	3.41	22.11	312.31	6.42	798.25	933.96	16.31	14.57	3052.06	2289.43	2	1		1.25					2												1	20212.08978	8930.352496	20271.31345	8997.86881
828	1.05	1149.57	127.48	10.3	2.56	1.39	25.54	177.69	173.96	1.77	18.91	323.63	1.99	242.21	758.21	10.88	9.03	2914.88	1722.74	65	2	2	1.01	2	25.78	1	1	2	2	2	2	2	2	2	1.64	0.91	4.4	0.6	245	2	10553.67786	6074.583948	13455.88377	6926.573373
829																				0	2		1.13																	2	2932.891593	1937.001496	3185.365952	2013.146148
830	1.8	833.98	124	5.72	1.28	0.9	98.95	779.07	187.58	12.93	15.72	127.28	1.35	499.23	348.32	24.01	6.06	268.66	934.39	0	1		5																	2	18264.53774	7811.485557	20977.78574	8196.851537
831	1.03	1333.68	151.64	18.02	0.91	1.13	10.89	518.79	121.32	4.14	29.85	218.15	1.62	606.65	976.75	8.09	5.94	1479.05	1294.67	49	1	5	4.55	1	35.8	2	1	2	2	2	2	2	2	2	0.2	0.1	4.3	1	231	2	99562.11164	48290.0381	108741.0069	50284.65119
832	0.46	576.96	80.98	11.83	0.46	0.59	354.46	252.56	200.57	6.97	11.77	286.11	0.35	219.76	311.24	2.85	2.85	1473.06	2262.5	41	1	2	1.47	1	23.97	2		3	2	2	2	2	2	2	3.47	0.01	5.3	0.7	209	2	9439.391427	5590.766633	10103.6942	5857.007511
833	2.45	4573.43	743.56	18.28	2.02	3.2	1132.07	419.39	68.24	6.59	33.27	454.89	5.84	969.78	1586.87	24.99	15.28	3192.16	5565.57	17	1		2.4	5	18.47			2	2						0.3	0.01	5.1	0.9	112	1	5088.457165	3360.943381	5077.467282	3406.002026
834																				4	1		0		16.39			2							0.38	0.01				2	8732.484487	4883.229647	11465.12632	5128.286643
835	2.07	1457.39	187.3	9.26	0.83	1.57	46.79	2220.77	1634.87	4.79	8.63	163.21	3.66	1053.58	1154.06	6.3	6.7	1795.13	2562.12	51	2	3		1	20.02	2	2	2	2	2	2	2	2	2	1.61	0.15	4.3	0.4	205	2	8183.276647	4776.994435	8483.039382	4846.413392
836	1.62	1825.66	206.8	12.66	0.67	1.41	9.16	128.44	42.38	15.84	43.62	248.67	6.88	849.93	1228.58	7.95	8.2	1851.33	2435.18	29	2	5	3.59	5	22.95	1	1	2	2	2	2	2	2	2	0.37	0.02	4.7	0.8	147	1	52499.97148	21844.27381	59620.41325	23987.09775
837																				11	1				22.36			2							0.15	0.7				2	6687.117003	3840.682382	7147.068023	4069.935748
838	1.31	1296.66	172.6	9.92	0.73	0.72	25.74	268.2	84.58	3.34	10.02	177.57	2.24	814.65	898.58	5.88	5.97	1778.11	1665.19	17	1		0.51	5	21.9			2	2						2.14	0.01	5.1	1	182	2	7356.185896	3461.169995	8141.571312	3587.816546
839	0.94	1621.63	230.51	6.42	0.85	0.56	119.05	228.4	88.95	4.77	11.47	157.24	2.61	605.72	705.95	9.11	7.21	2558.94	1133.53	14	2		1.5	5	21.2			2							0.51	0.04	4.6	0.5	159	2	4251.46307	2374.369444	4360.501945	2401.190976
840	0.51	1062.92	147.45	7.3	0.59	0.72	70.93	104.32	57.26	2.85	10.2	129.99	1.48	145.21	437.81	6.09	4.58	1939.41	1515.38	54	2	3	2.97	1	35.27	2	2	2	1	2	2	2	2	2						1	72822.62049	38414.49427	82360.55731	39761.88745
841	1.12	1365.38	165.31	13.84	1	1.53	108.11	643.56	609.88	4.11	16.35	290.97	4.11	428.1	856.77	18.19	12.37	5827.11	2896.44	47	2	4	4.01	1	23.11	1	2	2	2	2	2	2	2	2						1	78856.066	40056.10945	79331.37462	41365.38798
842	0.76	598.35	76.58	0.27	0.71	0.4	166.08	435.42	3.99	8.2	6.86	77.24	1.45	578.14	441.35	13.6	6.14	205.96	807.54	0	1		0.82																	2	2684.457103	1738.604375	2758.53063	1779.484085
843	1.61	2433.42	277.49	21.22	0.99	1.27	245.6	885.12	546.98	15.09	11.52	296.86	3.43	1622.22	1531.1	9.23	12.07	2540	2434.24	14	2		0.74	5	22.62			2							0.2	0.02	4.7	0.6	162	2	2693.699847	1412.725391	2925.509084	1500.052645
844																				24	2	1		6		2		2	2	2	2	2	2	2						1	7945.716412	3306.066651	0	0
845	1.13	1130.26	176.63	8.03	0.93	0.63	24.08	1163.05	869.54	3.71	9.19	208.58	0.74	678.81	660.17	8.77	6.07	2023.84	876.13	13	2		2.53		26.71			2							0.11	0.16	4.3	0.4	146	2	38589.31286	15229.49851	38693.34664	15422.74882
846	1.49	1570.26	227.35	14.1	0.83	1.84	50.78	583.51	86.31	4.9	13.58	162.11	2.4	600.73	803.85	7.6	4.22	1488.28	2388.58	2	2		2.68					2												2	5551.624936	2921.557093	5735.441603	3127.918652
847	3.03	2837.92	286.71	15.38	1.38	3.06	286.82	2144.01	1459.64	14.09	24.38	341.86	4.68	1662.17	1851.81	14.14	15.92	2978.31	3920.7	27	2	2	0.6	1	27.69	2	2	2	2	2	2	2	2	2	1.46	1.16	4.1	0.3	226	2	1794.274516	973.230342	1884.988628	988.788757
848	6.73	2251.4	287.16	29.02	2.26	3.25	196.57	13125.75	339.62	11.06	42.03	1933.09	52.01	672.14	1970.31	36.04	21.37	4037.02	4003.18	69	2	4	1.26	2	22.7	2	1	2	2	2	2	2	2	2						1	41430.71719	21011.37441	51428.27167	23976.03971
849	3.32	2754.17	421.24	21.89	2.61	3.04	181.58	1208.37	83.36	6.43	28.69	476.42	4.53	1493.26	2001.19	18.87	17.6	2910.14	4227.31	14	1		4.19	5	15.78			2							0.15	0.01	4.9	0.5	177	2	42089.17957	18864.45899	45711.06758	19591.11655
850	4.77	3225.94	267.71	11.18	1.64	1.21	45.34	2330.77	1035.82	12.17	17.24	513.98	12.52	3809.41	3108	16.48	17.74	4199.51	3484.9	41	1	5	3.16	3	23.77	1	1	2	2	2	2	2	2	2	0.6	0.11	5	0.7	240	1	83472.08792	40485.98648	90949.03747	43872.22443
851	1.46	774.78	87.29	1.32	1.11	0.44	81.96	616.88	0.4	10.17	14.02	115.92	2.03	689.99	453.94	21.79	7.84	218.31	828.53	0	1		4.99																	2	15667.99444	6700.980557	17995.51869	7031.561714
852	1.57	1635.21	188.86	15	0.89	1.03	31.26	1769.74	1439.66	6.8	14.28	191.14	4.51	422.49	998.04	12.59	11.48	2909.19	2424.39	76	2	3	1.6	1	30.15	2	1	2	1	2	2	2	2	2	2.76	0.91	4.4	1	283	1	37946.02141	21818.42212	42812.95818	26470.5269
853																				18	2		5	5				2	2											1	3464.187648	2254.579138	0	0
854	0.35	771	105.25	3.25	0.31	0.45	5.86	32.34	19.7	1.73	8.91	50.17	1.86	119.85	362.11	4.43	4.75	926.5	645.05	16	1		2.01	5	42.61			2	2						2.33	0.25	4.5	0.5	122	2	2217.111747	1438.448086	2276.579075	1512.077073
855	1.62	1741.59	216.21	18.57	1.29	1.93	199.5	858.26	189.09	14	14.36	334.89	9.9	880.32	1872.61	11.26	7.95	2840.2	3324.95	56	2	4	3.16	2	23.33	2	1	2	1	2	2	2	2	2	4.35	0.37	4.2	0.7	189	1	6151.92946	3628.650985	6317.271749	3687.899147
856	1.28	1382.17	181.02	5	0.89	0.55	23.14	275.77	17	2.68	10.21	154.57	1.55	652.52	636.44	8.2	4.23	2534.59	939.17	14	1		1.78	5	26.54			2							0.11	0.03	4.5	0.6	152	2	4573.322341	2254.487256	5247.80584	2262.301167
857	1.93	2047.68	274.7	13.45	1.84	2.13	50.72	554.26	94.07	6.32	28.58	597.32	2.21	648.13	1183.17	17.37	12.4	4196.42	1791.66	16	2		0.32	5	26.41			2	2						1.64	0.09	4.9	0.5	164	2	2697.702831	1755.731831	2799.922535	1938.993048
858	0.54	990.92	133.21	2.66	0.55	0.48	1.31	110.55	7.14	4.38	8.54	78.71	0.67	132.98	358.71	4.45	3.17	1443.24	427.26	50	1	2	2.5	1	29.93	1	1	2	1	2	2	2	2	2	0.77	0.17	4.7	8.7	198	2	18768.92648	9586.752316	18463.14702	9855.56827
859	2.08	967.19	114.14	4.67	1.11	1.31	58.91	813.64	59.25	2.31	8.72	194.45	3.59	1324.83	1129.26	9.29	5.77	1056.79	2033.68	1	1		2.82					2												2	6853.425258	3283.020855	6790.589024	3541.389839
860	1.57	1543.56	242.69	16.52	1.93	2.04	76.6	443.7	352.45	8.04	23.29	508.77	4.21	670.87	1009.61	24.81	6.96	3056.59	2194.68	8	1		1.44		18.91			2							0.14	0.03				2	14356.10232	6347.762929	14617.55863	6445.2519
861	2.82	1610.76	197.56	13.15	1.66	1.97	66.37	1888.37	490.54	5.94	16.76	347.59	3.93	1414.72	1521.71	17.95	9.2	1720.76	2860.16	72	2	3	5	1	22.64	1	2	9	1	2	1	2	2	2	3.4	0.73	4.4	0.4	166	1	47334.35712	27216.5815	58756.50586	33457.28375
862	4.5	2987.34	356.3	21.02	1.63	1.7	51.32	1168.32	76.28	6.68	18.11	372.64	11.95	2636.96	2707.08	14.6	21.36	3796.91	4884.57	53	1	2		1	26.48	1	1	3	1	2	2	2	2	2	1.95	0.41	4.3	0.7	262	2	10806.85597	5912.997453	11211.0266	6156.151485
863																				46	2	2	2.13	3		2		2	2	2	2	2	2	2						1	80085.67757	40680.7089	0	0
864	0.99	1424.68	158.87	9.33	1.14	1.18	129.28	1132.22	937.95	10.47	23.05	479.07	3.85	265.24	893.6	8.74	5.48	2728.35	2488.76	38	2	5	5	1	24.39	2	1	2	2	2	2	2	2	2	0.07	0.05	4.8	0.6	181	1	79147.38092	36193.18592	89054.7757	39086.82289
865	2.16	2806.42	503.69	27.38	1.41	2.02	312.37	1136.5	7.56	20.57	20.76	555.82	1.13	1101.47	1423.28	12.36	6.52	1883.16	1586.07	73	1	1	0.75	1	28.22	1	2	2	2	2	2	2	2	2	0.56	0.37	4.1	0.7	205	2	3368.831	2051.766112	3453.43254	2319.562071
866	1.59	2713.87	449.89	12.25	1.53	1.08	211.41	279.71	134.53	14.17	11.52	494.12	5.29	840.19	1159.59	10.94	11.09	2694.21	3218.62	15	1		0.42	5	22.62			2							0.26	0.08	4.5	0.7	115	1	46363.50458	20236.06181	46232.18797	20792.33454
867	1.99	2061.92	287.04	11.51	1.28	1.14	19.53	377.99	39.19	5.95	14.08	260.7	3.84	942.79	1340.47	15.04	8.14	3583.7	2800.53	30	2	3		1	23.04	2	2	2	2	2	2	2	2	2	1.99	0.08	4.4	0.7	150	2	79147.38092	36193.18592	84643.32734	41193.93746
868	1.76	4981.96	971.44	11.53	1.12	1.75	69.34	195.31	57.7	8.38	23.26	203.92	6.45	504.75	1108.31	19.32	17.15	2507.88	3250.12	18	1			5	26.23			2	2						0.33	0.35	4.8	0.8	152	2	37065.73599	16036.31986	39033.57771	17564.82796
869																				0	1		1.95																	2	3419.153709	2132.388471	3468.221352	2216.213899
870	2.22	2730.91	263.67	6.05	1.86	0.97	93.53	1146.13	403.13	15.43	11.24	339.31	3.39	1194.48	1399.58	8.27	8.47	3073.08	2381.49	14	2		0.42	5	30.36			2							0.57	0.08	4.4	0.5	163	2	44327.35952	17369.32922	44446.86263	18148.5158
871	0.72	1056.4	204.45	19.5	0.96	1.38	88.37	681.78	565.46	4.43	4.86	193.49	0.54	281.82	440.72	6.39	3.32	638.73	1849.02	68	2	1	0.66	3	25.72	2	2	2	1	2	2	2	2	2	0.58	0.52	4.3	0.7	207	1	29787.45675	15106.55497	39320.02851	14183.55019
872	1.93	1056.22	147.27	10.28	1.54	1.85	62.36	653.61	111.07	2.97	18.29	261.31	2.44	800.36	1012.1	15.01	7.39	2532.68	2418.59	12	1				17.97			1							0.11	0.08	5.2	0.9	186	1	9170.951613	4579.15345	9221.224578	4713.299375
873																				0	2		2.1																	2	2812.362895	1569.244934	3069.897722	1717.099947
874	2.3	1349.02	200.64	6.64	1.19	1.33	47.53	1292.65	38.03	2.33	12.42	291.93	2.71	1350.33	1222.53	19.09	12.32	1677	1422.69	7	1		2.97		14.6			2												2	5940.072608	3772.231835	5927.243435	3885.992116
875	0.86	1123.35	194.61	11.74	0.5	0.56	42.09	364.87	324.37	5.4	12.27	135.33	0.87	204.52	702.07	6.81	4.81	907.95	1623.48	74	2	1	0.08	1	35.41	2	2	2	2	2	2	2	2	2	2.81	0.49	4.4	0.6	248	2	2942.404081	1956.103038	3591.658296	2062.509078
876	0.44	390.54	59.85	2.72	0.17	0.21	2.77	129.32	6.49	1.31	2.27	75.15	0.68	213.93	306.96	2.3	1.66	470.17	439.66	62	2	1	0.92	2	28.25	1	2	1	2	2	2	2	2	2	0.86	0.81	4.3	0.7	259	1	2249.163842	1444.659838	2409.143167	1838.66731
877	1.25	1226.88	129.16	4.53	0.95	0.57	33.3	370.2	28.37	5.04	7.59	175.37	2.45	391.11	667.86	7.59	4.61	2798.57	1007.77	1	2		1.51					2												2	5065.90366	2708.181419	5233.637888	2690.845638
878	1.83	1791.12	200.43	21.57	1.51	2.14	56.46	1188.51	655.15	8.17	19.4	374.81	2.2	753.49	1339.75	21	9.5	3567.87	3020.54	75	2	2	2.22	1	26.89	2	2	2	1	2	2	2	2	2	4.06	0.68	4.2	0.5	230	1	39768.0693	22866.07372	47977.75427	30250.15926
879	1.17	1501.04	180.59	19.67	0.93	0.79	56.44	210.43	116.71	4.55	6.47	262.53	1.97	803.76	1115.49	8.79	6.83	1849.31	2253.62	57	1	5	5	1	24.58	2	1	2	2	1	1	2	1	2	3.26	1.04	4.3	0.7	177	2	67983.77786	33974.02285	75903.81934	35742.86596
880	0.51	552.02	95.23	7.87	0.42	0.9	53.28	717.23	717.23	2.99	10.72	91.49	1.28	125.7	379.88	5.89	3.13	2282.08	1648.2	24	2	3	4.06	1	28.41	1	2	2	2	2	2	2	2	2	0.2	1.91	4.5	0.7	285	1	103916.7249	43237.84046	115885.8793	46254.53717
881	1.83	2786.96	174.91	10.06	1.39	2.58	97.12	958.92	665.04	12.69	34.36	264.02	7.65	793.16	1472.74	20.34	21.51	4164.61	5627.58	42	2	3	1.79	1	21.59	1	1	2	2	2	2	2	2	2	0.07	0.18	4.7	0.6	267	2	93025.42672	47253.64659	93586.14183	48798.18464
882	2.6	4105.56	419.71	22.96	1.92	4.67	145.23	208.13	74.93	18.16	47.07	363.67	14.72	850.28	2294.89	25.1	33.13	4359.02	8588.3	19	1		3.88	5	19.56			2	2						0.35	0.01	4.8	0.8	156	2	36292.87738	15290.76908	38213.16302	15839.36002
883	0.17	270.6	24.42	1.32	0.04	0.33	0	0	0	0	2.99	39.6	0.13	33	79.2	0.2	0.13	33	165	52	2	2	1.2	3	23.07	2	1	2	2	2	2	2	2	2	0.94	0.64	3.4	0.5	152	2	23232.40519	12381.63763	26530.71887	13376.24961
884	3.49	4274.7	397.64	26.76	2.78	2.92	53.15	2014.11	720.06	19.74	41.16	581.06	9.39	2048.97	2789.92	24.13	23.97	8104.59	5056.58	25	1	4	5		26.32	1	1	2	2	2	2	2	2	2	2.52	0.05	4.6	0.8	203	2	90161.53709	41547.98849	98237.68903	45209.95072
885	0.67	958.78	60.79	3.63	0.49	0.93	33.67	273.74	99.43	4.2	15.4	93.1	0.76	240.56	442.4	5.44	3.95	1135.18	1452.86	72	2	3	2.62	1	32.32	2	1	2	1	2	1	2	2	2	0.21	1.94	4.4	1.3	175	1	31865.42163	18322.16381	38443.69101	24238.89557
886	2.15	1528.43	316.86	25.82	1.57	1.57	199.33	1006.16	356.6	4.99	13.85	427.65	4.51	1000.25	1239.14	17.33	6.65	1653.02	2626.14	45	2	4	0.15	1	24.13	2	2	2	2	2	2	2	2	2	0.65	0.14	4.7	0.6	252	2	89763.12678	45596.5129	90304.17822	47086.88569
887	1.43	1983.65	208.25	7.68	0.9	0.77	12.16	474.99	45.21	4.43	15.86	127.81	2.06	667.21	998.44	9.04	9.08	2802.05	1868.1	56	1	1	5	1	30.08	1	1	2	2	2	2	2	2	2	2.34	0.04	4.4	0.7	159	2	9874.06829	5402.620413	10448.70281	5624.786742
888	1.43	1690.22	209.31	7.77	1.19	1.09	113.46	357.52	86.84	8.39	13.09	244.8	2.62	551.86	862.13	9.68	6.49	2773.01	1955.42	5	2		2.61		20.07			2												2	5736.731076	3245.501704	5926.676686	3275.02889
889	1.38	2732.39	384.28	15.61	1.12	2.19	27.38	201.07	32.67	10.58	31.64	403.3	0.92	410.59	1222.99	9.96	11.46	2612.14	2495.94	80	1	1	1.78	3	37.4	2	1	2	1	2	1	2	2	2	2.56	0.31	4.1	0.9	120	1	6916.692889	3280.55002	6980.014803	3539.881913
890	1.37	1104.68	125.4	8.36	1.05	1.01	14.01	388.33	39.48	5.98	17.23	242.04	2.55	644.35	797.14	8.34	7.97	2472	1659.66	11	1				16.31			2							0.11	0.12				2	13386.42431	6007.547656	13459.80548	6019.185021
891	1.82	1952.29	316.08	11.4	1.29	2.19	175.09	746.38	132.06	7.36	19.19	240.35	1.34	657.59	782.56	10.81	6.09	2105.74	2721.98	2	1		0.08		15.45			2												1	6110.724182	2927.242098	6541.388965	2932.14814
892	1.34	949.56	162.51	15.63	1.14	1.55	100.85	1175.36	446.37	5.33	15.92	321.25	1.06	594.69	616.88	18.64	4.54	1583.07	1772.84	82	2	4	1.07	2		2	2	1	1	2	2	2	2	2						2	1990.180134	1177.921915	2103.245106	1374.856075
893																				9	1		0.72					2												1	6396.739775	3673.906969	0	0
894																				0	1		2.12																	2	1487.923926	927.95823	1480.502419	986.763239
895	1.03	1750.05	290.23	6.24	0.64	0.58	40.73	225.31	86.76	4.4	9.4	125.75	4.17	508.43	671.23	7.66	6.8	2639.49	1235.89	17	2			5	22.61			2	2						0.18	0.16	4.4	0.6	154	2	46220.38746	21691.44772	47414.01152	22610.84246
896	1.2	1785.85	289.24	15.37	0.71	1.14	116.76	372.55	77.16	7.34	8.88	381.32	1.04	755.3	1246.27	8.39	5.06	1324.22	1818.91	41	1	1	0.36	1	22.6	1	1	2	2	2	2	2	2	2	2.62	0.03	4.8	0.6	184	2	9046.477731	4903.352755	9482.868567	5321.351238
897	1.03	1105.16	89.69	10.67	0.38	1.54	50.73	231.68	170.94	3.24	13.26	130.16	3.96	320.88	652.23	7	10.96	1146.91	2258.07	54	2	1	2.17		33.68	2	2	2	2	2	2	2	2	2	0.17	0.44	4.8	0.6	275	2	10225.41803	6031.35544	10062.07442	6129.834663
898	2.11	2095.21	338.35	7.25	1.1	0.63	47	769.82	124.3	6.09	9.35	284.09	2.71	987.45	1069.44	10.35	5.67	2781.31	1539.84	27	2	4	2.49	1	27.09	2	2	2	1	2	2	2	2	2	0.04	0.2	3.9	0.7	297	2	9969.41203	4148.089226	10661.68199	4432.36142
899	1.77	2205.68	221.8	11.44	1.16	1.82	107.79	304.8	98.31	8.28	29.16	260.96	5.39	780.97	1496.29	12.43	10.85	3496.43	3037.53	5	1		2.26		15.23			2							0.09	0.01				1	65620.53087	28137.93574	65812.8063	28108.78495
900	1.35	1850	226.68	10.43	0.84	1.32	89.3	331.3	97.25	7.25	15.94	191.2	4.16	434.88	835.43	11.67	10.73	3777.78	2071.2	11	2		0.32		27.24			2							0.61	0.07				2	7529.435502	3478.801782	7761.318329	3518.364041
901	2.31	3191.18	261.8	8.12	2.9	2.93	78.7	558.07	241.59	10.74	43.41	330.99	20.8	731.29	2157.33	15.05	22.33	6813.27	4564.33	14	2		0.88	5	23.68			2							2.67	0.01	4.2	0.7	117	2	5832.648285	2528.25307	6030.391625	2555.469202
902	2.3	3357.02	411.73	18.42	2.05	2.47	27.06	938.54	109.34	9.09	34.28	482.31	9.91	1151.54	1720.67	25.17	20.22	4027.86	3334.29	18	1		1.21		25.18			2	2						0.16	0.06	4.7	0.6	146	2	3408.322293	2251.208545	3400.96111	2281.389478
903	0.44	820.57	110.5	3.09	0.31	0.46	17.28	211.72	147.21	5.03	8.31	143.94	0.53	201.85	325.98	2.48	2.39	1759.06	915.12	17	1			5	58.61			2	2											2	4434.223494	2876.896172	4424.646604	3390.444337
904	0.98	1256.04	196.67	9.58	0.97	0.66	23.06	174.83	108.4	6.1	8.46	210.24	1.02	384.26	584.02	8.15	3.44	1721.07	1791.86	12	2		0.48		21.14			2							0.42	0.06	4.6	0.4	174	2	37506.21323	14772.38109	37607.32706	14816.3495
905	0.78	1088.33	132.9	6.33	0.8	0.96	4.53	15.57	14.07	2.05	16.11	162	4.54	181.28	654.39	9.36	11.18	1592.92	1313.55	31	2	4	1.97	1	43.41	2	2	2	2	2	2	2	2	2	0.12	1.38	4.2	0.5	167	1	29926.81686	14020.79862	32010.7001	14048.92087
906	1.21	2262.47	219.11	13.02	0.87	1.32	61.75	251.07	172.35	14.98	20.26	329.83	6.35	457.19	856.74	13.18	14.82	3593.3	2310.32	28	1	4	1.6	6	27.33	2	1	2	2	2	2	2	2	2	2.07	0.17	5	0.9	206	2	80810.45265	37238.84779	88260.58268	41722.65455
907	1.7	2378.96	420.5	22.23	1.16	1.85	384.95	944.4	497.64	9.53	12.06	281.06	2.39	530.02	901.79	11.98	6.21	2403.75	4126.97	77	1	3	3.56	1	28.92	2	1	2	2	2	2	2	2	2	0.29	0.23	4.2	0.8	209	2	31647.67408	16848.78276	35440.06214	17694.19024
908	1.68	1597.23	208.37	15.71	1.28	1.1	22.09	160.76	28.19	8.89	14.67	229.03	1.88	479	960.75	9.27	6.83	2236.62	2490.61	68	2	3	3.41	6	24.29	2	2	2	2	2	2	2	2	2	0.29	0.01	4.8	0.5	256	1	46701.48421	23684.41671	49822.70837	27135.19844
909	4.05	3029.64	326.1	20.92	3.06	2.25	48.64	1524.36	244.18	8.2	24.21	419.52	7.95	2316.1	2420.35	13.94	14.95	4705.32	4994.51	40	1	2		1	22.72	1	1	2	2	2	2	2	2	2	0.16	0.64	4.6	0.9	229	2	83472.08792	40485.98648	91167.60116	40655.13311
910	1.47	2162.93	289.66	26.08	1.18	1.55	291.64	565.35	384.12	9.32	16.86	442.78	4.31	721.96	1010.53	13.96	10.62	3798.18	2454.94	18	1			5	28.46			2	2						0.32	0.22	5	0.8	137	2	2740.621261	1760.905578	2968.535008	1859.428468
911	1.93	1393.62	168.96	2.36	0.65	0.66	11.03	367.19	54.72	2.89	7.59	140.59	5	1292.93	1221.66	4.76	8.36	1745.25	1735.52	17	1		1.44	5	26.01			2	2						0.22	0.09	4.8	0.8	162	2	46795.24796	20245.74838	50822.10592	21988.74365
912	2.24	1308.11	203.33	18.66	1.26	1.62	191.51	1122.56	99.84	3.44	13.71	421.08	2.34	746.05	972.22	22.77	12.15	1784.87	1772	8	1		0.61		16.73			2							0.52	0.06				2	5743.527317	3298.740573	5731.122635	3495.645004
913	1.17	1915.85	306.65	6.43	0.84	1.72	74.23	419.67	103.28	4.2	28.74	209.08	2.3	594.73	872.42	11.45	10.32	2094.66	1621.06	13	1		0		17.89			2							3.09	0.01	4.2	0.6	186	2	5418.42277	2793.966257	5448.125269	2855.706761
914	2.47	2402.78	225.17	10.42	2.45	3.52	61.46	347.74	40.43	16.48	44.18	209.18	9.85	526.26	1321.94	12.28	6.78	4115.33	2802.65	41	1	2	5	1	45.19	2	2	2	2	2	2	2	2	2	2.66	0.68	4.2	0.9	167	2	20793.55272	10467.72766	21217.00345	10733.60792
915	0.41	1134.92	149.93	5.83	0.26	0.54	15.48	171.51	27.42	3.54	5.83	102.4	2.21	281.96	408.4	4.61	5.56	1233.86	785.85	16	2		2.16	5	22.26			2	2						1.43	0.05	4.9	0.5	128	2	3082.57026	2006.213088	3270.628572	2034.238263
916	3.37	2034.45	282.2	22.12	2.78	2.88	104.51	1638.83	55.13	7.33	26.67	453.35	4.39	1886.6	1877	22.45	11.5	2619.6	2887.99	10	2		3.24		16.52			2							0.06	0.01				2	47879.96162	22088.21422	50701.47372	23645.71257
917																				82	2	5	2.18	4	17.01	1	1	2	2	2	2	2	2	2	2.26	0.22	3.7	0.9	132	1	6777.330182	4151.84242	7045.793668	5284.189905
918	1.64	1206.84	142.74	4.01	1.08	1.08	137.45	1531.18	730.87	14.06	12.75	248.71	2.69	697.62	597.06	16.73	9.34	951.01	1620.53	0	2		0.72																	2	3154.042042	2083.058293	3326.264841	2215.06236
919	1.15	2313.01	361.2	13.37	1.15	1.05	84.75	254.73	61.96	7.68	19.34	301.59	1.03	193.8	689.98	10.58	7.58	2250.21	1075.9	14	1		1.41	5	24.99			2							0.31	0.22	4.4	0.6	153	2	6608.070228	3243.956993	6841.105166	3442.264886
920	1.1	1014.52	85.29	5.07	0.61	0.57	7.98	176.12	50.44	4.15	11.09	156.31	2.4	536.48	645.2	5.94	5.86	1655.26	1181.74	56	2	3	1.42	4	30.61	2	2	2	2	2	2	2	2	2	2.02	0.63	4	1	165	1	51505.68593	27070.56592	53157.96539	26511.09858
921	2.58	4502.67	561.08	20.09	3.49	3.23	277.03	959.29	324.44	15.09	45	922.13	2.79	1760.77	2031.55	22.24	13.11	5672.48	4191.1	26	1	4	2.63	5	24.06	2		2	2	2	2	2	2	2	0.41	0.08	4.5	0.9	148	2	66963.74689	30858.0474	73137.31238	32266.0229
922	2.76	1462.53	206.71	10.58	1.93	2.01	154.63	1129.99	86.18	5.54	19.32	521.22	4.28	1045.95	1360.4	17.06	14.7	2371.08	2239.55	7	1		2.4		18.5			2							0.09	0.01				2	11457.51998	5066.111882	12404.33679	5203.821953
923	1.75	1217.72	188.63	1.73	1	1.2	83.15	522.55	31.59	1.07	10.15	243.67	2.6	887.06	821.16	12.86	4.88	937.76	1554.5	1	1		0.35					2												2	2923.258022	1558.146277	3020.048341	1611.206135
924																				42	2	4	1.5	1	37.86	1	1	2	2	2	2	2	2	2	1.92	1.21	4.1	0.4	201	1	17232.04724	9893.308533	16956.77782	9890.580338
925	1.31	1223.69	104.05	5.2	0.92	1.3	13.56	384.98	82.92	3.63	24.9	111.06	1.58	581.89	960.34	7.23	7.79	1760.71	1261.34	73	1	4	1.82	2	30.68	2	1	1	1	2	2	2	1	2	0.49	0.42	4.5	1.6	175	1	33738.59267	17961.95882	35821.11956	19394.61178
926	1.8	1797.27	325.56	8.84	1.35	1.43	52.97	548.32	94.75	4.75	15.78	321.29	3.94	743.17	869.33	9.51	6.97	1936.8	2231.28	4	2		2.22		15.59			2							0.11	0.01				2	58120.69199	26013.51616	66754.68282	27915.56936
927	3.07	3053.01	333.6	14.98	1.67	1.9	147.08	950.64	142.73	8.63	19.2	343.58	6.74	1873.81	1924.34	12.37	14.62	4040.94	3839.14	9	1		0.47		19.77			2							3.06	0.29				2	9749.391386	4375.32324	9802.83522	4383.798784
928	1.35	1894.54	338.99	6.02	0.85	0.68	33.49	640.21	239.72	6.98	8.84	207.12	2.62	791.61	745.67	6.66	5.04	2721.41	1441.45	52	2	3	1.16		28.83	1	2	2	2	2	2	2	2	2	1.07	0.1	4.2	0.8	261	1	31155.96856	16604.47593	30800.11236	17100.96021
929	1.42	1383.66	223.01	7.24	1.03	0.38	3.94	396.25	37.39	0.82	8.34	274.66	1.87	887.72	885.6	7.2	5.55	1911.89	1306.04	71	1	3	2.16	3	29.26	1	1	2	1	2	2	2	2	2	2.31	0.53	4.5	0.9	205	1	32945.38234	17539.66463	34978.94803	18938.63525
930	3.64	4032.39	413.31	15.32	1.75	2.76	88.67	798.01	137.23	8.18	38.16	471.12	6.63	2296.71	2628.65	17.57	17.57	6139.07	3077.3	19	1		5	5	23.21			2	2						0.39	0.01	5	0.9	144	1	5637.287427	2607.77463	5880.461982	2691.127049
931	0.95	2407.2	298.7	16.89	1.25	3.25	116.17	1471.36	102.45	65.67	32.55	292.61	3.03	382.42	1314.19	11.46	8.97	3903.39	4128.81	16	2			5	21.64			2	2						2.1	0.01	4.7	0.7	151	2	8107.687939	4678.096661	8055.69533	4704.7462
932	0.4	1030.38	175.11	3.77	0.56	0.46	7.36	110.11	22.63	5.17	6.41	191.46	0.68	132.72	377.42	6.62	3.15	1971.51	402.53	15	1		2.07	5	15.68			2							0.25	0.04	5	0.6	129	2	9635.419575	4730.10813	9810.901833	5030.666574
933	0.92	1493.86	202.19	16.5	0.87	1.23	41.77	666.68	369.54	9.99	12.8	331.6	0.61	487.78	624.19	9.03	4.45	2614.16	1971.98	30	2	5	5	5	20.55	2	1	2	2	2	2	2	2	2	0.36	0.04	4.3	0.7	179	2	79810.54449	36496.44299	89800.95179	39414.32529
934	1.25	1007.01	150.25	9.43	1.14	1.59	42.52	724.87	11.74	2.97	17.66	277.15	0.69	317.13	577.28	16.82	7.66	1155.01	1623.67	9	1		4.95		22.13			2							0.24	0.11				1	12625.10084	5582.375026	13505.92598	5779.719418
935	1.89	2827.06	347.25	25.13	1.63	2.1	214.98	513.62	125.58	11.22	28.18	483.04	5.71	953.34	1596.67	18.34	15.75	3391.56	3353.82	9	1		3.1		20.65			2												2	17296.58738	7647.94188	17611.59642	7918.306811
936	3.57	3863.63	607.99	41.05	4.18	5.51	493.99	1759.12	1126.88	22.11	59.02	1212.48	4.37	1018.8	2493.17	40.91	19.98	9088.63	6920.22	29	1	5	5	5	26.54	2	2	2	2	2	2	2	2	2	0.4	0.04	4.4	0.9	177	1	32285.8794	13934.3329	36303.68577	15195.7555
937	2.97	1341.27	253.13	23.18	2.8	2.95	212.47	550.45	165.33	8.08	32.71	453.29	5.73	445.87	647.04	17	10	2673.83	1752.55	19	1		1	5	26.96			2	2						2.48	0.18	4.6	0.8	125	1	1877.412419	1206.276128	1907.901011	1234.705421
938	0.6	1006.84	143.44	5.12	0.59	0.39	8.25	155.86	33.39	3.75	10.91	156.62	0.7	185.09	480.05	6.11	2.58	1284.17	569.41	7	2		1.2		17.92			2							0.2	2.28				1	9318.767931	4237.710184	9898.361485	4340.0904
939	0.85	2308.33	322.57	10.93	1.49	1.38	100.51	261.99	175.94	8.61	18.63	299.8	3.35	235.73	746.82	12.45	10.62	4469.11	2159.59	19	1		1.08	5	19.29			2							2.52	0.01	4.8	0.7	139	2	8061.302352	3729.109085	8798.55897	3848.302768
940	1.07	760.63	119.52	3.89	0.84	1.24	26.49	529.76	152.68	2.34	12.38	192.73	2.62	240.22	366.75	5.37	4.04	688.4	818.99	3	1		1.81		15.83			2												2	11685.24099	5474.949154	11959.43115	6108.78885
941	2.13	2334.64	317.76	20.28	1.42	1.72	52.11	1939.72	1630.8	6.75	17.09	327.34	5.57	729.69	1562.18	17.26	12.86	4890.66	3652.58	21	2	1	0.58	5	26.9	2	2	2	2	1	2	2	2	2	0.99	0.15	3.9	0.7	131	2	68206.93474	28379.65271	82511.74946	34528.35876
942	3.42	3673.59	327.82	9.42	2.63	3.08	226.44	916.89	226.68	15.95	50.9	416.38	9.85	780.84	2155.87	22.09	21.08	7046.82	3540.26	17	1		1.01	5	24.5			2	2						1.65	0.79	4.5	0.6	129	2	3661.77311	2437.913781	3653.864533	2470.597786
943	1.88	1145.71	185.62	23.34	1.56	1.73	68.1	788.6	90.08	5.74	22.57	391.31	5.31	622.38	1062.56	22.48	11.81	2447.52	2454.8	78	1	4	1.07	2	25.61	1	2	1	1	2	2	2	2	1	2.38	0.03	4.8	1.4	168	1	21546.98523	11471.3161	22876.98072	12386.27283
944	1.29	1090.63	130.54	10.68	1.01	0.73	90.45	633.88	205.91	6.13	7.27	241.19	2.84	452.26	712.34	10.12	5.39	1644.61	1198.47	54	2	2	2.67	1	22.89	2	2	2	1	2	2	2	2	2	1.93	0.84	3.9	0.4	205	2	7647.948986	4511.062391	7853.499034	4770.586071
945	1.19	1130.25	108.14	5.13	0.84	0.48	7.89	142.93	31.84	4.82	10.2	138.68	3.55	549.9	662.46	6.63	7.21	1433.22	1121.42	10	1		2.54		22.61			2												2	56428.99137	23357.39931	60493.34039	27233.39273
946	1	1891.95	244.12	16.7	1.26	0.99	48.32	289.81	211.65	8.92	17.42	293.12	2.36	413.55	927.02	10.19	8.4	3147.45	2043.99	8	1				15.69			2												2	5715.072043	3282.397556	5702.728818	3270.94757
947	1.92	2266.35	257.12	15.98	1.8	1.78	12.14	641.17	59.02	8.17	21.74	342.01	6.98	1142.06	1528.8	15.26	12.36	4639.76	1682.53	8	1				17.2			2							0.06	0.01				2	13308.75529	5884.66295	13882.85244	6092.693623
948	2.92	2511.44	350.31	15.27	2	2.4	56.82	1209.64	76.91	6.69	24.28	525.81	1.81	1184.08	1239.25	23.44	20.56	2788.21	1824.73	14	2		3.06	5	21.65			2							0.34	0.01	4.7	0.6	184	2	5775.219107	2461.725179	5738.184047	2452.067765
949	2.5	1888.83	208.2	11	1.62	1.89	123.41	1319.55	210.29	17.81	24.64	464.45	7.1	1364.33	1606.58	19.7	18.86	2901.02	4519.53	67	2	5	1.76	3	23.61	1	1	2	1	2	2	2	2	2	0.17	0.34	4.5	0.4	207	1	53079.91925	26919.20712	56627.43662	31204.51943
950	2.64	3039.19	342.84	21.91	2.31	2.37	264.25	1329.81	559.38	35.26	33.43	437.72	2.55	1570.8	2615.62	18.72	15.37	6855.56	3204.78	38	1	5	5	1	29.75	2	1	2	2	2	2	2	2	2	0.06	0.1	4.5	0.6	142	1	109326.8552	51153.15019	123227.1653	56275.52671
951	1.23	1789.6	218.56	11.98	1.19	1.22	91.25	383.26	153.53	9.33	17.77	290.94	3.4	434.07	874.88	15.92	10.81	2931.12	2236.79	6	1		0.75		12.15			2							0.2	0.01				2	58075.3292	24038.86054	70135.26459	25428.49052
952	1.94	2310.4	342.06	24.43	1.51	1.76	125.03	749.08	135.29	6.77	20.07	346.32	2.06	708.13	1289.32	26.15	18.59	3276.75	2056.43	9	2		0.72		17.22			2							0.17	0.06				2	12273.77928	5670.816257	12974.76886	5735.30694
953	1.59	813.16	108.12	4.44	0.87	0.92	35.68	301.02	94.44	1.86	5.59	137.82	2.62	962.64	813.99	5.89	3.7	708.58	1652.01	1	2		0.57					2												2	5765.285538	2937.976442	5813.813765	2986.733416
954	1.84	2985.93	381.13	8.83	1.69	1.7	26.08	562.35	89.26	12.22	38.97	434.84	2.33	469.68	1413.87	15.73	8.98	5368.42	1982.51	55	1	4	4	2	29.75	1	1	2	2	2	2	2	2	2	0.39	0.35	4.3	0.7	225	2	57308.0712	28638.97509	62441.39862	34436.4784
955																				34	1	5	3.76			2		2	2	2	2	2	2	2						2	33646.62377	14521.61952	0	0
956	1.04	2272.92	351.69	24.06	1.98	2.19	207.54	327.02	179.76	11.21	18.91	523.86	0.97	541.82	930.45	13.5	6.77	4096.52	4062.34	56	2	2	0.75	4	33.59	1	2	2	1	2	2	2	2	2	1.72	1.18	4	0.8	150	1	46448.21668	24501.79273	56189.64747	28876.96296
957	1.31	1661.16	254.25	7.3	1.48	0.68	121.51	249.74	89.78	4.53	12.77	228.44	1.37	653.32	680.54	10.51	5.23	2564.04	1436.19	18	2		0.09	5	20.32			2	2						0.4	0.04	5	0.5	168	2	35199.32312	16519.20979	36108.33235	17219.37858
958	5.53	3613.02	589.96	33.39	4.05	5.46	308.58	6522.63	4427.87	14.84	56.5	1020.31	9.54	1749.38	2353.46	39.64	18.72	7687.92	5195.93	42	1	5	0		25.58	2	1	2	1	2	2	2	2	2	0.23	0.06	4.9	0.9	245	2	86948.40601	42172.08504	93127.43646	43913.99696
959	1.41	2356.61	288.51	17.03	1.18	2.48	58.18	339.38	59.98	4.55	21.46	313.42	5.39	547.82	1295.47	12.74	15.17	4960.05	4278.58	28	1	3		1	29.87	1	1	2	2	2	2	2	2	2	0.27	0.14	4.6	0.8	298	2	73659.92837	35444.26099	75929.14139	38881.69785
960	0.85	1075.29	164.13	10.44	0.71	0.48	54.05	338.42	198.6	6.04	7.34	220.67	1.1	403.16	493.92	6.24	3.19	1357.53	1344.57	63	2	1	1.22	3	29.54	1	2	2	2	2	2	2	2	2	2.9	0.07	4.7	0.4	277	2	2462.47422	1581.671171	2637.625962	1622.844231
961	0.73	1457.97	101.82	7.19	0.87	1.34	36.4	354.53	301.02	4.93	23.96	132.96	1.66	126.6	721.46	7.01	6.23	2704.92	2736.92	51	1	4	5	1	35.11	2	1	2	2	2	2	2	2	2	0.57	0.04	4.2	1	209	2	72475.37318	36218.64013	78967.30028	39418.53217
962	1.14	1622.84	253.34	9.27	0.81	0.75	24.72	349.12	102.93	3	8.3	197.91	0.76	696.01	662.31	6.77	4.1	2648.13	1754.75	51	2	3	5	1	31.33	2	2	2	1	2	2	2	2	2	0.15	0.1	4.6	0.5	224	2	60344.61343	31832.24925	68248.24429	32948.76937
963	1.45	1778.63	272.79	22.41	2.17	1.25	93.58	659.76	406.34	6.18	15.71	400.72	1.17	439.36	1171.46	14.47	8.39	2164.02	2627.73	80	1	2		1	23.31	2	1	1	1	1	2	2	2	2	2.01	0.14	3.6	1.3	199	2	1781.576942	1082.630987	2155.654744	1116.445201
964	1.55	1251.97	190.76	11.48	1.1	1.68	175.51	965.21	748.35	3.33	7.48	203.45	3.17	831.88	944.67	9.96	6.6	1686.99	2961.83	62	2	1	0.94	1	25.73	2	1	1	2	2	2	2	2	2	1.58	0.07	4.3	0.5	162	2	63952.00041	32432.92698	84417.89779	36518.34373
965	1.27	1680.03	223.13	21.96	0.81	1.1	21.3	404.88	157.16	6.54	10.12	362.74	3.08	722.85	1081.98	10.02	9.94	2177.98	1925.4	77	1	1	2.69	1	26.06	1	1	2	2	2	2	2	2	2	1.38	0.1	4	0.6	148	2	2216.237518	1346.766089	2681.581023	1609.029721
966	3.45	3058.89	382.36	26.98	2.52	3.58	390.93	1555.11	314.68	6.67	43.11	619.76	6.66	1839.13	2428.39	29.29	24.53	4802.57	4991.48	26	2	5	2.88	1	54.91	2	2	2	1	2	2	2	2	2						1	8784.328187	4015.798364	9164.894666	4091.120852
967	2.54	2328.55	341.95	10.51	1.8	1.33	42.45	637.96	55.18	7.8	21.84	350.74	4.66	885.26	1076.63	16.73	10.13	3891.69	1904.77	11	2		2.87		19.25			2							0.22	0.01				2	51747.80058	23872.54429	55459.9524	27458.2272
968	0.92	2024.62	370.73	23.7	1.1	0.81	34.23	190.09	72.13	3.31	14.45	231.35	0.6	629.16	882.03	15.8	7.69	2617.98	2362.34	72	1	2		1	23.92	1	1	1	1	2	2	2	2	2	1.53	1.17	4.5	0.8	198	2	12082.86159	5730.835885	13430.9965	5559.241524
969	2.57	2623.9	341.71	8.5	1.46	1.56	118.11	899.02	286.52	8.71	20.51	409.39	6.38	1114.4	1744.52	15.17	13.6	5753.01	3395.44	30	2	3	2.35	1	25.85	1	2	2	2	2	2	2	2	2	0.2	0.25	4.3	0.5	265	1	9288.384049	4247.471071	9933.363838	4463.555815
970	2.55	1503.92	217.4	14.51	1.54	1.92	137.01	985.06	295.61	5.9	6.64	176.52	4.38	1776.02	1682.3	5.63	7.95	2534.45	3579.37	3	1		0		15.42			2							0.05	0.01				1	64798.27777	27785.35546	69046.58594	29030.52255
971	1.36	2400.35	284.74	8.14	1.53	1.89	175.7	695.4	528.23	6.44	40.44	366.72	3.32	316.68	1131.04	15.65	12.81	4247.05	1899.85	26	2	3	2.26	5	38.45	2		1	1	2	2	2	2	2	2.61	0.86	3.5	0.3	145	2	31342.01662	14328.15537	34345.7637	14838.3248
972	1.11	1314.65	197.21	14.35	1.14	1.45	34.64	770.12	731.73	5.96	13.46	358.83	2.11	406.53	772.36	10.9	7.57	2451.97	2446.08	79	1	1	1.59	3	19.9	2	2	1	1	2	2	2	2	2	3.3	0.35	4.3	1.4	236	2	8645.535432	4100.530685	8504.684161	3977.751399
973	1.73	1506.65	147.39	6.75	0.95	0.69	34.63	1329.59	904.68	7.72	8.99	213.8	2.95	1186.27	1326.17	7.78	7.88	3236.56	1691.58	9	2		2.64		23.67			2							0.16	0.32				1	53344.54522	24609.16221	57171.24023	28305.48595
974	1.01	1752.01	185.18	4.98	0.84	0.85	176.49	199.47	91.4	4.99	7.59	176.87	0.93	307.25	605.95	8.67	3.46	1346.61	1986.8	37	2	3	2.4	6	25.48	1		2	2	2	2	2	2	2	2.67	0.21	4.4	0.7	196	1	37180.6039	16997.29395	40393.53128	18131.31948
975	2.23	1252.51	123.09	7	1.35	1.51	189.89	1498.17	898.96	6.02	12.8	312.04	4.84	987.82	1174.77	13.35	11.69	2045.85	2249.63	3	2		0.62		16.15			2							0.6	0.4				1	7321.122908	4077.260689	7284.606418	4433.347919
976																				41	1	4	3.26	4	34.74	2		2	2	2	2	2	2	2	0.19	0.08	4.2	0.8	203	2	18298.82489	9346.634823	18000.70423	9608.717797
977	1.49	2120.78	238.21	7.36	1.47	1.66	184.45	409.54	116.88	4.77	30.93	298.05	2.76	359.81	985.02	13.88	8.76	3101.56	2612.52	40	1	5	1.66	1	23.92	2	1	2	2	2	2	2	2	2	0.32	0.17	4.8	1	93	1	20361.92462	10400.42051	21672.4856	11013.47311
978	1.17	1359.25	220.37	18.59	1.27	1.46	134.92	693.18	141.29	4.36	17.32	248.82	3.59	643.2	919.59	11.42	5.12	1716.89	2128.63	44	2	2	0.52	1	22.52	2		2	2	2	2	2	2	2	0.32	0.14	4.5	0.5	144	1	70866.25502	34586.66351	73139.61291	36465.66301
979	1.75	2295.51	367.64	13.78	1.75	1.48	250.7	275.15	67.32	4.93	14.95	269.41	3.46	1167.13	1556.7	8.95	10.9	2582.06	2508.46	18	1		0.7	5	21.05			2	2						1.32	0.04	5.1	0.7	171	2	1939.541842	1291.296769	2067.712179	1328.430004
980	2.33	4023.4	478.28	15.86	2.01	3.64	268.09	1680.71	1457.51	3.58	38.48	381.67	21.4	670.55	1402.53	19.87	18.17	10413.44	3922.49	26	1	1	1.59	5	39.51	2	1	2		2	2	2	2	2	1.94	0.21	4.9	0.6	162	2	16984.11525	9721.015894	18179.38244	10273.61095
981	1.61	1428	245.28	22.16	1.29	1.42	42.52	1117.37	761.44	5.04	12.23	341.52	3.35	1083.66	1345.51	11.07	6.94	1747.18	2918.25	79	2	3	1.18	2	27.07	2	2	2	1	2	2	1	1	2	0.38	0.08	4.5	0.5	236	1	38833.1031	22328.48147	48203.8331	29538.96364
982																				53	2	5	5	1		1		2	2	2	2	2	2	2						1	59254.40452	31257.15564	0	0
983	4.48	3897.8	475.92	39.41	3.35	2.61	71.73	8243.68	7032.02	27.65	31.31	733.37	8.56	2261.27	2506.53	32.41	19.14	7463.29	4790.47	16	2		1.66	5	20.45			2	2						0.3	0.01	4.6	0.6	162	2	35550.33836	16291.85238	38322.16846	16836.2562
984	4.18	4463.51	311.94	22.7	2.18	3.46	151.22	2283.92	1179.57	26.29	41.51	719.57	10.97	2414.15	2804.68	18.73	17.8	8294.46	5447.57	29	2	3	2.83	1	21.73	1	1	2	2	2	2	2	2	2	1.12	0.61	3.7	0.4	290	1	6526.837608	2715.697243	6980.057277	2901.806358
985	2.87	2487.44	356.1	11.88	1.42	1.19	119.72	611.15	200.28	8.95	21.09	339.61	5.13	1473.73	1759.25	13.45	10.83	3823.17	2813.72	11	2		1.83		16.8			2							0.06	0.01				2	5876.256216	3725.445204	6026.966773	3803.313505
986	1	2009.75	194.2	7.12	0.9	0.79	8.42	204.15	20.9	8.15	16.79	193.42	2.43	286.94	729.39	9.13	6.22	3359.69	1032.67	60	2	3	0.94	1	32.09	1	2	2	1	2	2	2	1	2	0.64	0.91	4.5	0.9	217	1	10153.7805	5844.407311	11342.5566	5702.254333
987	2.77	2319.28	311.59	31.78	1.73	2.36	140.74	878.89	276.81	10.1	19.16	691.48	3.83	1412.88	1916.28	16.99	12.33	3736.41	4095.11	66	1	1	0.82	1	29.31	1	1	2	1	2	2	2	2	2	2.88	0.36	4.7	0.6	148	2	1665.050875	1009.32195	2014.661692	1040.846475
988	1.87	2362.76	319.2	13.02	2.78	2.3	76.04	769.08	283.86	7.34	26.2	491.02	2.31	1150.58	1517.52	13.02	12.51	5135.17	2364.69	38	2	5		5	30.83	1	2	2	2	2	2	2	2	2	0.5	0.29	4.5	0.7	205	2	73173.75858	34699.51808	73614.81683	37885.9409
989	0.73	958.95	160.74	7.54	0.92	1.06	27.69	527.73	205.49	2.2	11.85	300.18	2.18	254.43	562.52	11.56	5.98	1000.45	1283.56	3	1		5		14.96			2							0.15	0.2				2	10059.83498	4357.70127	9967.600498	4314.81669
990	1.75	3521.33	256.36	19.57	1.94	1.68	60.7	326.97	73.56	8.17	24.05	327.17	7.21	621.13	1682.47	16.21	17.05	4155.08	3114.69	60	1	3	3.05	3	28.42	1	1	2	2	2	2	2	2	2	1.28	0.59	4.2	0.8	280	2	3236.133806	1970.94769	3733.342194	2039.229918
991	1.73	1756.07	267.91	16.21	1.59	1.29	133.13	1535.43	1215.92	9.49	13.89	347.51	1.75	740.19	1044.86	12.17	6.96	3442.62	2989.44	32	2	5	3.81	1	22.52	2	2	2	2	2	2	2	2	2	2.07	0.16	4.7	0.6	164	1	19793.71877	10916.33795	20711.45161	11573.04145
992	2.07	2107.66	203.67	8.69	1.91	2.67	136.81	1358.89	809.33	5.7	31.6	392.81	4.22	830.66	1380.27	17.45	17.34	4193.06	2625.45	15	1			5	24.22			2							0.18	0.2	4.7	0.7	87	2	4535.38537	2226.458645	4617.984748	2322.648712
993	3.68	2015.72	309.35	38.33	1.96	3.28	194.63	1905.92	655.47	10.32	23.17	677.59	7.41	1568.11	1927.36	24.17	14.45	2721.25	4797.8	75	2	4	0.79		25.24	2	1	2	1	2	2	2	2	2						2	31536.80039	18133.21128	36437.65139	19274.47868
994																				80	2	3	2.37	2		2		2	1	2	2	2	2	2						1	24073.11961	10853.51089	0	0
995	4.78	5580.84	608.73	74.15	2.44	4.08	110.14	1963.75	1384.88	28.26	28.3	869.52	18.27	2828.17	4369.17	31.35	45.28	7603.15	8311.42	18	1		0.79	5	26.78			2	2						0.18	0.08	5.1	0.6	114	2	38679.36395	16734.44856	39459.48246	17485.29051
996	1.96	1093.1	78.61	5.93	0.8	1.3	145.28	1225.73	717.14	8.28	11.8	307.71	3.21	790.07	1014.66	11.04	8.76	3319.35	2364.92	62	2	2		1	21.68	1	2	2	1	2	2	2	1	2	0.1	0.1	4.1	0.5	215	1	2195.978274	1345.272475	2352.174597	1291.955392
997	1.24	1181.48	137.19	12.49	0.91	0.67	10.75	486.95	353.03	6.4	8.47	261.6	1.71	736.16	817.39	7.78	5.07	1279.27	1436.7	8	2				15.32			2							0.13	0.02				1	7750.056211	4713.05046	8011.149192	5030.229751
998	2.07	2444.39	264.8	6.91	0.86	0.85	60.75	546.27	72.62	8.89	9.58	292.61	10.67	890.94	1139.75	7.9	9.94	2326.1	2464.18	59	1	4	4.25		22.6	1	1	2	2	2	2	2	2	2	0.36	0.59	4.5	0.5	185	1	78422.03367	39190.4076	87558.12142	41230.83956
999	0.49	809.38	136.26	6.27	0.67	0.45	77.7	122.64	33.16	1.25	7.63	181.32	0.57	271.17	325.11	4.17	2.71	2478.71	789.24	64	1	1		1	28.96	2	1	1	1	1	1	1	1	1	0.51	0.48	4.4	0.9	283	2	23151.92332	12147.69457	26113.62724	13362.83024
1000																				53	1	4	5	1	30.34	1	1	2	1	2	2	2	2	2	3.14	0.24	4.3	1.1	265	2	9488.129717	5142.736031	9945.825295	5363.693543
1001	1.54	1337.07	212.25	18.69	1.23	2.36	80.42	1087.9	395.37	4.34	16.83	304.91	3.23	532.25	973.44	17.09	13.07	2516.53	2469.59	53	1	1	0.84	5	25.64	2	2	2	2	2	2	2	2	2	1.91	0.24	4.6	0.9	248	2	22742.17368	11365.11022	27306.30412	13665.79535
1002	2.32	2981.27	406.68	29.15	2.68	1.9	174.47	4376.84	4225.41	11.61	27.76	513.86	5.49	987.96	1432.1	18.01	14.72	4815.03	3592.22	40	1	3		6	27.27	1	1	2	2	2	2	2	2	2	1.12	0.17	4.4	0.7	158	2	11254.13104	6157.725095	11909.08015	6462.420114
1003	1.23	1374.67	205.43	14.59	1.52	1.26	35.94	505.04	137.21	7.01	11.84	240.39	1.22	510.22	761.8	10.7	5.03	1604.87	2132.32	78	1	5	5		27.4	2	2	2	1	2	2	2	1	2	1.64	0.06	4.5	1.9	133	1	29627.04353	15773.02708	31455.78355	17031.08998
1004	2.78	3922.79	584.22	30.74	3.12	3.54	236.26	13497.05	13370.54	20.69	34.49	697.94	2.1	785.14	1392.83	23.27	11.45	8092.77	4519.23	18	1		5	5	22.45			2	2						0.05	0.01	5.4	0.8	162	2	29487.03868	13575.6307	37953.53705	14364.52771
1005	1.03	1124.13	169.74	16.67	0.78	0.96	61.33	4415.7	4219.74	5.34	9.04	202.54	1.98	434.59	662.88	6.26	5.45	1236.84	2116.34	14	2		1.5	5	26.71			2							0.21	0.03	5	0.6	131	1	2867.01995	1503.624053	2963.607479	1551.107436
1006	1.44	1731.82	296.36	10.82	1.09	1.69	66.1	486.55	82.06	4.63	12.57	372.88	2.05	553.12	638.22	13.07	8.68	2343.55	1248.05	6	1		1.07		16.12			2							0.69	0.01				2	7147.226322	4204.925659	7131.789977	4262.21836
1007	1.92	1927.35	202.67	6.31	0.71	1.23	63.44	546.71	49.22	4.88	14.96	160.55	3.4	944.45	1348.16	7.84	7.6	2097.41	2243.36	4	2		0.21		15.99			2												2	39407.41833	17181.30452	39522.88643	17163.50476
1008	1.66	1633.69	223.3	10.63	1.01	0.98	68.02	1919.31	1499.02	6.29	12.57	196.63	3.04	843.64	1047.99	9.79	6.96	2703.51	1914.45	11	2		2.57		15.12			2							0.07	0.01				2	13045.04407	6027.161338	13125.4941	6215.734507
1009	1.65	1552.53	231.17	14.98	1.52	2.89	84.38	1012.03	100.19	16.27	20.42	350.38	5.75	1084.4	1180.12	17.75	15.84	1941.03	2847.31	39	2	5	4.64	1	33.32	2	1	2	2	2	2	2	2	2	0.14	0.18	4.4	0.8	223	1	105753.4522	48359.83596	110067.715	49265.51469
1010	1.74	1586.62	251.54	23	1.36	2.34	128	1358.41	907.27	6.24	18.97	256.16	2.24	534.41	850.16	10.72	7.63	3012.65	3850.81	85	2	3	1.48	1	27.06	1	1	1	1	2	2	2	2	2	0.32	0.27	4.1	1.3	218	1	21554.78356	9718.103921	26756.12059	15281.61913
1011	1.09	1050.1	148.47	13.16	0.92	1.47	140.46	1806.95	1560.5	8.53	11.47	224.61	1.66	365.91	450.64	10.29	4	2152.21	2058.21	25	2	3	1.13	1	27.91	2	2	2	2	2	2	2	2	2	0.43	0.12	4.6	1	233	2	31760.45879	14519.44824	33386.77736	14796.15393
1012	2.05	2843.89	429.7	8.09	1.23	1.37	30.57	793.54	151.82	8.74	17.77	234.64	4.02	1576.96	1686.36	12.1	9.3	4589.72	1700.99	13	1		1.02		19.22			2							0.27	0.08	4.7	0.4	137	2	2478.652795	1673.861397	2473.299482	1669.862497
1013	1.4	1624.91	177.18	18.02	2.83	1.74	203.05	287.88	101.37	5.59	17.65	376.35	2.15	592.6	1252.06	7.4	7.9	1495.87	2205.86	28	2	2		1	24.48	2	2	2	2	2	2	2	2	2	1.72	0.76	4.2	0.4	149	2	17587.22587	9539.46662	18401.04191	9742.446625
1014	2.25	2191.23	370.33	2.66	0.8	0.9	7.51	447.26	39.8	1.76	14.82	104.57	3.14	955.79	1420.54	7.6	8.19	1608.74	1690.37	18	1		0.64	5	24.1			2	2						0.22	0.14	5.2	0.6	176	2	1915.775699	1275.473886	1935.09808	1321.206798
1015	2.39	2754.94	322.74	14.54	1.57	1.03	42.23	727.45	219.37	8.78	17.61	329.84	4.71	1495.01	1668.21	12.75	11.39	4710.7	2734.42	10	1		1.44		23.03			2							0.06	0.14				2	7902.615667	5018.54108	8045.582856	5169.886667
1016																				0	2		0.11																	2	5723.760521	2309.76999	5671.281718	2275.054961
1017	2.21	2072.7	305.55	24.28	1.44	2.55	133.81	824.1	154.92	7.81	20.91	438.49	4.31	949.71	1281.82	18.51	13.6	1912.51	3002.53	10	2		0.36		38.86			2							1.06	0.23				2	7750.056211	4713.05046	8054.090363	4791.24549
1018	4	3170.51	515.25	16.94	3.19	3.75	313.57	2981.84	1881.38	7.42	37.53	680.54	4.23	1200.61	1481.81	31.22	25.08	4080.49	4309.81	22	2	3			27.05	2	2	2	2	2	2	2	2	2						1	42461.90239	19411.66524	47982.43637	21676.704
1019	0.99	1872.26	248.66	21.46	0.77	1.11	96.38	1420.56	1199.29	9.68	9.65	347.58	2.46	539.64	718.07	8.49	7.71	1558.08	1936.47	16	2		1.56	5	25.37			2	2						3.1	0.01	4.9	0.5	212	2	3097.499734	2015.92956	3136.168089	2044.090465
1020	3.42	2569.71	408.64	10.21	2.26	2.05	269.77	1240.79	93.04	7.6	21.39	477.92	5.37	1711.49	2566.82	27.29	10.15	4037.86	3538.71	13	2		0.68		17.01			2												2	1982.098509	1046.577645	1993.633409	1039.368057
1021																				85	1	1	1.07	1	21.89	1	1	2	2	2	2	2	2	2	1.55	0.2	4.6	0.8	215	2	16708.52076	9082.28213	21517.35638	10975.79712
1022																				33	1	1	0.9	1	21.14	2	1	2	2	2	2	2	2	2	1.9	0.04	5	0.7	293	2	21168.55137	11192.85361	21263.73703	12046.50807
1023																				1	2		0.33					2												2	3352.745767	1792.344347	3336.022853	1785.100953
1024	3.06	2461.04	409.01	13.69	2.45	2.27	244.55	1030.99	179.43	4.63	24.89	619.42	3.31	853.59	1129.9	16.11	10.83	2547.12	3069.79	20	2	3	1.68	5	26.07	2	2	2	2	2	2	2	2	2	0.07	0.63	3.7	0.5	297	1	1668.636601	905.083228	1641.981345	919.552217
1025	2.58	2985.75	305.62	25.07	1.48	2.1	54.63	643.71	115.15	7.93	25.47	344.83	11.24	1642.88	2151.34	20.62	25.77	6006.68	4336.78	53	1	3	5	1	41.49	1	1	2	2	2	2	2	2	2						2	72475.37318	36218.64013	74507.07785	37271.10531
1026	1.67	2646.25	205.59	42.93	2.15	3.34	171.45	1282.81	232.55	16.54	31.26	664.82	2.62	849.62	1564.05	24.28	15.34	7348.82	4082.2	62	2	3		1	34.5	1	2	1	1	2	2	2	2	2	0.18	0.18	4.6	0.5	170	2	57942.72979	29385.35639	69904.37555	30696.31463
1027	3.51	2470.49	308.13	19.21	2.57	2.73	104.74	5492.47	4586.47	24.5	29.86	594.92	7.57	1382.68	1867.31	21.95	18.93	6509.35	3455.35	2	2		2.22		18.64			2												1	35422.38074	15913.31967	37744.74477	18664.70115
1028	0.86	1424.83	141.84	34.23	0.74	0.94	11.41	292.59	14.13	4.37	4.19	660.86	1.31	1396.11	1602.81	10.63	9.22	2023.22	2089.13	46	1	1	0.71	5	23.62	1	2	2		2	2	2	2	2	2.17	0.02	4.7	0.5	215	2	9605.834648	5206.53421	10069.20817	5650.378149
1029	1.05	1640.04	210.75	19.91	1.24	1.93	70.43	300.06	97.29	8.12	29.28	215.61	2.9	353.73	1145.21	11.64	8.77	3488.64	2286.5	68	1	4		1	30.49	2	2	2	2	2	2	2	2	2	0.16	0.14	4.9	0.8	220	1	54098.53619	28385.22248	60581.24459	33710.57094
1030	2.22	1915.26	261.75	9.86	2.22	2.2	84.5	223.72	27.91	7.36	22.97	334.24	5.22	811.88	1003.5	26.85	6.57	3984.17	1770.27	69	2	2	0.96	2	38.51	1	2	1	1	2	2	2	2	2	2.35	1.64	4.1	0.5	241	2	12354.73702	7111.254316	13382.81318	7665.937109
1031																				65	1	1	0.86	2	24.11	1	1	1	1	2	2	2	2	2	2.46	0.37	4	1.6	169	2	10519.56133	5389.14493	10920.15265	5733.797288
1032	3.44	4579.37	545.19	80.2	4.2	3.05	58.89	3180.22	2477.2	50.7	36.18	952.04	4.21	1624.41	3048.21	39.77	22.77	3208.21	5231.79	51	1	3		1	25.22	1	1	2	2	2	2	2	2	2	0.45	0.03	4.2	1.1	203	7	42807.5349	22338.18264	43850.75571	23223.07569
1033	0.86	1226.45	101.62	4.61	0.95	0.7	14.9	262.65	56.51	4.6	12.91	223.35	3.7	137.05	625.18	7.54	5.32	2693.36	1105.64	45	2	2	0.88	3	23.23	1	1	2	2	2	2	2	2	2	2.8	0.83	4.5	0.6	194	1	19519.87094	10661.28954	19296.91954	10892.14513
1034	1.45	1118.98	162.44	6.58	0.66	1.16	21.77	432.06	33.1	3.45	5.37	108.42	2.91	868.41	803.19	3.77	4.46	1224.65	1866.93	81	2	4	0.98			2	2	1	2	2	2	2	2	2						1	24739.83482	11154.10345	26393.28484	14092.70475
1035	1.73	1840.28	265.5	11.86	1.21	1.09	98.57	261.7	61.46	5.63	13.89	361.12	1.28	414.71	805.36	12.92	5.58	3946.53	2170.89	52	2	5	5	1	24.08	2	1	2	1	2	2	2	2	2	0.24	0.36	5.2	0.7	337	1	8560.161471	5049.121345	8998.449805	5558.904255
1036	2.41	1918.92	245.41	9.92	1.21	1.22	49.67	715.37	67.91	7.04	15.79	226.7	4.81	1587.9	1560.92	8.5	7.87	3136.92	2588.63	7	1		2.51		21.29			2							0.24	0.11				1	10803.17995	4749.152253	11956.58473	5070.147265
1037	5.11	6244.19	963.33	21.7	3.82	3.96	58.44	2183.73	1233.89	17.99	62.3	808.81	4.26	1951.21	2682.94	37.76	29.25	5126.87	3254.12	12	2		1.73		19.85			2							0.37	0.03	4.4	0.4	114	2	6509.397251	2952.101974	6467.654087	2940.520799
1038	0.99	1638.55	259.83	23.6	1.3	0.71	88.91	155.78	47.78	5.06	9.44	351.3	1.07	434.07	682.44	15.83	6.07	2015.23	2300.78	70	1	1	5		25.57	1	1	2	2	2	2	2	2	2	2.32	0.08	4.3	0.8	202	2	9787.13869	5013.926645	12417.07737	5223.673157
1039	2.67	3410.53	459.13	13.86	2.38	2.87	144.48	992.94	105.79	13.6	31.09	516.44	5.99	1051.22	1611.28	22.93	20.64	4389.79	3065.6	9	2		0.42		14.99			2							0.31	0.01				2	70342.14588	28942.49751	85420.36649	30176.23611
1040	2.18	2325.12	248.95	7.41	2.67	1.21	13.95	294.62	99.83	7.72	20.91	262.75	5.17	984.49	1444.54	13.09	11.85	5509.75	2312.73	15	1		0.59	5	22.69			2							0.18	0.04	4.5	0.8	114	2	7945.706235	3916.954046	9117.556225	3930.529962
1041	1.15	1678.62	253.11	4.47	0.6	0.52	7.12	307.17	23.04	4.96	8.98	175.51	2.81	583.07	865.54	8.77	5.6	1463.65	1090.56	41	2	3	3.89		35.93	1	2	2	2	2	2	2	2	2	2.96	0.36	4.6	0.5	231	2	10886.95283	6355.267616	11140.4265	6447.62193
1042	3.7	3396.4	452.52	35.01	3.78	4.31	278.17	2624.18	1861.44	10.5	44.87	667.08	3.46	960.24	1955.43	45.56	24.14	6215.87	4207.59	16	1		0.61	5	21.58			2	2						1.84	0.01	4.9	0.6	118	2	2036.518934	1355.861607	2032.120527	1394.851505
1043	0.92	986.65	154.16	14.61	1.37	0.65	16.38	189.54	151.87	3.6	8.66	208.04	0.51	254.14	739.22	8.68	5.18	2068.17	1184.47	62	2	3	2.47	1	25.91	2	2	2	2	2	2	2	2	2	0.21	0.63	4.5	0.5	226	1	46701.48421	23684.41671	52461.71589	23757.76503
1044	1.49	1783.69	162.63	8.38	0.91	1.2	3.56	399.72	30.74	3.07	17.73	109.94	3.01	442.24	1080.52	7.43	7.3	2809.02	1420.76	57	2	2	1.52		23.79	1	1	2	2	2	2	2	2	2	0.27	0.23	4.8	0.6	187	2	29313.92792	15622.76614	33475.63776	17568.77293
1045	0.57	615.57	83.66	5.52	0.37	0.67	32.51	181.63	43.03	2.02	5.34	122.31	0.46	385.57	394.98	4.6	2.73	1124.22	1439.3	61	2	3	4.8	1	28.31	2	1	2	2	2	2	2	2	2	0.15	0.24	4.3	0.9	200	1	48296.73004	24493.4374	55802.09123	24487.32797
1046																				50	1	3		6	21.17	1	1	2	2	2	2	2	2	2	2.68	0.01	4.6	0.7	188	2	29990.30161	15097.48306	29501.70584	15978.31211
1047	3.28	3003.31	339.25	16.01	2.81	2.77	107.94	933.55	141.01	21.09	41.03	685.22	2.51	1037.4	1511.31	23.78	16.1	4015.84	2881.21	33	2	4	2.22	1	20.45	2	2	2	2	2	2	2	2	2	0.08	0.1	4.2	0.5	115	2	39951.41873	18263.98543	41997.16167	18612.05296
1048																				78	2	3	0.13	2		2		2	2	2	2	2	2	2						1	31445.59658	18080.77038	0	0
1049																				0	2		3.62																	2	5717.818323	3776.280948	5689.298838	4078.183715
1050	1.4	1970.35	387.88	12.4	1.06	0.85	108.19	767.63	571.18	2.55	4.68	232.13	2.29	1185.63	1319.02	5.45	6.3	2023.61	2516.68	36	2	1	0.69	5	22.86	2		2	2	2	2	2	2	2	2.06	0.09	5	0.4	179	2	18142.24868	10005.54369	18564.64258	10434.29147
1051	1.23	1581.62	208.12	2	0.83	1.17	6.8	194.14	28.44	2.58	14.13	152.76	5.98	526.18	976.93	9.11	13.71	2667.04	1603.06	17	1		2.05	5	21.07			2	2						0.34	0.08	4.7	0.7	96	1	6765.61639	3129.732697	7237.638363	3292.736367
1052																				74	2	1		2		2		2	1	2	2	2	2	2						2	2268.340401	1342.555793	0	0
1053	1.43	2157.43	287.68	5.75	2	0.78	9.19	193.24	119.68	10.2	17.06	306.84	1.69	586.91	950.82	10.27	5.77	4514.45	1035.48	14	1		0.25	5	19.94			2							0.18	0.04	5	0.6	134	2	3065.749986	1998.023851	3156.672929	2153.315247
1054	1.9	2058.15	248.12	43.96	1.01	2.05	53.1	485.61	224.27	10.14	16.42	474.86	2.8	847.86	1586.66	12.45	11.87	2215.8	3902.63	42	2	1	0.54	4	26.33	1	1	2	2	2	2	2	2	2	3.68	0.83	4.8	0.4	227	2	7898.359406	4610.673763	7772.18886	4595.201119
1055																				2	1		2.67		16.72			2												2	4738.827786	2471.467332	5316.422274	2537.202198
1056	1.42	3005.89	343.64	13.68	1.46	1.39	25.22	131.04	64.48	14.72	26.52	376.39	7.32	415.02	1114.25	18.07	15.71	3518.98	2281.42	35	1	3	2.31	1	26.44	1	2	2	2	2	2	2	2	2	0.25	0.17	4.9	0.8	201	2	39107.72668	17125.54847	41624.82963	18382.8203
1057	2.09	2816.05	467.63	12.5	2.41	1.66	170.2	430.9	165.57	12.09	26.81	660.33	0.86	403.52	892.99	20.94	8.2	4793.03	1712.94	17	2			5	22.14			2	2						0.22	0.03	3.7	0.3	143	1	4941.597793	2502.825429	4965.449463	2517.083181
1058	0.4	1046.18	181.93	4.32	0.44	0.39	22.4	262.03	220.16	3.63	5.73	114.01	1.53	229.97	405.86	4.4	1.97	1035.21	729.68	61	1	1	0.72	1	26.34	1	1	2	2	2	2	2	2	2	0.67	0.08	4.7	0.8	220	2	2266.952726	1374.183324	2383.938711	1501.537057
1059																				85	2	1	0.84	6		2		2	1	2	2	2	2	2						2	21554.78356	9718.103921	0	0
1060	3.44	3111.41	467.55	22.38	1.87	1.62	107.15	923.4	89.83	8.18	19.65	334.27	9.27	2035.78	2139.37	14.81	14.06	3973.57	4553.87	16	1		5	5	24.55			2	2						0.18	0.18	5.3	0.7	137	1	2541.904516	1633.225979	3149.574718	1724.605179
1061																				75	1	3	1.55	1		1		1	2	1	1	2	1	2						2	1448.129427	989.184304	0	0
1062																				17	2		0.72	5	24.79			2	2						1.74	0.33	4.8	0.5	170	2	3013.262133	1947.885028	3131.472192	2028.388749
1063	3.76	2691.91	328.71	24.52	2.05	4.26	222.83	7376.27	6474.69	9.38	25.7	518.65	5.11	2156.5	2062.73	25.28	13.01	4288.36	4479.01	24	2	1	3.82	6	32.71	2	1	2	2	2	2	2	2	2	0.54	2.87	4	0.6	249	1	1421.523213	792.154479	1459.728772	816.167246
1064	0.15	420.47	95.84	1.2	0.18	0.07	1.77	1.32	1.32	0.58	1.65	39.34	0	60.15	41.29	3	0.62	455.43	96.92	14	2		0.72	5	27.77			2							0.17	0.66	4.7	0.8	144	2	6554.856633	2841.30563	6929.222675	2999.595425
1065	1.26	1585.04	248.52	14.96	1.03	2.63	79.48	8824.15	8615.23	2.76	15.87	178.95	1.08	248.25	740.93	9.73	5.91	1817.41	4000.68	73	1	1	0.86	3	31.18	1	1	2	2	2	2	2	2	2	1.62	1.02	4.3	0.8	228	2	14743.5946	7849.285285	16629.6652	8906.316975
1066	1.68	2410.72	300.03	4.99	1.21	1.4	16.05	230.07	54.22	7.23	22.92	236.76	8.41	638.28	1155.77	14.55	18.81	2872.99	1862.1	19	1		1.42	5	22.97			2	2						0.17	0.28	4.7	0.8	88	2	3656.723591	2372.45915	3749.928986	2497.394511
1067	0.79	1185.54	151.48	4.55	0.67	1.38	71.58	181.52	73.29	2.64	25.64	135.85	0.95	309.08	744.24	6.48	4.42	1254.85	1471.77	33	2	2	1.34	1	37.62	2	2	2	2	2	2	2	2	2	0.1	9.75	3.6	0.3	238	1	15226.28472	8397.374526	19891.66361	8757.210614
1068	1.2	2294.47	341.99	13.03	2.51	1.8	246.41	489.75	489.75	5.62	24.05	396.07	5.77	354.43	895.42	13.22	13.95	2396.49	2692.77	33	1	2	0.87	1	31.17	1	1	2	2	2	2	2	2	2	0.46	0.03	4.8	0.6	157	2	21127.81802	12092.70261	21772.40496	12780.11715
1069	1.86	1428.41	192.18	11.86	1.2	1.89	121.58	823.49	110.52	6.79	14.63	313.46	2.18	859.95	958.94	9.52	7.95	2428.23	2441.79	6	2		0		15.18			2							0.2	0.02				1	70342.14588	28942.49751	70531.78284	30202.24526
1070	2.11	2370.76	361.74	12.79	1.38	1.09	74.79	931.12	349.61	10.78	11.92	398.62	2.99	984.7	1069.02	9.93	6.24	4361.63	2499.19	19	2		4.4	5	17.26			2	2						0.59	0.03	4.8	0.6	159	2	2156.297746	1403.37199	2354.295317	1467.994229
1071	1.68	2462.92	333.29	18.03	1.83	1.82	394.19	2836.42	2500.75	7.64	25.03	396.92	1.96	398.26	925.44	15.72	9.01	2884.2	3209.71	34	1	3	2.63	4	26.49	2	2	2	2	2	2	2	2	2	2.39	0.19	4.4	1	312	2	23837.97557	10288.28371	26804.48513	11219.64323
1072	1.77	2435.93	284.1	13.99	2.05	2.4	85.44	551.18	348.16	6.86	41.84	366.47	4.76	447.53	1243.59	22.56	9.56	7092.34	2116.12	17	2		2.59	5	21.8			2	2						0.09	0.04	4.9	0.6	129	2	9756.250757	5380.458627	9816.418484	5625.389105
1073	2.95	2225.44	288.96	6.6	2.96	3.57	113.94	788.63	122.59	10.02	40.3	428.56	18.83	581.18	2315.22	19.12	7.58	3492.93	3441.15	10	2		4.25		33.91			2							0.26	1.67				2	9782.095141	4519.591144	10113.73594	4660.99662
1074																				1	1							2												2	6351.389466	3042.528851	6293.156191	3029.419369
1075	0.86	653.14	22.78	1.97	1.08	1.04	9.43	355.76	346.08	1.79	16.89	70.47	2.74	81.69	626.95	5.04	8.81	1729.48	1313.75	19	1		0.49	1	22.41			2	2						2.44	0.24	4.9	0.7	136	2	1687.648677	1123.592818	1684.003749	1138.656318
1076	1.42	1688.06	214.18	6.48	1.24	1.64	233.23	343.26	91.93	4.6	14.68	409.96	5.64	177.67	1072.45	9.68	14.47	3001.33	3320.92	19	1		0.36	5	30.04			2	2						0.2	0.04	4.9	0.8	169	2	41438.15447	19077.84258	44763.47652	20810.04833
1077	1.04	1497.1	192.13	10.09	0.83	0.71	22.51	196.43	35.9	3.66	13.36	198.12	4.55	516.44	672.07	8.71	11.44	1262.35	1553.08	84	1	1	1.81	1	16.91	1		2	1	2	1	1	1	2						1	13364.83222	7264.747048	17510.05856	10052.73443
1078	0.63	1086.44	149.08	4.31	0.67	0.79	6.26	104.16	33.57	1.9	10.96	161.36	4.68	194.47	649.6	8.73	8.72	1913.59	1060.29	13	2		0.84		22.58			2							0.19	0.01	4.6	0.3	180	2	6062.361804	2627.826005	6408.6001	2656.114019
1079	1.75	1907.99	269.71	8.57	1.28	0.94	122.17	179.83	83.41	4.51	18.37	255.4	5.1	539.77	1153.86	14.18	10.73	2686.57	1815.94	16	1		0.94	5	21.75			2	2						2.04	0.03	4.9	0.7	130	2	2073.802144	1380.683804	2210.844777	1420.387501
1080	3.35	1689.22	231.49	11.78	2.23	2.62	137.09	1402.47	105.74	6.11	27.39	525.41	4.69	1446.74	1548.69	22.38	18.95	2362.69	2353.09	7	2		3.64		14.75			2							0.25	0.01				2	44204.06651	20392.4326	45061.25549	23455.39883
1081	1.63	1594.3	230.78	7.15	1.29	1.51	160.01	840.32	129.9	7.61	14.33	376.68	2.64	741.13	837.22	16.7	8.14	2863.87	1352.68	13	2		0.18		26.76			2							2.29	0.1	4.9	0.4	171	2	2693.699847	1412.725391	2799.373499	1455.297196
1082	0.65	821.97	122.75	2.47	0.37	0.64	43.36	261.66	22.37	3.03	5.09	117.64	2.5	362.48	517.38	6.06	4.37	1405.39	772.01	4	2		0.35		15.79			2							0.19	0.01				2	6530.213147	3694.40673	6886.787843	3879.804568
1083	1.45	1222.89	140.93	7.11	1.03	0.75	115.32	817.66	0.69	14.51	12.28	255.79	2.72	829.14	676.98	21.75	11.14	654.11	1580.74	0	2		0.38																	2	1808.354662	1009.027461	1799.334903	1021.13184
1084																				16	2		0.58	5	20.15			2	2						0.2	0.01	4.6	0.5	156	2	6148.257508	3547.514795	6108.830244	3628.961342
1085	0.95	1373.37	121.54	8.86	0.46	1.64	8.59	968.07	956.02	1.04	16.97	212.93	3.61	150.99	653.39	7.11	10.93	1193.45	1225.54	61	1	1	2.9	5	24.43	1	1	2	2	2	2	2	1	2	2.69	0.04	4.6	0.8	229	2	10077.6425	4779.77132	11202.04682	5157.618676
1086	2.18	2440	363.53	16.15	1.67	1.33	43.28	617.73	185.34	7.19	20.68	321.48	4.92	1085.87	1330.94	15.56	11.45	3594.1	2680.14	6	2				13.65			2							0.47	0.05				1	57620.03697	23707.94572	69971.2045	27268.90574
1087	2.13	2888.74	409.41	19.32	2.32	2.19	36.33	462.26	252.68	10.1	25.43	677.57	1.95	1007.2	1322.47	20.5	10.27	4648.42	1805.35	14	1		1.95	5	21.44			2							0.07	0.06	4.9	0.5	149	2	29708.60935	12966.77765	31848.39874	13143.60508
1088																				85	2	5	0.78	2		1		2	1	2	2	2	2	2						1	20567.21116	9272.850955	0	0
1089	1.01	1051.6	179.3	12.96	0.8	0.68	72.19	452.33	170.36	2.59	6.24	174.66	1.89	886.14	863.55	5.33	5.16	1440.11	1604.86	14	2		2.38	5	30.2			2							0.16	0.24	4.5	0.6	137	2	3193.086677	1674.631504	3211.668971	1778.148416
1090	0.91	1489.14	140.7	8.4	0.72	0.98	24.52	218.59	49.12	5.97	14.49	186.57	4.14	398.3	651.29	8.31	8.38	1643.11	2226.41	45	2	2	1.36	1	15.77	1	2	2	2	2	2	2	2	2	0.18	0.08	4.8	0.5	163	2	102770.115	50341.09825	115676.3096	61388.56649
1091																				8	2		0.79		15.15			2							1.31	0.04				2	61032.14808	26496.04181	61196.68601	27243.41679
1092	0.59	864.25	153.17	18.23	0.78	1.04	29.59	862.96	827.09	4.54	9.24	439.87	0.14	419.05	687.31	9.78	4.69	2117.03	1416.54	66	2	1	0.06	4	35.68	1	2	2	1	2	2	2	2	2						1	2323.303833	1544.526707	2488.556614	1965.771243
1093	3.06	1659.16	205.78	17.82	2.17	2.35	92.66	3978.29	3215.57	9.3	19.5	783.73	2.79	1628.95	1237.63	28.57	9	2086.63	2915.84	42	2	2	2.15	5	36.01	2	2	2	2	2	2	2	2	2	1.75	0.42	4	0.6	202	2	22352.08862	11912.47567	24283.62361	12796.89764
1094	0.93	1373.13	208.88	6.15	1.02	0.3	9.57	157.84	79.74	4.24	11.02	159.55	1.11	505.96	673.76	8.84	4.16	3015.34	664.39	18	2		2.01	5	25.58			2	2						2.22	0.02	4.5	0.5	110	2	2253.724494	1456.891569	2332.679319	1473.648993
1095																				76	1	1	1.45	1		1		2	1	2	2	2	2	2						1	1647.446107	1003.367071	0	0
1096																				39	1	1	1.2	1	32.67	1	1	2	2	2	2	2	2	2						2	15518.14092	8881.951891	16610.2393	9084.585854
1097	1.67	4092.69	657.59	47.49	3.97	3.03	40.41	175.57	34.11	9.9	35.7	1740.13	2.82	842.99	2392.9	35.27	18.64	6849.6	5551.42	14	1		0.53	5	17.82			2							1.19	0.01	4.5	0.5	135	2	5669.01488	2782.966861	5868.93384	2953.093746
1098	2.83	3530	378.12	30.16	2.37	3.74	226.9	684.73	216.66	10.85	43.72	576.92	6.24	1502.68	2652.71	17.51	12.5	6225.46	4260.73	25	1	4	5	5	26.43	2	1	2	2	2	2	2	2	2						2	30298.19833	13076.4653	34429.19744	14260.22838
1099																				1	1		1.48					2												2	39864.2454	17613.30804	42477.8272	18560.98596
1100	1.16	1090.55	156.49	5.33	0.67	0.91	107.13	557.07	29.21	4.22	9.94	120.46	1.11	420.51	482.84	8.01	2.82	1675.56	1147.66	2	1		3.94		18.83			2												1	4888.766327	2341.883249	5233.311331	2345.808232
1101																				77	1	1	1.07	1		1		2	2	2	2	2	2	2						2	15140.81166	8060.75814	0	0
1102	2.72	1992.68	211.13	13.84	1.52	3.19	41.46	571.41	55.43	4.97	23.99	413.36	11.89	1239.4	1866.64	20.34	21.88	2709.27	3427.55	20	2	2		1	24.49	2	2	2	2	2	2	2	2	2						1	18071.48588	10149.25206	18243.30917	10130.50673
1103	3.34	1490.02	211.98	15.12	2.22	2.45	90.41	1834.14	38.27	5.02	30.97	547.46	3	1127.17	1376.6	35.15	18.03	3652.15	2061.3	7	1		4.64		15.01			2							0.08	0.13				1	44983.38861	19859.01312	45890.65208	21265.90507
1104	1.39	2965.67	305.04	23.18	1.88	2.02	270.04	864.96	668.91	12.39	21.68	464.41	1.01	601.96	900.74	14.39	6.91	6194.78	4526.73	44	2	4	4.11	1	40.89	2	2	2	2	2	2	2	2	2	2.72	1.07	4.2	0.3	161	1	7860.939953	4588.830126	7735.367155	4787.015788
1105	0.38	841.41	143.48	3.65	0.52	0.25	0.17	25.83	7.68	2.66	4.81	88.67	0.31	166.22	229.99	3.7	2.45	1164.44	287.59	15	2			5	24.93			2							0.15	0.05	4.4	0.5	138	2	37331.61997	14980.15303	39531.5302	15575.16456
1106	2.55	2365.28	359.17	17	2.91	3.34	210.71	634.44	111.96	8.32	33.61	399.89	4.07	1164.45	1583.7	10.11	9.95	3743.54	4706.96	72	1	2	0.9	5	22.96	1	1	2	2	2	2	2	2	2	0.63	1.26	4.1	0.8	178	2	14743.5946	7849.285285	17654.38029	9356.566501
1107																				0	1		1.54																	2	1657.145798	1033.495097	1799.799152	1098.98801
1108	2.08	2575.95	316.58	11.94	1.33	2.56	38.27	591.79	49.85	6.47	32.96	253.9	5.12	792.82	1311.6	12.62	11.71	3678.93	3324.29	19	1		3.53	5	24.16			2	2						0.28	0.02	4.7	0.8	82	2	46795.24796	20245.74838	47739.05457	21154.13547
1109	3.73	3347.83	512.73	15.98	1.81	3.1	123.5	1352.66	426.01	12.09	29.64	372.12	11.89	1840.68	2427.23	34.61	21.81	2709.38	4351.4	19	1		4.4	5	23.16			2	2						0.25	0.07	4.7	0.9	145	1	38331.84052	16584.09415	39104.94988	17547.81676
1110	3.54	1543.17	209.98	13.32	2.82	4.29	208.27	788.65	93.23	35.94	35.44	722.74	14.03	1021.4	1201.14	31.91	25.8	1392.51	2806.12	55	2	4		1	26.86	1		2	2	2	2	2	2	2	0.72	0.22	4.8	1.2	221	1	27197.17812	14494.65096	33871.87115	14875.08766
1111	0.95	1147.49	161.4	8.27	0.78	0.96	17.96	128.81	39.71	3.91	10.54	168.33	1.51	444.19	606.67	5.83	4.16	1316.1	1632.55	3	1		1.07		15.34			2							0.06	0.03				2	23439.46765	10050.7909	23508.14789	10883.85361
1112	0.28	881.78	74.9	2.33	0.22	0.84	5.19	97.82	35.95	1.68	12.3	33.99	0.51	49.67	373.69	3.25	3.21	773.19	769.48	20	2	2	0.21	5	26.33	2	2	2	2	2	2	2	2	2	1.14	0.22	4.6	0.4	134	2	56758.24602	24489.80486	57100.359	27012.23964
1113																				4	1		0.32		16.11			2							0.26	0.03				2	9710.399874	4549.666167	9938.251073	4574.266695
1114	2.42	2196.6	345.56	17.54	1.88	2.44	136.62	1156.41	429.9	10.98	19.96	520.57	1.96	787.21	968.42	27.38	5.71	2127.12	2390.62	1	2		1.8					2												2	3743.755403	2001.374187	3725.082201	1976.681747
1115	2.65	1975.79	218.03	6.83	1.57	1.66	42.13	678.68	143.84	4.88	18.69	381.18	5.11	1380.68	1412.1	18.54	20.7	3558.56	1580.29	9	2		1.06		14.06			2							0.94	0.01				2	9782.095141	4519.591144	10113.73594	4570.989656
1116	1.92	1751.19	140.53	10.19	1.05	2.19	27.96	569.55	67.32	9.65	14.4	129.93	6.91	779.4	1260.09	9.04	16.3	3450.91	2423.85	40	1	5	4.95	1	23.22	2	1	2	2	2	2	2	2	2	1.47	0.29	4.5	0.9	163	1	22558.38944	11356.16796	23017.78023	11644.61461
1117	1.06	1650.45	182.7	5.86	1.77	0.79	7.88	638.29	109.34	8.88	13.37	69.27	1.54	188.39	772.05	7.45	9.26	1735.9	1246.9	47	1	2	0.73	5	18.6	1	1	2	2	2	2	2	2	2	0.32	0.14	5.1	0.6	224	2	26662.94703	13422.45224	26228.55983	14205.55535
1118																				52	1	5	5			1		2	2	2	2	2	2	2						1	63521.98231	31744.29764	0	0
1119	2.48	2439.98	351.33	20.95	2.83	2.17	171.35	1073.93	201.87	14.41	27.51	686.97	2.47	653.46	1003.09	27.14	10.01	3521.74	2567.05	84	2	2	1.2	2	25.12	2	1	2	2	2	2	2	2	2	2.48	0.25	4.3	0.4	290	1	20567.21116	9272.850955	26685.94761	13426.15365
1120	1.5	1724.15	169.41	7.87	1.07	0.89	28.14	466.97	157.31	8.46	16.43	281.08	5.08	570.01	806.45	10.71	10.8	2600.76	1759.24	55	2	1	0.05	4	34.29	2	1	2	1	2	2	2	2	2	2.33	0.42	4.7	0.4	201	1	10225.41803	6031.35544	10062.07442	5923.854686
1121	2.47	2366.68	247.75	12.84	1.68	1.9	60.77	845.69	308.3	8.68	24.95	370	5.83	1143.49	1500.72	16.59	19.12	2834.85	2666.91	15	2		0.75	5	19.26			2							1.68	0.04	4.6	0.8	119	2	7003.157775	2985.142123	6958.248246	3049.966766
1122	1.99	1759.66	202.09	5.25	1.16	1.52	38.33	781.34	77.25	2.05	15.02	305.96	4.66	740.87	937.56	14.01	15.86	1552.93	1319.07	45	2	3	1.33	4	36.9	1	2	2	1	2	2	2	2	2	2.23	0.92	3.9	0.7	171	2	17882.35484	9530.345045	19596.15877	9929.406125
1123	0.68	1331.22	219.48	10.8	1	1.17	71.19	67.11	67.11	6.09	12.91	206.37	1.9	262.11	583.23	9.38	6.68	1261.06	2109.84	19	2			1	26.18			2	2						2.04	0.11	5	0.5	185	2	2422.284748	1565.855204	2609.595805	1680.715797
1124	1.72	1570.79	230.27	8.19	1.45	1.32	34.46	766.86	65.3	20.69	15.86	306.39	1.5	602.14	855.89	12.09	8.07	2632.42	1335.99	15	2		5	5	19.91			2							0.24	0.23	4.5	0.5	265	2	34764.28572	13949.95236	36812.90584	14504.04433
1125	1.62	2618.73	261.71	7.34	1.13	0.59	20.56	1245.02	927.4	6.12	9.86	238.77	3.48	1124.96	1153.45	8.7	6.98	3706.84	1878.17	27	2	4	3.03	6	19.42	2	1	2	2	2	2	2	2	2	0.31	0.12	5.2	0.6	188	2	111789.3372	46513.48985	119551.9214	49701.10012
1126	2.02	1467.15	163.63	10.14	1.09	1.34	85.41	716.63	154.56	5.49	16.24	269.44	3.52	995.28	1200.64	12.58	6.72	2966.03	2042.85	9	1		1.47		16.94			2							0.22	0.03				2	13037.52677	7487.980151	13342.85299	7461.859834
1127	1.99	3318.2	465.42	16.31	1.3	1.88	55.46	660.57	68.11	9.02	20.8	295.82	7.27	1379.11	1871.44	14.58	17.54	4336.22	3291.62	28	2	5	3.64	6	32.55	2	1	2	2	2	2	2	2	2	0.08	0.24	4.5	0.5	175	2	86015.63416	35789.52543	90777.94006	38621.30397
1128	2.09	1692.01	219.7	19.24	2.16	2.23	51.1	1096.77	84.94	8.51	26.63	455.08	3.8	1259.19	1140.15	27.32	8.63	3781.09	2063.4	59	2	4	3.83	3	47.77	2	2	2	1	2	2	2	2	2	0.91	0.1	4.3	0.6	212	2	24219.65533	12907.7895	25268.9318	13246.57633
1129	0.83	1207.16	130.84	4.8	0.47	0.87	34.9	288.26	27.73	3.01	11.36	100.59	1.17	159.28	499.2	6.24	4.28	1515.62	1242.34	15	1			5	37.06			2							1.44	0.38	4.6	0.8	200	2	5213.109231	2688.097977	5241.68625	2697.414755
1130	2.05	1605.12	142.9	4.72	0.93	0.88	13.31	738.72	66.4	6.84	14.42	205.21	4.7	959.45	1089.46	8.14	5.32	2492.46	1520.04	65	2	4	2.49	6	20.11	1	1	2	1	2	2	2	1	2	2.02	0.75	4.8	0.6	218	1	55489.45916	28141.19285	62507.29204	32241.31976
1131																				28	2	5	5	5	33.17	2	1	2	2	2	2	2	2	2	0.26	0.29	4.3	0.6	187	2	89879.7689	38780.93767	90421.52341	39956.79959
1132	2	2557.85	375.71	12.57	2.07	1.26	380.61	2360.15	1980.84	10.47	21.18	463.12	12.18	721.17	1221.44	20.05	8.34	3760.18	3879.7	44	1	2	2.09		28.08	2	1	2	1	2	2	2	2	2	0.17	0.15	4.4	0.8	249	2	28338.40425	14265.89781	28789.84006	14628.25158
1133	1.46	1893.53	274.52	16.38	0.91	0.68	36.93	398.3	206.06	8.43	13.75	252.71	3.7	606.5	980.57	12.67	9.48	3324.69	2030.83	17	1		2.54	5	17.04			2	2						0.08	0.01	4.7	0.6	157	2	5560.343666	2572.180918	5756.430314	2700.013646
1134	2.18	1428.72	161.81	8.41	0.97	0.83	26.87	640.92	49.97	3.09	9.12	186.75	5.73	1473.22	1305.63	7.07	8.3	2712.46	2427.66	5	2		2.51		17.1			2												1	10223.90465	4728.849392	10944.45356	4682.312305
1135	2.43	3662.66	626.09	67.68	6.42	3.03	93.78	66.25	66.25	4.71	35.9	2258.49	5.15	568.64	2847.38	36.86	28.07	11612.03	4717.56	72	1	1	1.15		21.19	1		2	2	2	2	2	2	2						2	14774.93384	7569.16161	18745.16162	7885.800715
1136	3.19	2882.9	320.89	13.24	2.26	2.1	117.03	987.11	91.66	8.9	23.62	467.72	7.08	1453.48	1871.97	17.89	15.29	4769.34	3943.64	12	1		4.24		17.14			2							0.41	0.01	4.8	0.5	155	1	37625.93334	16864.02262	39623.51626	17242.36205
1137	1.52	1518.63	199.09	18.4	1.17	1.89	244.83	1514.31	1065.64	5.74	13.76	301.38	2.49	922.66	1115.57	8.82	7.53	2395.28	3220.89	73	2	3	4		29	1	1	2	2	2	2	2	2	2	0.16	1.15	4.6	0.7	250	1	35022.11075	20137.21512	43473.21863	24754.63423
1138																				19	2		1.5	5	30.22			2	2						0.38	0.8	4.3	0.4	163	1	4896.491777	3165.274908	5068.030779	3201.682458
1139	2.06	2630.71	263.31	16.91	1.57	1.26	45.74	742.96	253.88	8.23	20.31	450.86	2.62	1430.94	1460.1	14.27	10.93	4204.85	3006.72	65	2	3	5	1	32.17	2	1	2	1	2	2	2	2	2						1	38146.9345	19346.02097	43039.64028	20209.09798
1140	1.63	2323.8	328.51	39.62	1.37	2.24	588.71	562.28	324.18	8.05	14.27	498.82	1.11	920.99	1287.25	10.6	8.56	1877.63	3321.33	17	1		0.02	5	21.21			2	2						1.87	0.01	5	0.9	146	2	2327.45021	1549.556122	2368.205663	1678.965818
1141	2.13	3090.65	457.53	36	2.39	4.02	162.95	1710.97	1463.05	28.14	39.11	517.95	2.07	652.38	1468.88	16.12	10.41	2739.84	4669.13	51	2	2		1	19.51	1	1	2	2	2	2	2	2	2	2.6	0.34	4.8	0.4	226	2	8751.744327	5108.837908	9717.93949	5329.482036
1142	0.43	792.11	76.1	4.28	0.4	0.44	5.21	79.63	20.45	1.9	8.22	111.26	1.97	238.87	411.55	3.88	5.25	1000.96	927.03	13	1		1.8		20.84			2							0.26	0.04	4.6	0.5	136	2	2823.152726	1857.880897	2910.629731	1887.967964
1143	1.25	2631.17	415.08	8.77	1.78	1.21	123.62	214.43	99.71	5.8	24.73	452	1.29	526.86	866.52	15.3	8.91	4526.98	1613.35	16	1		2.01	5	34.12			2	2						0.2	0.03	4	0.9	127	2	5428.272461	2554.06457	5458.028954	2647.51952
1144	1.26	1398.53	185.87	6.13	1.41	1.25	199.91	613.44	126.21	7.05	19.84	447.62	2.53	512.77	669.29	8.91	5.01	2254.12	1932.2	68	2	2	1.07	2	26.25	1	1	2	1	2	9	2	1	2	3.46	3.49	4.4	0.8	194	1	53079.91925	26919.20712	70066.53692	25274.45377
1145	1.85	2062.48	275.19	6.89	1.55	1.55	110.95	523.89	86.99	7.03	21.07	370.76	6.01	573.62	830.93	13.13	11.56	2439.06	1380.48	13	2		2.93		25.37			2							0.27	0.16	4.7	0.6	165	2	5627.741964	2971.531891	5697.997184	2980.651653
1146	2.26	1547	214.29	8.93	1.78	1.07	123.46	750.32	495.95	3.96	18.21	324.87	3.37	1088.72	1210.2	9.22	6.97	2145.39	2384.84	1	2		0.5					2												2	3416.846465	1798.124358	3399.803828	1859.356236
1147	1.17	998.12	152.55	4.99	0.61	1.09	113.31	432.29	66.48	3.89	5.53	152.31	1.58	279.97	521.5	6.68	3.09	1281.8	1284.81	1	2		1.11					2												1	19013.33418	8768.624088	25161.79262	8909.131743
1148																				71	2	1	1.08	2		1		2	1	2	2	2	2	1						2	38640.71147	22217.85902	0	0
1149	1.37	1626.82	261.72	11.5	1.48	1.65	147.1	975.84	534.72	5.71	21.22	364.31	2.8	561.58	907.48	16.22	10	2859.04	1482.05	16	2		0.61	5	19.2			2	2											2	7927.752984	4299.34998	7876.914253	4435.136619
1150	1.33	1594.01	198.92	15.27	1.29	1.18	158.37	2149.78	1831.42	11.08	14.99	307.6	1.44	575.61	852.95	9.47	6.53	3378.81	2322.89	48	2	2	0.9	5	23.69	1	1	1	1	2	1	2	2	2						2	38097.54592	20303.96786	46424.87065	20911.06927
1151	1.69	1478.39	184.19	11.03	1.01	1.33	112.54	823.89	349.09	4.97	15.96	201.88	2.86	668.72	860.69	11.93	8.66	4461.21	2090.78	2	1		1.8		17.53			2												1	5894.984203	3074.444048	6434.802072	3250.858238
1152	1.67	1791.07	187.7	10.1	1.61	1.31	20.27	265.1	55.31	4.6	17.9	245.95	5.33	922.34	1327.51	10.39	11.17	4363.39	2364.06	17	2		2.1	5	18.68			2	2						0.09	0.43	4.1	0.4	205	1	1644.037472	965.288578	1687.164466	1037.712961
1153	0.89	822.47	136.11	7.09	0.57	0.56	30.09	259.14	104.31	2.79	6.54	137.22	1.49	398.86	465.25	6.78	3.05	743.12	1261.84	3	2				16.42			2							0.79	0.02				2	22290.45685	9718.452597	23751.86498	10939.99414
1154																				32	1	5	4.89	3		1		2	2	2	2	2	2	2						2	37373.7459	16130.21626	0	0
1155	0.46	1322.18	179.09	2.27	0.69	1.31	142.1	76.36	68.11	4.68	17.72	324.84	30.36	518.64	1045.72	7.31	19.81	3070.64	2306.16	40	1	2		1	25.23	1	1	2	2	2	2	2	2	2	1.09	0.06	4.6	0.7	218	1	22954.15624	11555.40179	23830.6292	12277.47149
1156	1.82	2633.12	387.67	14.82	1.43	2.09	135.96	1104.85	951.19	7.09	29.08	545.54	1.23	458.86	962.83	19	10.03	3746.74	2543.6	16	1		4.11	5	17.83			2	2						0.3	0.24	5	0.6	140	2	5560.343666	2572.180918	5948.276448	2590.935505
1157	1.51	1791.09	239.55	11.13	2.07	1.21	150.05	328.63	170.9	4.85	16.09	283.44	1.94	739.48	1002.65	11.42	7.39	4812.02	1782.82	11	1		0.7		24.35			2							1.14	0.13				2	7147.226322	4204.925659	7131.789977	4295.082749
1158	1.29	1606.86	197.48	20.01	1.13	1.06	49.83	256.07	112.78	4.72	18.57	287.23	3.25	563.16	903.16	14.21	11.65	3205.81	2961.58	49	1	5	5	1	38.31	2	1	2	2	2	2	2	2	2	2.93	0.19	4.2	0.8	141	1	22558.38944	11356.16796	24030.05784	12018.71831
1159	2.15	3557.61	617.52	35.57	3.02	2.48	148.25	964.69	964.69	21.63	40.49	896.56	4.28	375.59	1494.91	29.27	19.46	3582.64	4703.65	19	1		1.8	5	21.43			2	2						2.54	0.04	4.9	0.7	197	2	32882.46725	14226.44792	35047.00696	14864.76079
1160	1.32	1919.63	281.73	13.26	0.99	0.72	213.71	248.96	47.66	7.74	11.55	214.45	1.07	549.21	834.41	11.22	6.92	2882.56	1382.45	18	2		1.27		25.38			2	2						0.27	0.13	5	0.4	129	2	1887.712865	1228.570296	2061.048186	1285.143296
1161	3.77	3688.96	551.87	29.88	3.37	2.27	316.57	1686.19	703.07	14.92	24.76	1212.8	4.25	1817.02	2255.2	21.72	14.82	5689.51	5009.28	57	1	3	3.52	1	29.76	1	1	2	2	2	2	2	1	2	0.51	0.12	4.4	0.9	176	1	58073.18194	29021.32939	64278.2997	30263.44581
1162	1.34	2195.49	230.66	6.66	0.96	1.23	9.21	221.04	91.42	7.6	21.81	189.98	2.89	603.03	943.86	9.6	8.41	2427.45	1899.63	8	2		1.6		19.06			2							1.96	0.01				1	9195.993714	4181.878603	9505.011386	4305.493193
1163	1.82	2091.69	294.39	23.64	1.33	2.16	108.1	7141.17	6931.69	10.91	16.95	349.22	2.74	788.93	1178.78	12.81	9.99	2579.16	2653.86	46	2	1	0.37	5	31.43	2	2	1	1	2	2	2	2	2						1	6223.858446	3671.077542	6124.436835	3664.675623
1164																				46	1	2	3.44			1		2	1	2	2	2	2	2						1	114440.5727	55506.45245	0	0
1165	0.55	404.71	46.31	0.05	0.28	0.27	37.13	348.15	0.02	6.95	3.54	45.18	0.95	296.07	181.58	6.62	3.45	241.45	493.12	0	2		2.06																	2	5995.879324	2419.580987	5940.905576	2410.337344
1166																				46	1	1	0	4		2		2	2	2	2	2	2	2						2	9348.950878	5478.061827	0	0
1167																				40	1	2	3.03	4	20.94	1	1	2	2	2	2	2	2	2	0.09	0.07	4.9	0.7	141	2	116148.0403	56334.61564	139457.8089	58342.2264
1168	1.66	1912.51	260.26	16.43	1.49	2.36	154.48	803.4	362.69	6.59	20.19	358.64	3.78	783.06	1257.41	16.51	6.27	2078.53	4210.38	19	2		1.9	5	23.96			2	2						2.39	0.06	4.8	0.5	157	1	30342.94311	14005.28023	30768.91027	15174.87574
1169	1.97	1746.89	163.98	6.87	1.49	1.53	76.83	460.69	124.2	3.89	20.48	206.11	4.2	675.32	1037.47	16.69	11.87	2324.1	1684.46	9	2		0.78		14.75			2												2	5117.55925	3112.147102	5147.341087	3184.116401
1170	0.6	1054.5	96.89	5.52	0.8	0.56	32.83	506.57	430.7	7.81	7.6	159.04	1.25	226.64	413.15	4.98	3.3	3118.48	812.4	65	2	1	2.67		56.34	1	2	2	1	2	2	2	2	2	3.55	1.06	4.2	0.5	168	2	2623.433776	1685.057061	2810.034307	1940.695005
1171	1.85	2263.85	268.26	33.56	1.5	1.74	22.84	344.66	55.94	6.73	19.37	420.69	3.81	538.96	1269.95	16.47	12.57	3235.14	3049.36	62	1	4	3.25	1	32.41	1	1	1	2	2	2	2	2	2	2.69	0.13	4.8	0.8	262	1	2376.246902	1447.23878	2435.921652	1441.805478
1172	1.93	2724.43	303.41	27.27	1.13	1.66	198.8	1265.66	593.04	9.9	17.52	391.07	2.31	2330.56	2085.16	12.55	13.39	3842.14	2848.37	7	1		0.97		15.77			2							0.3	0.03				1	5249.556067	3088.46985	5238.218249	3144.635262
1173	1.45	1368.23	176.59	17.12	1.35	1.22	53.15	475.26	334.05	6.99	17.08	371.92	2.44	512.78	824.13	10.62	7.52	2531.49	2127.7	68	1	2	0.62	2	39.03	1	1	1	2	2	2	2	2	2	1.13	0.54	3.8	1.3	224	2	8986.031938	4603.521662	9328.225525	4897.931001
1174	2.33	2346.68	246.79	13.72	2.27	1.84	75.75	1320.36	406.65	11.71	25.18	450.93	3.05	1477.13	1515.99	22.09	9.57	4646.03	2274.12	12	1		1.5		28.33			2							1.95	0.57	4.7	0.5	118	2	2541.409561	1672.469304	2606.186971	1701.937396
1175																				0	1		0.77																	2	4013.825882	1660.468379	3977.024766	1745.32948
1176	1.67	1332.39	199.02	8.36	1.52	1.19	143.66	670.73	83.17	16.07	16.84	200	2.03	720.69	647.04	20.57	8.35	723.28	1302.81	0	1		0.48																	2	1955.64585	1266.585496	1945.891428	1281.779562
1177	1.35	1392.07	239.57	9.04	1.9	1.19	56.84	298.59	161.28	6.07	17.12	195.28	1.32	244.2	995.96	12.81	4.98	3932.27	1598.05	82	1	3	1.94		29.89	1	2	3	2	2	9	2	1	2	0.06	0.25	4.6	1.3	211	2	14909.2665	8104.258101	15829.5464	9834.728761
1178	3.2	2956.5	463.29	16.46	1.93	1.51	41.16	1184.1	176.56	8.27	18.5	398.47	4.68	1615.25	1922.9	13.94	9.66	3964.24	3408.83	21	2	3	4.99	5	21.72	1	1	2	2	2	2	2	2	2	0.19	0.08	3.5	0.5	211	1	85122.30402	35417.82717	96271.1909	37845.04194
1179	1.33	1779.67	217.18	8.6	1.22	1.13	30.63	321.8	36.75	12.46	18.02	237.54	1.29	413.78	814.01	11.26	3.83	2484.58	1841.03	60	2	3	1.51	1	33.26	2	2	1	1	2	2	2	2	2						1	43400.41476	22010.29637	48966.92915	22992.23373
1180	3.15	2420.96	308.82	11.05	1.74	1.06	220.85	763.25	186.37	11.32	14.36	350.39	4.92	1742.19	1786.2	16.52	10.27	3899.15	2969.03	4	1		0.93		14.44			2							0.43	0.03				1	8793.217406	4853.201031	8749.358364	5303.603863
1181	1.25	1762.1	305.44	24.83	1.62	1.62	262.69	1710.65	1550.63	4.84	12.32	569.22	2.94	827.37	1083.27	14.44	9.4	2278.11	2826.71	14	1		1.09	5	30.29			2							1.35	0.09	4.7	0.5	219	2	2036.518934	1375.283555	2072.179955	1377.172982
1182	1.42	3004.48	365.14	19.26	0.96	1.46	31.28	335.81	182.02	8.9	17.03	186.8	5.35	833.62	1389.98	14.37	17.99	4387.11	2132.75	30	2	4	2.56	5	47.47	2	1	2	2	2	2	2	2	2	0.15	0.43	4.2	0.6	171	1	99324.69327	47100.47778	99923.3775	47726.67356
1183	5.05	6463.64	716.5	31.15	4.05	3.51	56.34	906.81	284.01	19.19	64.35	687.12	18.47	1779.97	3201	40.53	42.9	12896.15	6442.96	32	1	3	2.64	1	30.27	1	1	2	2	2	2	2	2	2	0.37	0.42	4.5	0.8	211	2	97049.69872	45408.7681	103946.5824	48004.26992
1184																				22	1	3		6		2		2	2	2	2	2	2	2						2	19695.48905	10413.97315	0	0
1185	2.66	1847.19	310.99	7.51	1.51	1.47	26.97	786.54	41.11	3.5	13.72	266.58	5.23	1303.98	1331.17	9.6	8.89	2085	2085.09	14	1		1.76	5	23.52			2							0.27	0.04	4.7	0.4	161	2	29751.75666	13334.80004	29667.48995	13279.5048
1186	1.22	2373.41	270.53	17.72	1.96	2.07	41.28	217.69	61.59	5.2	28.39	276.98	1.52	467.01	1141.06	11.82	9.21	3085.63	2250.5	17	2		1.08	5	20.89			2	2						1.16	0.01	4.4	0.6	178	2	8321.919219	4589.441495	8373.241286	4891.912464
1187	2.94	2463.5	303.42	9.73	2.54	2.14	36.5	1840.22	1429.84	3.45	26.91	217.62	10.59	1082.79	2022.89	16.44	20.13	6835.88	3584.15	12	1		3.88		19.88			2												2	35624.51911	15548.86709	43022.31443	15976.29269
1188	1.77	961.28	117.44	3.6	0.99	1.33	23.32	636.73	12.4	1.78	13.83	256.13	2.51	692.87	855.56	15.11	6.34	1241.14	1298.18	14	1		0.54	5	16.68			2							1.49	0.03	4.7	0.6	134	2	2823.152726	1857.880897	2910.629731	1887.967964
1189	1.34	2051.06	209.5	18.95	0.79	2.15	213.31	1887.84	1742.03	16.4	16.48	330.8	3.52	490.67	863.94	9.57	9.41	2630.73	3320.73	51	1	1	3.01	1	27.39	2		2	2	2	2	2	2	2	1.65	0.5	4.6	0.7	209	1	8741.691777	5122.235495	11657.74765	5296.325497
1190	1.04	1477.31	167.76	10.41	1.15	1.56	118.67	788.23	286.87	6.6	19.13	406.24	19.73	697.83	1094.46	10.83	16.08	4183.82	2456.23	26	2	4	3.18	1	26.91	2	1	2	2	2	2	2	2	2	1.02	0.69	3.8	0.5	259	2	35618.6748	16283.25046	37161.79493	16593.56996
1191	1.08	691.71	69.58	1.27	0.4	0.4	16.29	205.21	20.27	0.92	3.62	68.74	3.19	741.26	715.18	3.43	5.59	1852.49	1061.27	4	1		2.88		16.63			2												2	12441.37349	5689.527219	16265.99824	5912.562531
1192	1.61	2513.46	272.68	17.58	1.54	1.8	33.96	855.69	321.82	13.58	18.28	216.95	4.28	283.69	1131.27	9.74	13.73	5401.39	2539.22	74	1	3	1.2	1	30.71	1	2	2	2	1	1	2	1	2	0.37	0.09	4.4	1.4	164	2	17649.98878	9396.609236	18739.44075	10146.08652
1193	2.4	1577.3	217.5	11.54	1.44	2.01	115.03	2007.17	1329	3.96	18.6	387.44	4.86	1063.89	1198.28	24.71	9.14	1955.47	2432.94	17	2		0.55	5	25.18			2							0.49	0.01	4.5	0.4	185	2	2157.091201	1394.424204	2309.872382	1483.538915
1194																				22	1	4	5			1		2	2	2	2	2	2	2						1	41538.95339	17927.88722	0	0
1195	1.17	1199.8	187.04	11.77	1.39	0.56	28.92	296.17	170.48	5.92	13.75	377.53	0.3	534.68	664.95	11.63	4.85	2529.24	1588.47	61	1	5	5	1	37.31	1	1	2	2	2	2	2	2	2	0.35	0.55	4.5	0.8	198	1	45749.48831	24004.52018	52464.15425	25392.70821
1196	0.97	1523.35	261.25	11.46	1.12	1.09	56.52	366.27	298.1	8.09	13.24	298.27	1.43	453.53	703.97	10.09	7.33	2319.14	2005.64	52	2	4	5	4	47.33	2	2	2	2	1	2	9	2	2	0.46	1.26	3.7	0.7	161	2	22352.08862	11912.47567	23928.17554	12409.94315
1197	1.33	1356.63	228.91	23.36	0.96	1.95	133.68	494.62	296.69	10.48	11.28	327.97	1.97	684.37	908.24	7.87	6.11	3815.41	2664.99	40	2	1	0.95	1	35.29	2	1	2	2	2	2	2	2	2	1.87	0.8	4.4	0.5	154	2	7591.373406	4358.379377	7942.650037	4358.78391
1198	2.23	1206.49	127.77	4.26	0.88	1.69	64.37	419.56	81.8	2.7	13.51	165.57	4.26	1448.51	1327.41	4.51	5.94	1357.97	2649.6	1	1		1.4					2												1	28254.74995	12483.85889	30107.18938	13155.54859
1199	1.34	773.55	60.38	2.31	0.52	0.93	15.73	383.37	64.47	2.69	12.31	101.96	2.51	712.25	832.25	5.37	6.19	1175.5	1288.83	0	1		0.81																	2	1487.923926	927.95823	1569.170282	986.763239
1200																				6	1				16.41			2							0.09	0.08				2	6915.952227	4391.962335	7279.661234	4524.412007
1201	0.64	1541.03	171.4	2.22	0.53	1.83	11.42	221.73	68.54	3.15	40.88	80.47	1.12	134	848.35	6.89	4.78	1623.29	1034.14	48	2	2	0.85	4	30.24	2	2	2	2	2	2	2	2	2	0.24	0.52	3.8	0.7	129	2	18780.22881	10257.31459	18565.72542	10291.68586
1202																				61	2	3	2.85			1		2	2	2	2	2	2	2						1	52299.60266	26523.47359	0	0
1203	1.01	1044.66	129.85	8.2	1.02	1.83	64.31	618.6	132.3	11.38	17.58	297.37	3.89	443.19	644.89	11.14	10.63	2413.27	2781.36	75	1	4		1	31.79	1	1	2	1	2	1	2	2	2	0.23	0.43	4.4	0.7	161	1	34413.99824	18321.53537	38537.87905	19240.83995
1204																				0	2		1.03																	2	1485.998407	981.414091	1613.918749	1043.606615
1205	1.6	1990.32	294.08	35.94	1.51	2.24	215.84	876.44	751.27	14.68	19.56	457.84	4.3	606.1	1331.81	16.96	14.05	2555.66	3922.79	16	2			5	18.78			2	2						2.53	0.04	4.9	0.5	138	2	3287.921122	2125.434842	3416.906033	2213.276481
1206	2.15	3935.94	336.25	33.47	1.4	2.98	52.81	615.37	162.34	15.04	33.76	599.83	15.11	1757.1	2743.11	24.07	34.28	7486.9	3387.74	13	1		0.48		18.92			2							1.43	0.01	4.5	0.4	188	2	2649.939506	1743.891481	2711.998516	1826.631808
1207	2.67	2434.71	289.61	10.89	1.53	3.04	143.79	477.91	125.03	11	48.01	282.96	9.93	810.5	1792.86	17.03	10.02	2513.68	4075.87	50	1	3	1.25	1	25.9	1	1	2	1	2	2	2	2	2	0.56	0.03	4.5	0.7	229	2	67114.67287	35022.33482	70799.98987	34993.15433
1208	1.68	2150.68	249.54	15.58	1.94	1.3	47.58	528.37	266.28	5.89	22.47	298.9	3.85	956.51	1384.21	15.82	15.21	4341.31	2116.85	19	1		5	5	23.8			2	2						0.35	0.05	4.5	1	134	2	6481.397953	2998.254988	7074.162413	3154.410997
1209	1.23	1347.78	168.04	8.54	0.67	0.59	15.55	225.44	53.07	5.75	11.97	147.73	2.58	667.82	870.41	6.86	6.22	1636.49	1404.59	3	2		0.11		15.34			2												1	27611.4958	12358.28528	27692.40054	12449.18524
1210	2.28	1778.42	240.52	11.76	0.87	1.25	186.51	6320.81	5487.79	4.18	10.22	170.82	6.45	1813.89	1732.52	7.27	12.75	2118.34	3285.53	56	2	5	1.8	77	38.97	1	1	2	2	1	2	2	2	2	0.09	0.29	4.1	1.1	279	2	59549.57671	31412.86125	67003.7863	33414.30132
1211	1.04	2424.7	278.41	12.26	1.37	1.86	69.61	70.53	13.81	14.96	20.33	181.04	5.86	281.82	1080.27	10.92	9.74	2159.53	3485.7	16	2		0	5	27.25			2	2						1.64	0.06	4.9	0.7	171	2	7744.651938	4468.626648	7694.98739	4494.082906
1212	2.83	2725.01	379.02	9.66	1.83	1.9	67.87	1283.1	71.14	7.47	17.26	406.52	3.65	1153.54	1309.95	10.71	9.96	4039.31	2771.49	47	2	3	1.25	1	21.86	2	2	2	2	2	2	2	2	2	0.18	0.47	4.6	0.7	189	2	56985.75233	28946.75892	57329.23662	31376.49879
1213	1.27	2072.36	272.68	8.64	1.05	0.97	55.17	134.71	34.4	9.85	18.55	255.66	1.08	535.67	828.91	7.64	5.14	1831.86	1650.95	17	2		0.55	5	22.66			2	2						1.99	0.12	4.8	0.6	172	2	6148.257508	3547.514795	6252.071921	3628.961342
1214	1.59	1258.04	201.67	7.27	1.06	1.25	23.14	528.8	42.23	4.76	14.75	303.48	3.88	474.49	577.02	7.01	5.39	1537.28	1153.83	2	1		3.88		15.41			2												1	35732.72497	15787.86919	47287.83531	17243.57019
1215	1.89	1766.46	263.06	7.18	1.61	1.46	450.93	461.77	40.11	5.11	15.82	249.19	3.69	697.51	978.46	13.03	8.99	2926.26	2841.97	1	2		0.65					2												1	19221.28616	8635.062482	25394.06667	10128.0477
1216	0.68	1598.72	226.12	21.01	0.91	1.1	50.99	359.07	330.28	4.98	11.26	369.48	2.17	301.9	645.69	11.2	8.33	1969.12	1717.48	16	2		0.82	5	23.73			2	2						0.15	0.01	4.6	0.4	166	1	2637.048015	1704.68619	2823.823295	1813.629091
1217	2	3295.63	439.82	18.19	1.99	1.53	75.44	423.54	188.58	11.26	24.93	456.64	5.12	1104.13	1514.65	16.59	13.5	3792.96	3169.36	14	1		0.65	5	20.83			2							0.06	0.04	5.1	0.6	140	2	3065.749986	1998.023851	3320.701874	2039.581624
1218	1.36	1397.44	227.92	6.44	1.4	1.06	49	501.17	113.06	4.3	14.26	345.73	1.35	500.69	585.32	15.98	3.97	2061.53	769.06	9	1		0.18		16			2							0.05	0.04				2	14145.05632	6254.445818	15313.96348	6424.45789
1219	0.72	1431.47	199.46	8	0.96	0.68	24.67	257.67	54.94	5.99	12.77	152.64	2.04	196.29	509.09	8.65	6.35	2651.34	1160.24	44	2	2		1	20.48	1	1	2	2	2	2	2	2	2	0.42	0.2				2	106280.5729	52060.6673	128570.4458	63485.49887
1220	0.41	1188.91	162.03	5.12	1.03	1.36	148.3	122.87	78.87	5	20.63	304.25	0.42	136.78	507.38	8.2	3.19	1720.77	1617.67	42	2	1	2.35	4	25.57	2	1	2	2	2	2	2	2	2	2.43	0.11	4.4	0.6	144	2	17882.35484	9530.345045	17678.10676	10699.98281
1221	1.87	1505.68	91.6	8.28	1.16	0.84	2.5	521.75	43.06	9.1	19.34	220.29	3.81	923.35	1392.17	7.28	11.4	2923.29	1841.72	47	2	4	3.56	5	40.32	1	1	2	2	2	2	2	2	2	0.72	0.54	4.3	0.5	180	2	65549.5303	32108.90001	74439.85158	35339.58689
1222	2.93	2622.15	344.39	13.51	2.44	2.03	100.72	971.95	119.46	10.59	25.98	409.54	3.41	1571.99	1678.5	30.99	10.08	3973.03	2041.59	17	1		1.14	5	22.12			2	2						0.09	0.03	5	0.7	120	2	2848.877445	1896.708883	2898.763492	1964.716563
1223	4.89	2513.06	360.76	16.56	3.62	5.96	266.67	2425.57	242.09	11.57	60.31	679.43	5.87	1077.73	1455.7	32.29	10.46	4409.82	4554.88	13	2		1.25		17.13			2							0.06	0.01	4.5	0.4	149	2	5556.385928	2368.446095	6076.867251	2359.154618
1224	1.08	909.83	156.06	9.02	1.17	0.98	34.93	344.86	20.05	1.02	7.52	168.54	1.45	351.6	497.68	7.87	6.68	842.6	1458.13	13	2		1.21		40.29			2							0.05	0.63	5	0.4	216	2	3066.183224	1608.076305	3169.4804	1626.065094
1225	2.63	2968.96	460.96	17.44	1.61	1.77	13.59	525.55	89.79	4.63	21.78	379.16	3.64	1136.72	1354.32	17.03	16.34	2892.17	3489.7	9	1		1.03		14.39			2							2.37	0.01				2	6670.09872	3830.908092	6826.305954	3817.544738
1226	4.55	3749.38	324.79	42.02	2.62	4.24	201.82	1590.01	256.69	27.76	63.22	697.48	9.11	1207.18	2819.96	39.96	31.49	6301.3	5291.94	60	1	5	4.1	1	26.94	1	1	1	2	2	2	2	2	2	0.27	0.1	4.6	0.7	170	1	46199.88286	24240.83988	51510.57176	25421.17041
1227	2.06	2540.56	191.93	9.32	1.48	1.92	75.86	1444.68	688.02	24.89	35.8	492.45	3.76	1248.9	1543.16	15.9	14.16	5274.45	3946.27	53	2	4	5	1	24.81	1	1	2	1	2	2	2	2	2	0.33	0.31	4.2	0.7	162	1	75310.12133	39726.67016	84737.18125	42257.81652
1228	1.8	2286.43	319.32	11.59	1.43	0.92	53.53	320.89	110.24	7.88	17.72	275.09	1.82	1074.76	1190.36	11.62	7.32	2638.65	2117.23	13	2		1.67		16.2			2							1.8	0.01	4.5	0.4	154	2	5832.648285	2528.25307	6290.771905	2669.102635
1229	1.18	1315.59	165.29	8.91	1.07	0.77	30.2	952.12	830.89	4.62	17.43	275.03	1.74	345.38	659.99	9.06	5.53	3252.19	1777.12	85	2	2	1.08	2	24.65	2	2	2	1	2	2	2	2	2	0.44	0.65	4.2	0.7	238	1	17271.45115	7786.937719	22409.70043	11274.70104
1230	1.13	1743.86	252.35	7.36	0.8	0.79	11.47	286.79	38.22	3.64	10.64	175.98	3.5	772.62	962.49	7.63	7.59	1843.09	1704.21	19	1			5	19.23			2	2						0.35	0.26	4.8	0.7	134	2	2134.913588	1410.117736	2130.302672	1429.022545
1231	1.3	2423.65	238.29	15.24	1.61	1.25	9.5	228.79	60.06	11.45	29.8	341.27	2.79	859.59	1564.29	10.87	16.49	5071.08	2060.91	28	1	5	2.46	5	44.77	2	1	2	2	2	2	2	2	2	0.36	0.43	4.5	0.8	238	2	80810.45265	37238.84779	101654.2169	38825.14004
1232																				20	2	2	3.53	5	26.62	2		2	2	2	2	2	2	2						2	25673.99622	12020.93088	26038.01178	12301.65026
1233	0.74	406.39	51.39	1.06	0.47	0.44	62.46	291.41	2.13	6.83	8.61	50.77	1.44	363.98	253.31	12.98	2.62	183.75	376.54	0	2		2.93																	2	3321.260374	1853.200035	3625.396167	2027.809435
1234	2.86	3850.83	445.7	35.66	2.96	2.37	286.68	1420.33	844.1	18.42	30.8	713.07	3.92	1039.24	2153.33	29.49	18.78	7284.56	4311.65	32	2	5	5	1	28.97	2	2	2	2	2	2	2	2	2	0.39	0.09	3.2	0.3	303	1	7392.795467	3380.64024	8395.4621	3650.921657
1235	3.23	2212.15	286.32	8.92	1.9	2.4	56.73	1571.22	529.62	7.01	23.41	417.54	7.37	1381.92	1678.36	19.19	14.73	2598.88	3164.36	11	2		1.8		15.82			2							0.03	0.01				2	59110.93808	27269.3423	62594.27893	28806.95765
1236	0.86	897.93	112.77	0.82	0.37	0.22	1.63	267.47	23.03	0.29	4.28	65.97	1.88	368.33	441.16	3.07	5.41	876.94	662.57	22	1	2	2.4	6	42.5	2		2	2	2	2	2	2	2						2	37554.69856	16208.31402	40598.96045	17456.45212
1237	1.05	2440.03	346.45	4.89	1.11	0.96	68.03	308.45	74.43	10.03	20.56	223.35	1.47	756	1070.99	8.93	6.03	2659.78	1129.14	21	2	4	0.96	5	22.46	2		2	2	2	2	2	2	2	0.23	0.05	4.6	0.6	168	2	236864.136	95264.06342	261361.3383	103831.171
1238	2.03	1715.45	184.5	14.74	1.85	3.03	186.18	1552.43	331.39	5.57	26.23	422.92	2.47	1450.62	1557.86	19.91	9.88	2624.93	2630.18	10	1		0.52		24.23			2												2	5745.473358	3380.23273	5733.064473	3368.441467
1239																				39	2	5				2		2	2	2	2	2	2	2						2	87894.4061	40193.09981	0	0
1240	2.12	2648.3	349	23.24	0.7	2	69.86	628.58	29.19	15.78	10.52	320.82	2.7	456.75	1220.09	14.07	13.85	2784.6	3891.04	19	1		5	5	25.24			2	2						0.34	0.01	4.6	0.9	205	2	6822.208493	3169.132513	6859.60621	3145.851964
1241	0	508.4	128.96	0	0	0	0	0	0	0	0	0	0	37.2	148.8	0.37	0.12	49.6	12.4	16	1		0.47	5	26.98			2	2						0.51	0.23	4.6	0.8	206	2	6765.61639	3129.732697	7004.207225	3402.499064
1242	0.51	838.24	76.06	2.31	0.33	1.45	73.74	55.91	44.64	1.2	28.32	67.91	0.74	89.05	516.64	3.35	2.35	932	736.89	20	1	3	0.85	5	25.95	2	1	2	2	2	2	2	2	2	0.29	0.14	5.2	0.9	187	2	30969.83099	13366.3367	32395.28611	13866.92888
1243	0.95	1139.45	128.88	8.08	0.67	0.68	17.05	611.86	530.9	3.45	16.03	175.08	1.68	268.16	668.34	10.15	7.6	3153.53	1894.05	45	2	4	4.69	1	33.61	1	2	1	2	2	2	2	2	2	2.21	0.36	4.3	0.4	183	2	10230.61461	5972.129643	11360.07749	6230.058228
1244																				66	1	2	2.44	1	38.04	1	1	2	1	2	2	2	2	1	2.12	0.58	4.8	0.9	199	1	1457.654891	883.602477	1816.307652	952.213444
1245	1.57	2540.66	408.49	29.8	2.05	2.78	243.45	822.11	410.26	12.44	15.9	528.09	1.66	499.47	1327.44	16.24	8.53	4342.69	3733.39	43	1	5	5	1	30.87	2	1	2	1	2	2	2	2	2	1.83	0.69	4.9	0.7	197	2	8437.332188	4943.894559	8475.271158	5111.923268
1246																				39	1	3	5			2		2	2	2	2	2	2	2						1	19881.24686	10413.5449	0	0
1247	2.14	1192.03	141.69	5.27	0.67	0.91	50.58	500.32	171.1	2.78	5.57	125.27	4.92	1304.97	1179.41	4.43	6.97	878.35	2336.38	1	1		0.75					2												2	4569.33584	2414.492623	4732.049826	2496.713809
1248	1.52	1338.6	158.04	7.06	0.64	0.82	91.04	373.62	68.75	3.16	5.63	159.58	3.66	714.97	894.13	7.51	7.21	1847.6	1778.33	4	2		0.48		14.68			2							0.57	0.05				2	8208.775903	4571.610082	8279.269876	4801.028954
1249	1.63	1526.24	208.77	8.53	1.59	1.09	139.82	423.64	117.59	7.1	11.27	190.22	2.45	611.78	936.29	7.59	6.23	2774.14	2116.25	17	1		0.46	5	25.01			2	2						2.11	0.07	5.1	0.6	133	2	2649.939506	1719.264	2717.483211	1809.801647
1250	0.79	1117.62	155.37	3.26	0.74	0.57	54.57	173.87	24.37	3.04	7.31	95.78	1.45	303.5	409.26	5.19	4.48	1711.91	1181.61	14	2		2.35	5	26.52			2							0.36	0.31	4.2	0.5	157	2	5349.76914	2426.194535	5315.462386	2416.676509
1251	1.58	2545.21	294.07	33.24	2.48	1.28	17.75	263.18	151.33	6.66	20.83	570.97	4.05	815.24	1314.11	24.52	15.06	4413.12	3422.05	71	1	2	3.47	2	23.17	1	1	2	1	2	2	2	2	2	0.57	0.63	3.9	0.9	151	2	8867.641499	4542.870536	9205.326704	4732.911459
1252	2.72	2873.11	226.79	18.58	1.68	3.2	37.59	363.44	38.58	6.98	34.84	275.65	11.34	471.23	1865.53	24.39	28.86	3584.29	3966.74	42	1	3	2.69	1	37.83	2	1	2	2	2	2	2	2	2	1.08	0.14	4.9	0.7	220	1	9029.501138	5347.996644	9304.981479	5518.308166
1253	1.41	2151.03	146.62	15.44	1	1.99	93.83	2047.34	1876.19	16.72	36.8	369.09	1.77	404.41	1331.93	12.48	15.58	3112.48	2942.87	47	1	5	0		24.69	2	1	2	1	2	2	2	2	2	0.06	0.03	4.9	0.9	239	1	86948.40601	42172.08504	93127.43646	43913.99696
1254	0.89	1053.21	115.52	0.32	0.85	0.64	134.2	884.12	21.25	14.22	10.61	177.22	3.06	1039.25	835.63	18.23	12.47	582.72	1229.03	0	2		1.83																	2	7149.776213	2885.225277	7084.222859	3032.679692
1255	1.41	2528.09	307.87	14.08	1.48	1.45	124.6	740.25	258.6	5.38	19.17	267.12	6.09	1201.15	1585.94	10.02	9.37	2670.73	3161.45	68	2	4	4	1	29.91	1	1	2	2	2	2	2	2	2	0.7	0.47	4.3	0.5	239	1	48296.73004	24493.4374	59951.10686	30476.81265
1256																				1	1		5					2												2	29395.07499	12871.10875	0	0
1257	2.83	2177.66	241.88	6.68	1.37	2.07	69.07	1447.02	88.83	16.39	17.57	327.15	6.22	1308.01	1521.9	14.32	16.74	2401.42	3474.5	49	2	5	5	1	27.23	2	2	2	2	2	2	2	2	2	0.18	0.13	4.2	0.6	216	1	106280.5729	52060.6673	120200.6623	55756.14698
1258	2.69	3183.49	463.53	29.72	2.3	3.74	541.36	914.28	156.1	6.49	33.99	671.06	7.66	700.99	1422.56	22.35	22.24	3024.87	3912.75	12	1		0.75		21.03			2							1.58	0.22	4.6	0.3	155	2	2481.558727	1633.082231	2636.240204	1599.88503
1259	1.11	733.82	85.36	2.06	1.4	1.42	54.93	367.04	0.1	12.33	9.77	199.62	2.83	473.6	454.37	7.89	6.03	362.27	938.05	2	2		0.11		14.92			2												1	18355.34318	8465.169905	18409.12637	9141.307059
1260	3.23	2014.21	309.93	18.9	2.23	2.6	113.37	1302.75	224.54	4.79	26.97	501.81	3.82	1253.19	1454.34	24.03	12.6	3936.33	3542.75	80	1	5	3.62	1	26.06	2	2	2	1	2	2	2	2	2	0.27	0.8	4.5	1	139	1	18231.06427	9909.893977	20415.71994	11696.41848
1261	1.83	2554.37	375.55	10.13	1.03	1.13	97.24	337.17	83.09	7.61	15.1	284.11	5.12	1032.34	1316.08	11.79	9.94	2955.03	2592.25	10	1		0.61		22.12			2							0.07	0.43				2	5185.23072	3050.625336	5174.031829	3116.033271
1262	1.59	2087.12	293.41	11.39	1.58	1.51	81.95	809.13	453.66	8.45	21.31	324.04	2.08	438.97	812.9	14.29	10.39	3115.75	2471.14	85	2	3	1.19	2	35.04	2	2	2	2	2	2	2	2	2	0.93	0.16	4.2	1.1	147	2	20842.82691	9397.113976	22235.82621	11872.82809
1263	2.28	3448.32	473.73	24.87	2.74	3.57	74.22	2095.22	1699.27	13.98	53.3	676.53	4.89	707.18	1787.55	23.16	15.51	11018.26	4645.28	48	1	2		3	30.92	1	1	2	2	2	2	2	2	2	0.52	0.53	4.7	0.6	210	2	16218.81289	8164.747922	17533.54356	8413.537694
1264	1.61	1337.9	200.73	15.74	1.03	1.21	45.9	727.71	110.8	4.81	16.92	272.31	1.17	827.98	962.95	11.46	9.8	2378.29	1611.99	40	2	4	1.66	1	31.77	2	2	1	2	2	2	2	2	2	0.08	0.25	4.3	0.7	199	1	20897.60439	11413.77481	22352.75974	11517.34983
1265	3.31	3083.48	445.31	23.7	3.42	3.73	148.64	1578.51	369.74	8.97	35.28	698.43	7.12	1479.34	1897.37	32.92	23.73	6338.24	4413.5	9	1		1.22		21.75			2							1.94	0.2				2	5372.277368	3160.670438	5360.6745	3228.437831
1266	2.4	2053.59	281.38	12.82	1.73	1.94	77.52	1214.25	426.86	8.97	22.32	433.52	3.01	844.69	1063.34	16.66	13.26	2988.05	2754.08	5	2		2.09		14.82			2												2	75653.76997	33860.92801	86892.3484	41696.56845
1267	1.21	1702.38	189.52	10.15	0.77	1.77	115.52	525.81	411.22	14.61	9.82	176.24	3.78	596.35	732.22	8.3	10.15	3235.76	2590.52	22	2	3	1.44	1	22.53	2	1	2	2	2	2	2	2	2	0.06	0.14	4.6	0.7	168	2	15680.15029	8806.237553	15429.6713	8789.972725
1268	0.76	838.66	116.07	4.38	0.7	0.38	3.4	77.96	10.34	2.27	9.34	149.47	2.36	310.17	470.71	6.89	6.49	961.1	1185.24	67	2	1	0.69	5	25.43	2	1	2	1	2	2	2	2	2	1.29	0.15	4.6	0.5	228	1	1971.927748	1266.588395	2112.187726	1299.55942
1269	2.44	1512.85	219.55	11.8	1.47	2.02	155.32	1077.07	78.47	5.59	17.76	283.61	4.21	1364.96	1425.76	11.59	13.62	2399.2	2844.35	13	2		1.98		17.85			2							0.12	0.17	4.2	0.5	138	2	34764.28572	13949.95236	37965.16334	15076.28204
1270	3.3	2634.04	289.9	19.14	2.18	2.63	238.99	5350.85	4533.5	16.15	16.68	470.82	4.69	2309.65	2144.52	13.69	12.06	5071.81	4860.55	25	2	5	3.95	6	37.82	2	1	2	2	2	2	2	2	2	0.09	4.2	3.7	0.5	301	1	6837.136272	2844.806817	7215.67832	3000.374869
1271	2.09	1900.02	314.25	12.84	1.82	1.57	163.26	367.77	124.94	5.58	18.11	418.04	3.25	911.07	955.08	17.43	8.68	2856.5	2288.6	6	2		5		15.1			2							0.32	0.07				1	10970.41034	5068.62474	11596.9609	5227.207955
1272	1.02	1472.3	231.08	9.98	0.93	0.88	25.77	193.92	76.25	3.51	11.63	234.05	4.26	343.29	546.18	11.19	5.8	1956.58	1224.85	12	1		0.55		15.07			2							0.27	0.08	4.6	0.6	158	2	6076.645172	3133.373362	6253.223961	3198.202063
1273	0.8	868.77	78.47	6.94	0.38	0.52	9.88	184.09	11.29	4.01	6.58	110.92	2.41	278.75	492.63	5.23	5.53	996.73	1158.85	73	2	1	0.87	1	33.85	1	1	2	2	2	2	2	2	2	1.26	1.16	4.5	0.6	191	1	2515.66945	1541.117646	2694.604881	1774.918717
1274	1.76	2319.33	263.28	12.77	1.69	1.43	63.67	496.74	178.15	12.03	24.78	340.58	2.31	969.78	1357.02	12.75	7.76	3598.94	2508.9	44	2	5	2.99	1	23.61	2	1	2	2	2	2	2	2	2	0.21	0.03	4.3	0.5	202	1	83378.4217	40842.23629	94298.90374	43741.38573
1275	1.68	2057.54	212.34	11.14	1.65	2.67	79.94	2545.21	2228.61	11.06	32.26	397.37	6.46	1021.02	1875.78	16.74	10.36	4473.17	4041.62	17	1			5	19.69			2	2						1.28	0.02	4.9	0.8	186	2	33299.10089	14406.70254	33970.70566	15243.89419
1276	0.44	1177.86	159.77	13.47	0.69	0.36	4.47	280.32	154.15	6.27	4.78	64.47	0.65	302.71	668.55	6.21	3.78	2234.34	1517.64	70	2	4		2	27.55	1	2	2	1	1	1	2	1	2	1.99	2.16	4	1.1	126	1	12354.73702	7111.254316	13382.81318	9195.018592
1277	3.39	4241.28	452.24	15.28	1.97	2.26	42.99	1248.19	649.76	12.43	38.55	359.48	7.31	1979.04	2946.65	22.92	27.8	7602.33	3904.91	19	1		1.01	5	19.71			2	2						2.32	0.03	4.9	0.6	159	2	3661.77311	2437.913781	3653.864533	2558.242936
1278	4.84	5169.49	665.92	39.97	4.55	2.69	270.34	1449.25	326.87	14.13	33.53	1224.25	7.7	2977.22	3442.76	29.88	22.25	8210.18	6090.67	55	1	1	2.22	1	23.55	1	1	2	2	2	2	2	2	2						2	9830.394689	5328.249769	9874.597648	5458.363341
1279																				72	1	4	0.85	2	27.3	1	1	1	2	9	2	9	9	2	0.49	0.29	4.1	0.9	227	1	10885.79448	5795.446006	12278.35698	6507.330331
1280																				78	2	4	2.18			2		2	1	2	2	2	2	2						1	31536.80039	18133.21128	0	0
1281	2.68	3531.78	466.53	25.41	2.55	2.66	222.05	540.99	233	15.92	28.96	701.66	5.79	1124.87	1868.37	24.25	16.72	3650.28	3768.08	27	2	2	0.94	5	18.96	2	1	2	2	2	2	2	2	2	0.2	0.05	4.8	0.4	163	2	16376.45192	8882.73214	16114.85002	10149.71885
1282	2.25	2727.5	282.84	14.63	1.46	2.11	33.54	457.84	107.27	5.38	29.46	496.84	69.69	816.46	1314.84	30.89	9.16	2791.64	2476.94	45	1	4	1.44	5	23.23	2	1	2	2	2	2	2	2	2	0.2	0.27	4.4	1.1	258	1	36821.1653	17859.15792	41502.77455	19352.8935
1283	1.43	1597.97	153.7	7.91	0.58	1.25	31.43	376	51.06	5.55	15.76	121.02	3.06	445.55	971.68	7.77	9.21	2061.57	2158.36	67	1	3	4.24	1	23.86	1	1	2	2	2	2	2	2	2	3.23	0.67	4.5	0.9	169	2	10077.6425	4779.77132	9913.459638	5157.618676
1284	1.36	1547.57	166.27	11.02	1.05	0.84	38.08	618.2	334.84	6.03	13.26	299.1	1.31	1141.29	1067.3	9.67	6.41	2779.02	1999.69	36	2	5	3.77	5	23.11	2	1	2	2	2	2	2	2	2	0.33	0.14	4.4	0.6	182	1	62251.61737	28466.9478	70044.05904	30742.87379
1285	1.18	1768.4	222.05	9.28	0.59	1.34	22.34	474.46	85.56	4.85	14.93	138.4	1.78	509.25	1018.71	10.04	8.02	1757.13	1956.16	85	2	4	5	2	25.15	2	1	2	1	2	2	2	2	2	0.48	0.44	4.3	2.1	217	1	19212.61375	8662.12256	21642.46105	10980.83178
1286	2.63	1650.45	215.35	11.56	1.41	1.81	201.76	894.39	206.64	7.32	12.55	350.79	4.71	1396.33	1469.57	9.55	8.72	4385.13	3499.84	3	2		0.48		14.76			2												2	7350.684181	3399.902447	7868.737477	3366.443662
1287	0.05	264.33	53.17	0.5	0.01	0.03	6.4	42.3	18.45	0.15	0.12	3.01	0.08	91.99	118.84	0.34	0.45	113.46	36.64	17	2		0.46	5	19.76			2	2						0.31	0.15	4.5	0.5	167	2	2136.315526	1470.595175	2175.117769	1509.039135
1288	1.08	2143.24	311.66	25.19	1.49	1.51	23.85	322.96	66.42	9.85	16.27	455.29	0.99	565.54	1028.65	11.76	7.82	2929.61	2315.85	20	1	1	0.97		28.2	2		2	1	1	2	2	2	2	2.04	0.07	5	0.6	172	2	69939.30481	33653.94222	71716.78866	36917.75132
1289	0.92	838.97	102	2.95	0.69	0.46	86.33	523.55	72.26	11.04	8.82	139.19	1.6	450.62	373.94	10.96	5.89	904.85	1006.07	0	2																			2	2742.386248	1811.183979	2840.042584	1925.959285
1290																				54	2	2	0.9	1		1		2	2	2	2	2	2	2						2	81238.03008	42853.68777	0	0
1291	2.38	838.98	109.15	4.12	1.85	0.48	77.37	569.48	1.1	9.58	25.37	124.64	1.87	902.76	552.29	37.48	7.77	203.8	923.79	0	1		0.88																	2	4273.553876	1762.359534	4234.37142	1735.87189
1292	3.86	1979.25	324.37	13.32	2.78	3.47	78.37	1713.02	76.83	26.86	31.63	625.26	3.45	1640.33	1702.4	34.97	18.4	3748.38	2665.24	32	2	3	2.56		23.36	2	2	2	2	2	2	2	2	2	0.07	0.06	4.8	0.8	149	1	76021.7272	36050.04511	76479.95171	39360.4855
1293																				15	1		3.67	5	16.43			2							2.57	0.01	4.5	0.6	132	1	5669.01488	2782.966861	5913.558056	2903.199846
1294																				14	1		3.26	5				2												1	5395.744394	2694.152428	0	0
1295	1.61	3223.54	206.59	16.88	1.38	1.55	43.06	1112.67	167.49	13.31	24.13	252.31	2.52	794.16	1379.87	11.3	11.32	2110.14	3405.27	60	1	3	5	1	34.35	1	1	2	2	2	2	2	2	2	0.51	0.25	4.4	0.8	177	1	37410.93969	19629.3268	41893.94848	20195.57233
1296	0.82	1430.84	185	8.86	0.91	1.2	42.6	330.67	163.36	5.18	12.38	108.62	1	251.08	650.35	5.59	5.74	1871.58	1857.79	79	2	4	5	2	17.43	2	2	1	9	1	1	1	1	2	0.74	0.11	3.5	0.5	264	2	11298.56777	6503.334605	12621.37236	8408.96415
1297																				79	1	1		1		1		2	1	1	1	1	1	1						9	26009.74309	13847.22649	0	0
1298	0.73	756.3	77.46	0.01	0.66	0.46	89.84	673.6	0.03	11.01	8.31	119.4	2.24	815.25	628.37	14.76	9.27	296.13	903.97	0	1																			2	1366.896978	885.278838	1794.637773	906.094352
1299	2.96	2178.68	309.78	21.78	1.78	2.06	77.32	1122.12	114.79	11.24	31.68	337.45	7.89	1170.11	1667.33	21.21	11.32	3311.79	3120.29	85	1	3	1.33	1	27.41	1	1	2	1	2	2	2	2	2	2.49	0.14	4.5	1.1	242	2	12838.39568	6978.590946	14722.69082	8435.994565
1300	2.53	1275.38	150.01	3.64	2.26	1.47	25.89	690.45	27.79	3.3	16.83	225.46	4.08	1012.69	1150.05	9.94	7.92	1498.6	1847.46	11	2		1.76		23.39			2							0.25	0.44				2	5823.257121	3621.183718	6178.516469	3757.168481
1301	4.2	3549.08	465.83	25.11	3.8	3.06	237.94	1979.93	1110.63	13.24	44.69	775.32	3.64	1485.07	1745.47	44.11	23.73	7060.78	3206.81	43	1	5	5	1	21.47	2	1	2	2	2	2	2	2	2	0.18	0.17	4.7	0.9	175	1	91050.84662	44161.8682	99206.65779	47855.55599
1302	2.27	2107.16	290.81	15.77	2.02	1.94	78.82	974.16	179.14	6.9	30.42	507.89	3.2	975.34	1287.73	23.73	14.12	3318.47	2458.45	12	1		5		25.36			2												2	6608.070228	3243.956993	6913.891614	3384.106212
1303	1.42	1081.08	146.21	5.22	1.01	1.27	22.29	512.8	20.09	1.35	12.74	232.32	3.7	808.43	946.09	9.92	6.48	705.64	1815.94	1	1		5					2												1	6853.425258	3035.27345	7336.433296	3274.145071
1304																				0	2		1.01																	2	1349.991278	857.716517	1343.257756	904.576091
1305	1.55	2013.41	234.17	25.79	1.25	1.48	103.91	374.14	152.43	7.43	16.68	458.49	8.27	387.78	1021.5	17.33	11.16	2808.88	2618.08	64	1	1		4	19.76	1	1	2	2	2	2	2	2	2	2.46	0.84	4.4	0.9	172	2	2127.864899	1289.870947	2574.6528	1541.055054
1306	1.16	1442.13	172.75	15.01	1.64	1.81	26.9	183.68	116.63	8.42	20.35	259.73	4.84	289.45	944.39	10.89	5.31	2578.17	1976.55	62	2	2	1.63	1	28.49	1	2	2	2	2	2	2	2	2	0.76	0.12	4.5	0.6	219	1	14251.77647	8203.169906	15131.12061	9353.703683
1307	1.22	1204.06	128.28	9.25	0.78	0.71	17.06	143.2	58.74	3.47	11.39	157.08	3.48	541.67	755.51	8.42	8.68	1693.2	1239.38	42	2	2	2.4	1	27.52	1	2	2	2	2	2	2	2	2	1.68	0.26	4.7	0.5	180	1	7996.34245	4667.871445	8289.257573	4735.704634
1308																				4	1		1.5		15.75			2												1	15873.53489	8876.524918	16101.33305	9291.744997
1309	2.92	3037.87	405.47	18.89	1.51	2.3	29.88	561.69	116.76	5.98	24.43	299.32	10.15	1445.51	1884.93	26.82	19.27	2510.81	3247.78	22	2	3		1	24.81	2	1	2	2	2	2	2	2	2	0.4	0.32	3.5	0.3	291	1	6172.902459	2663.457511	6210.109917	2744.215183
1310	2.04	3018.35	428.46	14.41	1.14	1.55	26.56	332.82	66.65	13.69	35.29	410.48	0.68	512.23	1302.84	15.14	12.8	4339.74	2188.39	6	1		1.54		15.41			2							0.11	0.46				2	6687.117003	3840.682382	7204.968957	3827.284932
1311	3.21	3089.31	351.62	15.55	2.31	1.32	27.76	606.46	170.49	9.68	28.32	405.56	8.23	1716.63	1958.6	19.65	18.59	5241.24	2999.13	13	1		1.14		16.06			2							0.31	0.01	4.3	0.5	186	1	46363.50458	20236.06181	49702.87784	22059.92024
1312	2.77	3006.86	448.3	16.06	2.32	2.52	148.02	995.32	129.42	12.49	36.61	458.97	5.77	1294.88	1956.61	24.52	15.45	5731.04	3380.56	22	2	4	2.17		28.17	1	1	2	2	2	2	2	2	2	0.81	0.05	3.7	0.4	190	1	8152.931645	3392.285103	8604.323474	3577.791965
1313	0.97	715.04	75.55	0	0.55	0.42	83.65	634.1	0	10.39	7.02	111.97	2.09	558.91	364.26	12.64	7.3	217.74	755.51	0	1		1.33																	2	2672.392838	1514.577515	2694.887212	1657.281738
1314	0.81	627.1	85.68	6.26	0.37	0.29	61.54	238.37	38.23	3.09	2.8	84.68	1.1	349.81	406.94	4.03	2.3	952.79	627.61	14	2			6	23.67			2												2	7824.124154	3335.084449	8557.030497	3407.508357
1315	0.63	854.08	74.73	4.7	0.37	0.71	46.16	106.21	92.25	2.44	14.18	124.2	4.45	186.06	512.73	7.88	9.82	2391.58	1418.88	54	1	4		3	29	1	1	2	2	2	2	2	2	2	0.53	0.51	4.5	0.8	197	1	65127.83067	32546.7998	69756.1714	34038.43355
1316	1.06	1143.8	76.34	6.44	1.19	0.91	13.3	115.48	12.12	2.46	14.95	138.47	2.07	192.13	659.11	6.63	9.38	896.99	1124.98	65	2	1			32.81	2	1	1	1	2	2	9	2	2	3.09	0.64	4.2	0.5	229	2	3612.817963	2138.307673	4029.32014	2075.570166
1317																				0	1		0																	2	1436.11886	895.649497	1483.669367	967.25409
1318																				4	2		0.37		14.27			2							0.22	0.01				2	8687.732982	4915.003305	8812.409031	5739.099223
1319	2.41	1829.21	277.49	13.22	1.61	2.34	53.51	1140.59	47.5	2.33	21.01	399.56	3.23	642.85	892.32	22	13.52	1547.49	1836.02	10	1		1.59		22.13			2							0.16	0.05				2	7902.615667	5018.54108	8318.213172	5169.886667
1320	1.09	672.32	78.53	8.21	0.44	0.68	91.65	391.09	120.86	4.41	9.98	113.44	1.9	678.45	760.55	4.04	3.92	842.08	1433.66	2	1		5		14.43			2												1	7296.899003	3411.691322	7229.996741	3680.186485
1321	2.29	2077.03	243.89	13.47	1.38	1.79	294.28	1049.68	363.54	14.14	20.25	386.53	2.79	1098.42	1432.35	14.1	9.76	5214.82	2532.25	7	1		0.35		14.87			2							0.31	0.55				1	8160.538394	3608.302723	8729.880965	3735.861029
1322	2.2	3852.25	523.49	32.65	3.73	2.75	189.44	624.19	468.79	10.12	34.96	756.84	7.39	991.36	2133.35	27.29	28.23	5168.63	4817.15	33	1	2	0.89	1	29.45	1	1	2	2	2	2	2	2	2	3.8	0.68	4.4	0.7	236	2	76739.59857	35905.83671	92140.48076	39501.37705
1323	2.26	2257.57	288.11	10.74	1.38	2.41	468.28	1090.41	324.38	8.19	29.89	327.06	4.76	1066.47	1490.71	20.12	15.17	3075.61	3268.27	18	2		0.84	5	23.58			2	2						1.17	0.02	4.5	0.5	116	2	21490.4014	9899.365391	21548.33785	10228.39442
1324	4.17	1904.55	332.14	13.97	3.48	4.2	104.11	950.78	75.02	6.16	45.08	426.66	7.72	396.9	1157.99	18	11.08	2689.5	1239.57	9	1		0.62		21.14			2							0.25	2.21				2	11350.31302	5018.708743	12288.27056	5155.130274
1325	0.11	248.2	28.92	0.57	0.23	0.16	98.04	22.24	19.9	0.33	2.55	112.52	0.53	35.72	90.47	0.97	1.46	466.41	672.15	38	1	2	1.06	5	33.99	2	2	2	2	2	2	2	2	2	2.05	0.77	4.7	0.6	185	2	16932.26703	8952.921849	17686.93526	9635.741614
1326																				1	2		3.29					2												2	38079.77686	17561.7409	0	0
1327	5.04	2608.93	361.88	10.16	3.13	3.84	133.55	1932.88	93.65	7.91	34.65	698.45	9.58	2240.28	2086.68	24.52	25.1	3841.7	3658.21	3	1		3.74		15.01			2							0.2	0.03				2	8793.217406	4853.201031	9864.98328	5303.603863
1328	3.57	3833.84	595.49	61.54	4.36	2.02	167.5	328.46	171.77	12.63	37.51	934.87	8.21	1437	2150.56	27.74	24.9	8801.91	5502.52	54	1	5	4.44	1	30.27	1	1	1	2	2	2	2	2	2	0.38	0.53	4.5	0.8	236	1	70771.44273	35367.1227	79769.64359	38491.78376
1329	0.29	356.26	12.35	1.99	0.16	0.47	6.34	62.29	20.5	0.55	9.03	26.33	0.31	32.51	251.92	2.29	3.44	710.57	480.51	46	1	3		1	22.17	2		2	2	2	2	2	2	2			4.5	0.8	159	1	34379.16771	17411.84312	35216.98897	17322.05299
1330	0.71	1787.68	262.13	5.84	0.45	0.9	49.09	124.73	64.15	3.15	14.34	135.82	3.79	310.77	720.98	7	8.13	1883.61	1173.15	17	1		1.17	5	23.45			2							0.34	0.09	4.7	0.7	110	2	2635.269261	1754.494081	2629.577693	1778.015788
1331	0.83	1186.59	174.42	14.97	1.25	0.61	93.14	191.27	183.86	4.74	9.84	278.43	0.47	322.96	458.35	10.46	3.98	978.74	1037.91	25	1	1	0.98	5	32.71	1	1	2	9	2	2	2	2	2	2.47	0.12	5	0.8	183	2	14614.50477	8364.747357	15643.00922	8357.186245
1332	1.33	1477.8	181.96	6.83	1.1	0.98	42.42	1240.76	1076.82	5.22	16.6	144.06	3.63	443.86	1067.38	10.54	9.28	3278.19	2491.14	63	2	1	0.72	6	27.1	1	1	2	1	1	2	2	2	2	2.04	0.41	3.9	1.1	171	2	48296.73004	24493.4374	63752.63313	30476.81265
1333	0.5	1392.24	160.47	8.18	0.54	0.64	52.81	102.9	42.22	7.67	15.38	126.33	0.6	207.44	497.99	5.86	3.87	1863.69	896.29	50	2	2		1	20.44	1		2	2	2	2	2	2	2	3.2	0.29	3.9	0.8	172	2	8948.746289	5278.324019	8805.796576	5184.245031
1334	0.86	1546.74	233.71	10.79	0.65	0.47	94.21	156.58	12.37	11.73	6.46	103.72	1.79	529.49	646.47	5.69	3.92	4755.39	1164.29	11	1		2.31		16.04			2							0.1	0.04				2	14042.50988	6173.183987	14688.14337	6380.707169
1335	3.21	3979.68	554.74	15.83	3.42	0.83	524.74	354.2	83.64	15.54	31.07	576.89	2.45	877.46	1305.23	25.29	12.49	5479.42	2077.62	17	1		4.68	5	27.84			2	1						2.33	0.05	5.3	0.6	188	1	2682.982614	1723.871562	2677.187997	1820.322393
1336	1.04	1247.24	130.73	1.82	0.92	0.76	31.54	349.02	79.54	4.53	16.44	112.27	2.3	521.61	691.69	5.47	5	2579.6	1223.19	37	2	5	2.35	1	21.82	2	2	2	2	2	2	2	2	2	0.16	0.59	3.7	0.4	255	1	31760.45879	14519.44824	33136.4281	16187.19224
1337	1.51	1894.95	250.16	9.91	0.89	0.72	31.15	245.08	97.24	4.46	11.65	208.8	3.33	744.26	856.88	10.48	9.1	2878.39	1526.56	10	1		0.02		26.93			2							2.96	0.34				2	5743.527317	3298.740573	5921.493801	3350.968992
1338																				0	2		1.27																	2	10582.53952	4474.000191	13981.04747	4475.41266
1339	1.72	2574.35	375.77	16.01	1.64	1.57	417.76	613.89	258.81	10.73	21.91	422.51	4.68	619.18	1086.51	18.78	12.89	4378.44	2534.47	66	2	2			28.51	2		2	1	2	2	2	2	2	0.96	0.1	4.6	0.7	192	2	15082.53856	8681.347668	16013.14128	9898.948161
1340	2.2	2830.41	423.38	10.35	1.83	1.42	170.31	323.83	84.36	4.71	30.7	360.99	3.98	1140.2	1655.51	15.48	13.16	3413.89	1832.62	16	1		0.78	5	28.49			2	2						0.06	0.03	5.1	0.5	190	1	2933.118215	1884.588834	3020.107611	2101.002384
1341	4.76	3293.41	414.5	30.65	2.56	6.13	124.95	2987.73	2466.95	13.88	30.3	385.63	8.75	1910.24	2139.12	12.28	12.65	3817.6	5694.32	7	1		0.61		20.72			2							0.15	0.16				1	6687.117003	3840.682382	6843.722789	3827.284932
1342	1.05	980.57	162.7	9.3	0.76	1.19	76.99	612.12	487.58	2.74	10.66	247.18	1.54	396.84	551.02	6.41	4.77	1906.36	2230.12	78	2	1	1.23	1	48.81	2	1	2	2	2	2	2	2	2	2.27	0.78	3.9	0.8	276	2	2629.236997	1688.784527	2816.250301	1944.987959
1343	1.33	1786.56	174.38	9.37	0.82	1.67	77.66	1901.82	1469.31	2.29	13.26	161.93	6.15	561.38	992.68	9.68	11.3	2563.64	2907.94	72	2	3	2.67	1	36.46	1	1	2	1	2	2	2	2	2	0.24	0.69	4.5	0.7	228	2	38454.52599	22110.80502	43386.6833	26933.39634
1344	1.36	1510.85	219.59	13.38	1.03	1.27	267.47	502.55	194.9	3.38	11.22	238.43	3.55	1157.71	1377.35	13.91	7.86	3802.29	2098.36	19	2		1.2	1	42.55			2	1						0.21	0.21	4.8	0.6	164	2	2487.285442	1712.195566	2532.462408	1837.790702
1345	2.52	2389.39	276.04	10.82	1.58	1.69	216.09	441	189.79	5.83	23.47	427.86	8.52	1076.86	1441.97	15.67	17.53	3224.19	3371.12	6	2		0.85		14.07			2							0.21	0.01				2	9119.464376	4460.045797	9163.481406	4881.822118
1346																				85	1	3	2.22	2		2		2	2	2	2	2	2	2						2	22995.70883	12499.8208	0	0
1347	1.61	2361.49	269.38	17.07	1.74	2.29	47.71	1414.16	1264.96	11.22	32.11	364.93	3.26	660.02	1419.4	14.52	11.42	3529.99	3211.67	12	1		0.84		25.68			2							0.75	0.18	4.4	0.5	152	2	20058.26685	9482.66927	20001.45528	9443.347612
1348	1	1122.76	149.9	9.68	0.76	1.02	106.37	487.48	56.67	7.35	13.79	130.05	1.45	320.04	691.23	5.65	6.06	1990.37	988.72	4	1		2.86		16.86			2							0.02	0.05				1	8961.635316	4198.843459	8879.469772	4192.445755
1349																				16	1			5				2	2											1	5560.343666	2572.180918	0	0
1350	2.59	2152.54	271.95	10.74	2.11	2.19	94.96	1749.95	823.19	9.53	29.57	487.45	3.05	916.49	1301.28	18.22	14.75	3130.67	1864.6	12	2		0.58		33.45			2							0.19	0.23	4.9	0.5	132	2	3066.183224	1608.076305	3330.046919	1626.065094
1351	2.08	1611.51	252.19	11.83	1.48	0.92	88.85	784.51	183.48	5.87	15.5	347.57	4.04	1206.24	1288	10.13	6.4	3141.37	2783.22	81	2	3	2.93	1	18.73	2	2	2	1	1	2	2	2	2	1.94	0.48	4.2	0.9	156	1	2543.366401	1505.334602	2687.858673	1445.673789
1352	3.24	3615.87	277.25	26.87	2.56	4.13	182.12	3948.05	2011.14	29.05	57.61	556.8	11.53	1015	2178.4	29.76	27.79	6061.35	4276.33	67	1	3	5	1	24.85	2	2	1	2	2	2	2	2	2	0.12	0.18	5	0.8	184	1	53318.30785	27975.8407	56609.39977	29593.69128
1353	0.59	415.01	26.11	3.51	0.2	0.36	0.85	177.35	0.46	3.06	3.8	91.88	0.93	91.04	318.28	3.04	2.92	795.52	439.03	48	2	1		1	31.34	2	2	2	2	2	2	2	2	2	1.61	0.24	4.3	0.5	205	2	8816.047574	5061.492549	9223.993715	5061.962343
1354	2.69	2609.3	319.32	6.95	1.74	1.14	30.34	607.85	121.89	5.45	15.21	205.3	5.85	1662.87	1672.74	11.32	10.76	3646.6	2875.09	16	2			5	41.15			2	2						0.51	0.55	4.4	0.6	176	2	34036.68595	15973.57864	34915.67052	16650.62078
1355	0.86	657.32	87.38	7.34	0.45	0.54	72.2	750.66	318.61	11.19	5.99	71.27	1.12	392.02	301.28	9.82	5.11	189.58	846.23	0	2		3.29																	2	18955.31059	8248.160972	21771.17482	8655.069569
1356	2.4	2767.54	443.47	25.14	1.2	2.54	148.9	637	112.93	12.22	10.74	477.97	3.57	924.49	1379.22	12.87	7.89	2914.42	3227.83	35	1	1	0.79	1	31.94	1	1	2	2	2	2	2	2	2	0.17	0.18	4.6	0.8	225	2	15042.6517	8517.846467	16131.92693	8730.252961
1357	1.03	1707.74	260.1	7.64	0.55	0.99	25.77	381.77	111.26	4.09	12.23	97.23	1.37	284.56	609.93	7.55	5.77	986.24	1984.82	50	2	2	1.3	3	36.63	2	2	1	1	2	2	2	2	2						2	38097.54592	20303.96786	42499.23971	20836.87993
1358	0.71	886.35	143.64	3.66	0.85	1	109.47	294.68	155.26	2.48	14.01	145.43	3.45	179.16	750.18	5.78	1.91	731.68	1441.35	75	2	2	1.32	2	34.69	2	2	2	1	2	2	2	2	2	2.99	1.49	4.1	1.2	235	1	10153.7805	5844.407311	11528.20496	6664.113363
1359	1.7	1475.28	191.8	11.93	1.34	1.37	60.53	439.17	44.03	4.14	16.41	337.34	4.57	637.85	834.64	14.67	7.88	2724.76	1938.01	11	2		1.32		25.34			2							0.46	0.01				2	6373.371049	3963.27124	6528.66542	4112.102269
1360	2.83	2822.1	519.03	20.67	2.61	1.59	29.44	357.12	64.64	2.53	31.94	441.33	1.73	700.7	1193.57	25.48	11.35	8592.71	2243.9	12	2		1.02		15.41			2							0.25	0.16	4.6	0.3	195	2	4445.278762	1894.829348	4416.772282	1935.977016
1361	0.77	1238.44	237.55	2.38	1.34	1.05	182.22	168.87	99.54	1.28	9.2	287.99	1.24	389	564.5	7.1	4.5	1610.3	1609.6	14	2		0.59	5	23.49			2							1.77	0.12	4.2	0.5	118	1	5832.648285	2528.25307	6030.391625	2669.102635
1362	2.82	2413.61	373.19	12.92	2.09	2	57.92	1237.53	50.64	8.84	21.22	482.42	2.57	1385.48	1730.19	23.02	8.27	3989.25	2043.73	79	2	3			28.9	2		2	2	2	2	2	2	2	0.7	0.12	4.1	0.6	186	2	31536.80039	18133.21128	39146.87575	22291.11672
1363	1.17	1621.17	189.18	4.66	1.22	0.87	138.76	259.3	37.16	5.26	10.39	303.45	3.03	360.01	642.39	7.81	6.25	3067.54	1633.73	17	1		0	5	20.56			2	2						2.6	0.01	4.3	1	179	2	5500.744444	2588.163471	5530.898211	2635.280085
1364	2.11	3228.44	399.67	10.47	2.63	2.84	41.45	633.09	100.82	9.56	38.54	332.46	5.02	1065.77	1835.76	14.45	11.24	6110.85	4025.69	53	1	2		4	28.63	2	1	2	1	2	2	2	2	2	2.91	0.9	4.5	0.8	269	1	20793.55272	10467.72766	23628.64366	11261.449
1365	3.92	1602.4	305.18	45.35	2.87	3.47	146.56	1716.91	11.46	3.16	37.1	625.2	10.6	1264.14	2023.15	42.36	25.58	1965.87	3201.5	78	2	1	1.16	1	26.08	2	2	2	2	2	2	2	2	2	1.6	0.21	4.1	0.6	198	1	80744.54904	46426.96625	100228.8371	61419.51346
1366	1.4	1388.26	124.39	9.35	0.85	0.84	18.17	324	145.12	4.8	15.68	204.56	4.8	461.93	837.7	8.92	11.13	2014.88	1394.76	35	1	3	0.71	5	20.81	2	2	2	2	2	2	2	2	2	0.39	0.21	4.8	1.3	195	2	33155.71492	14309.7471	37676.32129	15605.15453
1367	1.45	1297.86	148.44	6.15	0.89	1.12	85.29	361.89	72.87	3.94	11.37	185.27	2.32	688.94	876.39	7.03	6.08	2002.92	1808.09	2	2		4.69		17.83			2												1	29676.13348	13686.1245	34084.60584	14813.20845
1368																				81	2	3	1.81	1	24.45	2	2	2	2	2	2	2	2	2	0.23	0.55				1	24073.11961	10853.51089	25682.01072	15899.86753
1369	1.65	3619.46	523.06	15.38	2.38	2.09	209.73	383.88	197.79	12.6	30.85	589.73	4.73	342.83	1088.9	20.2	13.72	4043.25	3504.29	15	1		2.13	5	19.26			2							0.32	0.01	4.9	0.7	156	2	5608.250853	2800.259158	6028.37741	2809.964679
1370	2.9	1169.53	181.63	9.07	1.77	1.07	178.07	1309.76	784.57	2.53	18.44	142.99	3.53	1954.74	1308.12	23.21	7.1	1053.63	2855.72	1	2		5					2												2	6511.823845	3079.391309	6664.621556	3455.092679
1371	3.56	3673.11	514.96	24.53	2.46	2.77	188.92	2334.73	1493.5	8	30.15	547.06	11.17	1575.25	2402.71	29.69	31.12	6085.78	5695.65	10	2		5		17.88			2							0.09	0.24				1	47879.96162	22088.21422	50701.47372	23645.71257
1372	0.56	746.13	107.72	3.38	0.42	0.37	9.27	195.44	10.45	2.76	4.39	80.47	0.54	168.86	342.02	3.39	1.41	1102.14	627.46	27	2	3	0.6	4	25.93	1		2	2	2	2	2	2	2						2	39637.07561	18120.28194	43435.80214	18746.77454
1373	1.47	1777.97	194.38	13.29	0.94	1.27	26.72	418	109.67	9.69	21	286.07	3.82	877.86	1240.64	9.59	10.63	2852.57	2011.02	18	1			1	30.96			2	2						2.81	0.18	5.3	0.7	152	2	2382.933665	1546.032298	2546.835803	1627.447442
1374	0.88	623.17	34.4	5.2	0.47	0.94	9.87	249.56	47.27	2.8	13.55	122.81	1.22	124.32	581.23	5.36	6.04	406.03	752.1	75	1	1	0.94	1	28.28	2	2	1	2	2	2	2	2	2	3.04	0.15	4.3	1.2	185	2	8645.535432	4100.530685	8724.684797	4424.683154
1375	1.53	3273.66	377.35	10.21	2.07	1.72	15.48	256.5	73.56	15.21	31.98	662.73	7.45	821.97	1305.84	21.38	19.87	6647.43	1769.63	18	1			5	19.74			2	2						1.76	0.03	4.7	0.7	123	2	8690.682753	4222.81062	8738.322999	4191.789718
1376	1.57	1925.63	277.58	10.13	2.25	1.2	112.82	481.41	323.67	3.26	19.75	448.84	2.59	649.25	888.41	15.16	8.67	4420.96	1782.45	6	1		0.79		15.66			2							2.68	0.02				2	11350.31302	5018.708743	12142.19906	5196.126781
1377	0.89	1861.44	297.25	9.91	1.03	1.11	288.94	2501.74	2481.64	9.29	9.56	472.67	1.92	339.54	739.97	8.46	8.64	2187.51	2354.83	14	2		0.17	5	29.79			2							2.04	0.68	4.2	0.6	146	2	3013.262133	1580.321553	3246.272442	1630.22699
1378																				28	1	2	1.14	5	22.6	2	1	2	2	2	2	2	2	2	2.1	0.05	5	0.6	117	2	18994.72714	10871.80826	20331.49234	11489.82056
1379	1.52	2092.29	344.88	33.04	2.21	2.04	237.94	4427.95	4177.55	7.81	17.25	316.72	1.93	723.88	1328.32	15.86	10.09	3259.82	3612.76	79	1	3	1.94	3	25.03	2	2	2	1	2	2	2	2	2	0.18	0.08	4.9	0.7	172	1	37122.24542	19763.36861	39413.6295	21339.70274
1380	0.72	1101.46	166.58	8.08	0.55	1.18	38.17	263.6	71.16	2.34	7.25	54.67	2.38	496.23	596.96	3.65	5.41	1345.87	1678.63	12	2				19.67			2							0.32	0.02	4.8	0.4	162	1	7096.946377	3076.282949	7502.272667	3185.557446
1381	2	1196.75	179.69	5.69	1.66	2.45	52.76	280.42	124.29	3.95	30.2	197.73	5.09	502.59	822.1	7.06	5.87	2349.96	1507.05	17	2		1.44	5	21.93			2	2						1.17	0.08	4.9	0.6	141	2	1845.269763	1192.851198	1917.659564	1242.150288
1382	1.73	1742.17	138.81	12.01	1.3	0.67	24.28	732.12	169.12	6.54	10.33	236.18	2.55	955.46	1215.86	10.41	8.55	2546.31	1523.25	84	1	2	2.89	1	25.42	1	1	1	2	2	2	2	2	2	3.27	0.33	4.2	1.1	225	2	15818.61224	8598.552878	18941.63559	10394.26811
1383	2.11	1659.97	216.16	17.73	1.6	1.41	33.82	566.4	78.01	7.56	23.48	286.43	3.82	1070.78	1693.44	13.7	10.18	3740.78	2500.47	36	1	5	5	1	35.53	2	1	2	2	2	2	2	2	2	0.08	0.13	4.9	0.9	204	2	109891.6615	53690.34644	109728.2115	54777.05238
1384	4.87	2521.66	305.96	15.67	4.35	4.2	127.55	866.42	205.67	8.29	52.38	476.29	11.29	1182.53	1426.76	23.14	10.54	4171.13	3612	71	1	1		1	19.83	1	1	2	1	2	2	2	2	2	1.11	0.14	4.5	0.6	156	2	2270.809308	1383.022652	2747.611254	1706.089624
1385	0.84	1516.97	205.59	2.71	0.59	0.88	7.19	279.67	26.65	1.72	14.69	55.27	2	390.74	701.08	3.48	4.28	1485.42	1134.5	24	2	2		5	24.57	1	2	2	2	2	2	2	2	2	2.58	0.92	4.4	0.6	164	2	89097.16729	37071.69476	94195.42111	40172.63457
1386																				57	1	1	2.1	1	25.32	2		2		2	2	2	2	2	0.93	0.08	4.4	0.9	206	2	63521.98231	31744.29764	69378.24239	32015.46127
1387	3.54	3161.98	385.09	16.03	3.17	2.97	174.42	1040.4	277.2	10.83	34.83	579.96	8.18	1257.06	2016.39	21.75	18.43	6260.86	3600.2	25	2	3	0.4	5	28.65	1	1	2	2	2	2	2	2	2	0.2	0.24	4.5	0.5	136	2	44937.08426	20543.20668	46079.20611	20779.81497
1388	2.48	2867	396.83	38.57	2.53	3.25	60.26	494.2	41.41	7.38	33.57	561.41	8.79	1264.11	2143.82	37.84	15.71	4758.99	3836.46	45	1	5	3.97	1	25.54	2	1	2	2	2	2	2	2	2	0.1	0.15	4.6	0.9	190	1	79938.37927	40485.98648	79819.48097	40685.99327
1389	0.22	1010.96	225.37	1.54	0.37	0.17	94.53	63.46	40	1.38	2.61	132.49	0.23	182.05	170.56	2.87	1.94	685.15	610.82	10	1		1.77		20.16			2												2	13308.75529	5884.66295	14525.92436	6092.693623
1390	2.26	1364.41	177.29	18.88	1.5	1.83	124.65	889.05	138.29	6.32	17.12	504.35	2.67	976.23	1208.53	9.7	6.3	2088.04	2276.81	13	2		0.7		20.78			2							0.45	0.01	4.7	0.5	147	2	2317.041842	1223.432732	2404.837773	1336.608544
1391	1.63	1159.66	124.76	2.45	1.01	1.11	67.54	917.22	44.39	4.05	13.53	146.97	1.69	673.78	675.75	7.38	3.79	2040.78	1289.36	35	2	5	3.94	1	25.98	2	2	2	2	2	2	2	2	2	2.62	0.05	4.3	0.7	178	1	20539.98257	9623.040123	21970.23577	10230.84334
1392																				84	2	1		2		2		2	2	2	2	2	2	2						2	21554.78356	9718.103921	0	0
1393	1.07	2121.88	359.77	24.39	2.04	0.8	74.92	831.95	200.84	11.09	18.03	446.33	0.09	222.77	985.72	9.41	4.67	1965.56	2746.06	60	1	2	1.96	3	21.64	1	1	2	1	2	2	2	2	2	0.19	0.09	4.6	0.9	196	2	45749.48831	24004.52018	51601.97999	26683.92192
1394	1.56	1417.98	173.96	19.01	1.16	1.52	97.25	952.33	699.92	6.47	16.36	210.32	2.36	339.81	747.09	12.14	8.82	1486.13	2660.96	85	1	3	1.48	1	33.43	1	1	2	1	2	2	2	2	1	0.45	0.56	4.1	1.1	167	2	13686.61095	7439.656915	15437.46718	9388.379271
1395	0.59	713.2	107.38	12	0.47	0.32	4.67	201.11	10.64	1.38	2.3	209.83	0.89	532.15	593.08	4.45	3.16	914.78	872.89	13	2		5		29.74			2							0.13	0.16	4.9	0.5	168	2	2767.198881	1451.272356	2854.65033	1467.507053
1396	3.94	4172.19	580.49	18.33	2.83	2.51	259.55	1424.78	241.81	18.41	27.56	772.46	4.29	1653.2	2118.5	34.3	10.42	4986.63	3746.49	9	2		1.01		23.23			2							1.11	0.26				2	4826.924102	3060.186721	4950.722043	3124.14996
1397	0.41	532.26	75.32	4.87	0.43	0.66	14.82	88.52	76.8	2.42	15.57	153.78	0.38	110.52	310.84	4.65	1.92	1223.3	1063.52	65	2	1	1.07	1	42.83	1	2	2	1	2	2	2	2	2						1	11298.56777	6503.334605	12238.7568	7010.599238
1398	1.21	1356.94	140.56	9.86	0.71	1.37	56.27	1660.2	1289.94	5.86	13.7	184.12	2.24	750.97	863.53	11.23	6.95	1634	1873.19	80	2	4	4.37	1	37.28	2	1	2	1	2	2	2	2	2	0.19	0.74	4	0.7	193	1	24073.11961	10853.51089	27160.72529	15651.69077
1399	1.8	1505.38	158	5.92	1.3	1.03	96.26	429.31	85.79	5.67	11.05	171.99	3.61	1011.54	1193.69	7.57	6.84	2416.1	2139.46	1	1		0.18					2												2	36171.94363	15838.47022	36277.93143	16425.7036
1400	0.91	1041.84	108.51	6.39	0.77	0.98	2.97	231.26	30.31	2.17	25.86	158.34	0.67	266.52	589.65	6.86	3.33	1524.02	897.45	85	2	4	1.86	1	24.62	1	1	2	2	2	2	2	2	2	2.56	0.06	4.4	0.9	212	2	21048.02037	9489.626682	23747.6284	12527.73126
1401																				14	1			5				2												1	5669.01488	2782.966861	0	0
1402	1.85	1775.01	282.91	8.88	1.7	2.13	337.01	1191.49	530.06	11.38	18.98	196.23	2.6	613.24	749.59	24.55	10.44	934.54	2536.87	0	1		3.88																	2	10780.21526	4208.708861	10811.80248	4257.949242
1403	1.42	1928.61	204.46	23	1.87	1.4	71.37	721.72	524.25	4.54	18.03	317.29	4.36	529.19	1318.33	15.93	13	3914.42	2763.93	2	2		0.36		15.45			2												2	8774.42978	3871.190965	8693.980647	4237.528662
1404	1.81	1439.4	171.25	8.79	1.32	1.1	77.68	496.36	105.3	5.56	17	261.63	2.5	922.36	1042.13	13.19	5.88	2468.2	1769.22	14	2		0.57	5	22.68			2							0.22	0.2	4.6	0.4	126	2	4611.124949	2434.742909	4723.480207	2442.215242
1405	0.2	328.52	16.82	0.69	0.12	0.31	4.22	27.85	0.66	1.31	7.08	20.44	0.26	26.97	163.8	1.61	1.68	951.48	220.69	38	2	3	0.74	3	29.43	1	1	2	2	2	2	2	2	2	0.75	0.75	3.6	0.3	227	1	3058.02613	1686.517177	3199.811059	1787.974436
1406	1.45	2015.24	260.93	10.8	1.88	1.15	132.58	271.22	157.45	12.71	22.08	370.05	0.61	654.23	822.83	14.57	4.97	3371.47	1712.52	16	2		5	5	20.25			2	2											2	34201.48155	16050.918	34864.70409	17539.04028
1407																				79	1	1	1.07	1		1		2	2	1	2	2	1	2						1	17649.98878	9396.609236	0	0
1408	0.59	713.97	104.68	5.71	0.74	0.64	44.78	265.8	105.09	2.77	8.15	164.96	0.89	217.33	367.64	6.03	4.42	1207.41	879.06	1	2		0.05					2												2	5624.72579	2866.347513	5825.022197	3112.294325
1409	0.69	1403.11	262.77	19.31	0.56	2.03	62.95	184.67	80.53	4.91	8.4	200.68	0.8	439.34	629.71	7.07	4.13	1143.3	2193.86	37	2	2			30.18	2	1	2	2	2	2	2	2	2	1.98	0.37	4.3	0.4	173	2	15640.24532	8783.826245	15390.40377	8767.602809
1410	2.18	3463.49	383.92	12.34	1.58	1.9	137.38	1225.54	624.28	12.38	29.97	255.25	6.69	956.04	1690.61	15.84	14.02	3310.8	4346.07	49	1	3	5	1	27.75	2	1	2	1	2	2	2	2	2	0.23	0.76	4.5	0.9	220	1	106140.0443	51480.49494	115647.4591	55786.31087
1411																				77	2	3		5	32.44	2	1	2	1	2	2	2	2	2	2.79	0.94	3.9	0.8	223	2	40680.7671	23390.86197	45898.46092	25978.72067
1412	2.38	1456.3	158.7	2.95	1.78	1.21	95.59	335.24	77.37	1.84	13.47	201.77	5.79	1263.99	1337.37	7.69	11.28	1459.54	2545.62	43	1	2	1.15	6	30.08	2	2	2	2	2	2	2	2	2	0.2	0.43	4.6	0.7	202	2	56847.88054	27572.60038	68256.69069	33010.76645
1413	1.42	1508.55	219.74	19.76	1.09	1.27	51.9	908.78	720.67	7.14	17.62	315.72	1.25	667.57	982.66	12.13	6.64	2730.89	2277.88	7	2				16.83			2												2	44420.41708	18276.92054	47030.03215	19072.43964
1414																				11	2		3.46					2												2	5622.576891	3419.264052	0	0
1415	1.5	1630.66	254.01	5.85	1.11	0.88	69.03	477.82	81.54	7.68	11.61	203.1	1.59	747.69	661.53	10.67	4.76	3342.64	1010.78	7	1		2.69		17.48			2							0.17	0.01				2	10905.21907	4794.009354	11406.60911	4955.168989
1416	3.28	3181.93	423.05	22.54	2.14	1.6	45.77	950.63	133.4	7.62	20.52	374.14	7.62	1995.97	2238.71	21.64	28.01	5473.32	4259.82	32	1	3	2.51	1	34.22	2	1	2	2	2	2	2	2	2	0.37	0.37	4.5	0.8	262	2	92941.19529	45408.7681	98044.66599	45862.38042
1417	3.03	5603.51	548	11.5	3.93	2.41	20.79	482.4	121.33	8.6	35.69	432.71	7.49	984.83	2202.07	16.13	18.88	5913.78	4906.42	38	1	3	4.98		28.28	2	2	2	2	2	2	2	2	2	0.05	0.42	4.6	0.8	181	2	104816.7211	49042.89496	107755.0519	51014.6729
1418	1.63	3230.27	301.69	10.84	1.04	1.8	286.33	394.17	84.19	12.24	25.02	247.81	9.9	1116.13	1430.72	16.07	21.73	3780.28	2880.24	16	2		0.86	5	32.48			2	2						1.98	0.25	4.6	0.6	154	2	8443.697226	4656.600647	8638.057285	5128.954986
1419	2.48	3703.05	576.38	22.08	3.01	2.21	122.62	838.46	610.93	13.45	34.41	538.13	5.48	1077.37	1918.26	24.29	16.11	7469.84	4067.4	32	1	4		5	34.82	2	2	2	2	2	2	2	2	2						2	73215.98106	35771.51654	77236.32546	36128.85724
1420	3.27	2907.9	281.35	19.31	1.78	2.17	96.38	1012.78	150.4	6.1	23.64	416.61	7.51	2746.85	2852.24	14.8	21.1	4686.15	3223.62	7	1		1.59		18.85			2							0.46	0.02				1	4775.210245	2809.398105	4764.896903	2860.488454
1421	0.37	467.82	56.01	3.3	0.37	0.33	74.31	89.66	22.11	1.73	3.97	157.21	1.22	164.04	257.51	3.05	2.86	918.68	617	3	2				15.33			2							0.15	0.01				2	12879.5912	5557.816805	12761.50353	5503.121765
1422	1.24	876.88	105.69	4.12	0.72	0.57	133.85	994.26	293.26	12.6	9.04	150.94	2.32	676	474.49	15.87	8.44	243.97	1114.08	0	2		0.35																	2	6969.760335	2824.657152	6905.857472	3231.847636
1423	2.36	2185.53	340.65	33.38	1.79	2.19	292.12	1176.22	507.88	11.67	25.43	462.55	4.43	1122.93	1503.6	18.44	11.19	4882.3	3896.05	57	2	4	1.91		28.08	2	1	2	2	2	2	2	2	2	0.14	1.03	4.6	0.5	256	1	7000.33126	4086.449098	6888.50606	4262.93757
1424	1.62	1201.09	172.14	15.76	1.13	2.33	160.58	1269.96	834.36	5.31	23.76	310.41	1.68	674.11	836.07	16.64	5.39	2991.85	2839.07	85	2	4	4.19	2	25.01	2	2	2	2	2	2	2	2	2	0.29	0.31	4.1	1	216	1	21554.78356	9718.103921	24904.41895	12278.38435
1425	1.13	1129.02	152.16	8.93	0.97	1.12	124.84	733.24	131.8	9.83	11.43	216.74	1.82	570.37	594.18	13.83	7.52	1357.32	1577.76	0	2																			2	8953.582414	3896.036875	8979.817403	3897.266877
1426	2.57	2775.48	422.59	17.49	1.87	2	70.67	774.87	67.5	11.87	29.26	329.79	6.85	1251.73	1527.86	15.43	7.92	3939.92	3261.39	9	1				16.49			2							0.08	0.01				1	45404.51722	18794.08817	48674.81855	19863.40976
1427																				4	2				17.99			2												2	19404.90535	8928.160324	19461.76387	9668.173475
1428	5.32	6049.51	853.84	46.31	4.32	4.3	252.16	1585.3	803.68	23.88	93.17	845.89	4.08	1310.07	3205.5	39.45	18.02	8335.23	6073.66	40	1	5	5	1	27.8	1	1	2	1	2	2	2	2	2	0.33	0.08	4.6	0.9	237	2	91050.84662	44161.8682	102627.4625	47855.55599
1429																				44	2	2	3.26	1		2		2	2	2	2	2	2	2						7	7553.763311	4336.786569	7433.097436	4335.59065
1430	4.65	3753.37	435.09	9.92	2.37	2.61	501.19	1731.42	434.63	13.24	24.82	628.1	11.73	2244.08	2801.92	17.22	22.16	2381.46	6118.37	54	1	1	1.2	3	27.51	1	1	2	2	2	2	2	2	2	0.93	0.24	4.7	0.7	147	2	11254.13104	6157.725095	15008.28707	6462.420114
1431	1.37	1929.73	277.71	15.26	1.36	1.26	37.09	491.19	324.29	7.08	20.73	363.65	1.43	596.5	940.76	13.95	9	3323.66	2099.82	59	2	5		1	23.14	2	1	2	1	2	2	2	2	2	0.86	0.23	4.5	0.7	236	2	24872.17329	13255.54691	28105.84089	14906.68757
1432	0.92	1513.36	266.28	7.53	0.83	1.07	118.53	1547.89	1481.49	5.19	13.42	243.98	0.56	357.3	573.36	8.34	5.8	2267.8	2082.29	15	2		1	5	31			2							0.45	0.2	4.5	0.6	135	2	2264.945761	1187.863002	2440.090069	1225.374875
1433	1.35	1838.1	213.86	7.42	1.13	1.01	22.78	185.87	76.3	5.26	19.63	213.05	1.15	594.91	849.63	9.65	5.73	2376.56	1768.8	26	1	4	1.92	5	31.03	2	1	2	2	2	2	2	2	2	0.32	0.12	4.7	1	210	2	19255.85161	10085.9708	20662.86188	11295.58872
1434	0.94	624.11	65.89	0	0.62	0.37	56.09	562.18	0	12.56	6.55	94.09	1.56	503.36	262.03	1.45	4.92	174.38	655.07	0	1																			2	6561.321344	2714.334637	7023.742809	2745.69987
1435	1.51	2433.88	335.09	10.45	1.39	1.35	34.07	282.37	33.24	15.71	17.86	348.1	1.58	422.37	774.78	15.17	8.75	6023.25	1452.17	7	1				18.52			2							2.21	0.13				2	11813.04126	5193.094236	13074.26419	5339.515289
1436	1.05	1904.55	268.36	14.11	0.6	0.87	26.52	455.29	173.75	5.44	12.24	176.01	2.87	558.22	902.14	8.79	9.99	1833.1	1548.41	73	2	1	0.8	1	36.61	2	2	2	1	2	2	2	2	2	3.07	0.31	4.1	0.6	196	2	2515.66945	1541.117646	2694.604881	1774.918717
1437	0.62	441.71	48.25	0	0.36	0.26	53.27	397.87	0	6.55	4.42	70.81	1.31	350.37	236.03	3.13	4.52	127.68	478.79	0	1		0.65																	2	9079.144915	3744.12446	8995.901974	3687.851588
1438	4.15	4273.87	604.43	54.4	2.56	3.78	326.88	1983.68	671.59	18.34	43.17	585.72	10.61	1349.09	2576.82	28.75	24.29	8784.09	6801.72	43	1	3	4.5		27.55	1	1	2	2	2	2	2	2	2	0.46	0.12	4.6	1	257	2	119364.8093	57894.82659	130369.3677	60286.1641
1439																				73	2	3	1.45	1		2		2	1	2	2	2	2	2						1	40680.7671	23390.86197	0	0
1440	1.8	2360.58	303.3	6.17	0.99	1.09	517.41	560.04	117.02	4.32	12.39	149.73	5.15	935.02	966.12	12.07	9.92	3470.53	3033.27	19	1			5	25.3			2	2						1.57	1.01	4.5	0.7	133	1	2224.166452	1429.072732	2264.404119	1550.83741
1441	3.37	2722.26	262.38	18.33	2.41	2.38	56.75	996.28	82.38	6.83	38.31	468.27	8.81	1472.78	1775.1	28.65	19.63	5492.82	3210.21	40	1	5	5	1	24.19	2	1	2	2	2	2	2	2	2	0.18	0.05	4.7	0.9	159	2	85048.06302	41250.37261	91092.04468	42954.21334
1442	4	1254.34	149.82	15.39	0.92	2.41	53.16	7981.17	322.66	4.35	18.39	382.48	79.64	487.45	1182.86	11.68	10.16	1977.34	2234.96	68	2	1	5	1		2	2	1	2	2	2	2	2	2	0.85	4.37	3.1	3.8	76	1	2543.366401	1505.334602	2724.27187	1757.008166
1443	0.9	1680.32	281.06	10.16	1.01	0.87	33.89	1452.75	1363.39	4.29	15.75	238.57	0.92	360.76	611.4	9.91	5.66	2287.2	1582.58	44	2	5	4.55	1	19.89	2	1	2	2	2	2	2	2	2	0.29	0.06	4.2	0.4	170	1	99693.93109	48834.2548	106616.6176	52300.71049
1444	0.86	1421.09	218.48	16.46	0.61	0.86	109.1	250.72	240.52	5.34	13.09	133.13	3.92	177.9	563.88	9.99	8.66	2895.56	1978.23	15	1			5	19.85			2							0.12	0.09	4.3	0.4	191	2	5534.362479	2763.365909	5948.953893	2895.679193
1445	0.8	3057.64	442.69	41.82	1.3	1.66	95.86	387.05	289.39	16.39	14.47	695.18	0.42	670.04	1382.77	19.21	9.12	4349.77	4674.17	56	2	3		1	18.62	1	2	2	2	2	2	2	2	2	0.45	0.18	4.8	0.5	264	1	82450.1116	43493.07013	85813.70339	43641.49323
1446	2.27	1963.11	262.14	5.44	1.67	1.8	41.81	881.55	49.13	10.08	23.54	416.04	3.89	551.7	699.74	16.59	6.58	2882.3	996.15	13	2		0.64		29.15			2							0.18	0.19	4.6	0.3	146	1	2842.133702	1587.283085	2858.673611	1576.348725
1447	2.24	2209.63	306.6	14.93	2.02	2.43	71.46	901.39	114.43	6.21	23.41	366.06	4.84	753.83	1321.2	22.9	17.22	2949.54	2681.04	39	2	3	1.49		20.96	2	2	2	2	2	2	2	2	2	0.17	0.65	4.3	0.6	201	2	93853.78468	44506.13392	94419.49275	47336.03996
1448	2.82	4034.36	497.53	13.31	2.23	1.86	88.07	1123.09	269.98	7.54	23.79	402.02	8.68	1773.02	2652.17	17.82	20.42	5551.84	3016.86	21	2	3	0.68	5	23.51	2	2	2	1	2	2	2	2	2						2	43095.43926	19701.28971	48698.3403	22000.12312
1449	3.14	2113.78	236.64	7.54	1.31	1.22	25.97	1169.76	319.22	8.26	14.95	333.53	8.17	1593.46	1668.07	12.83	13.56	3390.08	2757.53	55	2	5	3.29	1	39.56	2	2	2	2	2	2	2	2	2	0.22	1.39	4.3	0.6	234	1	82450.1116	43493.07013	85813.70339	43641.49323
1450	2.32	2368.97	376.02	7.92	1.65	1.99	49.52	630.01	38.13	6.74	17.51	300.88	4.16	686.81	1010.21	24.98	8.66	2933.72	3503.23	2	2				17.01			2												2	15085.39803	6957.127208	16378.72239	7286.060053
1451	1.38	1438.02	202.55	8.23	0.93	1.15	74.71	459.94	58.6	4.69	9.41	234.75	0.85	733.33	787.82	9.47	5.56	2105.02	1406.2	3	2		3.23		15.68			2							0.03	0.02				1	51499.38221	22453.29956	54875.78748	23459.51701
1452	1.45	973.78	123.83	2.69	1.05	0.69	125.01	1095.37	375.75	16.41	11.71	149.76	1.97	697.1	414.89	17.14	6.66	449.66	1364.21	0	1		5																	2	15626.02545	6100.563877	15671.81144	6102.489861
1453	4.27	4372.56	526.55	23.34	3.62	4.62	331.24	1913.78	393.25	22.99	49.07	491.94	12.7	2614.23	3244.5	28.84	20.79	8783.95	6584.16	50	1	4	4.18	1	25.91	1	1	2	2	2	2	2	2	2	0.3	0.12	4.5	1.1	274	1	62172.04947	31069.68598	67903.85566	32493.62297
1454																				9	1		4.69		28.11			2							0.3	0.19				2	11052.53916	4887.043626	11529.31036	5059.807126
1455	0.9	2249.78	271.77	6.07	0.89	1.38	26.51	217.45	85.8	2.32	29.18	190.69	4.38	374.77	1034.7	11.42	13	2337.47	2051.66	33	1	2	0.92		26.93	2	2	2	2	2	2	2	2	2	2.78	0.2	4.5	0.9	156	2	37494.38939	16419.05673	36883.53857	18523.05722
1456	3.28	2111.27	255.5	14.63	3.24	2.85	282.46	1893.67	1107.57	5.07	25.96	328.61	4.94	1340.9	1961.32	20.45	15	3428.64	4542.54	7	2		0.93		15.49			2							0.64	0.02				2	5494.565251	3483.459708	5526.54109	3583.691174
1457	0.64	409.82	44.59	0.1	0.42	0.26	38.88	372.09	2.8	8.27	4.48	65.52	1.03	325.05	172.34	7.43	3.2	108.96	435.91	0	2		0.67																	2	6728.559104	2726.904755	6666.867716	3120.003671
1458	1.2	1102.35	154.12	8.45	0.88	1.16	50.13	1102.85	926.14	2.33	20.35	179.57	5.05	575.47	861.65	9.42	7.7	2674.5	1801.45	24	2	4	0.15	5	40.86	2	2	2	2	2	2	2	2	2	0.18	1.81	4	0.5	172	2	71893.14056	31020.14433	72326.47983	31960.69421
1459	1.45	1435.64	203.05	6.81	1.17	1.01	292.63	282.07	43.17	3.01	14.08	274.47	1.84	685.67	833.09	9.49	6.82	2246.91	1741.97	4	1		0.05		16.65			2							0.12	0.01				2	5982.028622	3345.167067	5952.191302	3355.432704
1460	0.48	895.54	122.83	6.05	0.5	1.05	13.38	65.94	27.92	4.62	10.86	134.8	0.29	125.14	308.42	4.26	1.74	829.85	740.23	9	1		1.98		16.67			2							0.22	0.01				2	5910.643586	3753.54299	5897.877972	3866.739666
1461	0.74	1249.01	113.58	3.42	0.66	0.43	164.59	5.56	5.56	2.13	11.66	131.13	4.31	221.82	367.35	8.54	9.43	2770.44	794.17	33	1	2	5	5	42.15	2	2	2	2	2	2	2	2	2	0.33	0.48	4.2	0.8	186	2	29796.32979	12859.86277	33504.32492	14024.01764
1462	0.99	1880.76	290.27	8.95	1.13	0.88	19.95	131.1	54.36	5.94	16.89	280.66	0.84	287.05	739.75	8.95	4.52	2253.73	2104.02	27	1	2	4.97	1	28.36	1	1	2	2	2	2	2	2	2	0.11	0.11	4.7	0.9	222	2	20593.49786	10786.61293	22098.24891	12080.25938
1463	1.99	2230.05	332.22	32.38	1.54	1.52	65.62	390.03	92.31	8.65	15.79	171.26	4.93	1078.04	1752.61	13.34	14.65	2190.41	3427.77	71	1	3	3.24	1	34.67	2	1	2	1	1	1	2	9	2						1	32624.20358	17368.67352	36797.64655	19502.15667
1464	0.5	796.73	81.23	4.4	0.29	0.82	23.25	98.55	98.55	0.45	8.8	132.83	0.48	132.4	251.47	2.24	1.86	1279.82	620.53	61	1	1		1	22.99	1	1	2	2	2	2	2	2	2	1.41	0.14	4.5	0.5	244	2	2838.511634	1728.778315	3177.084734	1740.747376
1465	1.47	1283.61	116.91	9.32	0.69	1.4	144.84	415.12	41.2	6.72	19.44	268.29	1.94	408.9	971.93	9.65	7.08	5074.22	1697.61	64	2	1	1.8	1	23.81	1	1	2	2	1	2	1	1	2	4.29	0.14	4.5	0.6	152	2	2537.69482	1629.986095	2718.196879	1565.384978
1466	2.58	3197.12	467.59	13.02	1.78	1.64	209.89	576.25	40.93	13.02	27.15	408.5	11.1	938.28	1260.73	21.3	15.69	5015.14	2607.09	8	1		0.71		16.58			2							0.87	0.24				2	10602.01166	4687.836229	11341.69038	4853.557482
1467	2.03	1829.23	217.29	4.94	2.08	1.83	20.59	509.59	36.02	6.03	18.8	227.97	5.11	600.53	1187.4	8.37	10.19	2635.08	2169.36	29	1	4	0.36		28.29	1	1	2	2	2	2	2	2	2	3.46	0.18	4.8	0.8	206	2	26333.15274	13923.63221	27865.64555	14369.31425
1468	2.19	1642.91	256.24	7.08	1.59	1.11	184.61	843.13	166.56	4.74	11.31	439.84	4.03	1447.62	1420.82	10.98	8.27	3096.39	2849.48	2	2		1.68		17.55			2												2	50236.54939	23168.23619	57699.32885	25076.19391
1469	0.76	1126.83	123.15	5.77	0.53	0.65	24.89	333.03	217.1	4.48	10.26	207.39	3.38	489.94	610.17	7.02	8.34	1777.18	1229.75	65	2	1	1.26		30.47	1	1	2	2	2	2	2	2	2	2.36	0.36	4.5	0.4	213	1	2709.613472	1603.730755	2863.550477	1747.754328
1470	1.14	1635.34	268.79	18.61	1.41	1.59	447.15	448.58	341.6	5.98	22.6	409.38	1.14	642.87	947.92	11.14	5.94	2248.34	2968.72	45	2	5		5	23.89	1	1	2	2	2	2	2	2	2	2.9	0.46	4.1	0.7	217	1	24219.65533	12907.7895	25927.42781	13514.78905
1471																				19	2			3	31.47			2	2						0.18	0.95	4.2	0.6	171	2	28204.56944	13236.53862	30227.83695	13972.44878
1472	2.18	3469.83	309.57	11.8	2.05	2.16	21.3	456.93	63.48	7.4	35.68	296.17	8.71	1006.41	1813.03	18.77	28.53	3696.55	2637.28	47	1	4	0.36	1	23.72	1	1	2	2	2	2	2	2	2	0.24	0.02	4.1	0.8	164	2	20793.55272	10467.72766	22150.08637	11078.44394
1473	1.61	3458.05	489.14	32.8	1.85	1.14	291.05	771.93	631.87	16.85	33.97	647.91	1.73	575.47	1475.24	20.4	15.91	3025.93	3301.92	62	1	1		1		1		2	1	9	1	1	1	2	3.03	15.6	4.1	1.1	194	2	2270.809308	1383.022652	2541.667788	1555.879099
1474	1.22	1095.51	142.91	3.26	0.88	0.67	139.58	676.58	39.37	10.77	10.72	200.84	2.13	615.13	520.01	14.67	7.72	507.87	1362.35	0	1		0.16																	2	3647.772131	2067.373319	3777.669246	2092.173704
1475	1.37	1350.78	169.15	10.09	0.96	2.34	55.09	171.18	16.27	2.01	26.69	218.95	3.46	351.38	859.85	9.11	9.53	3161.8	2955.24	66	1	3		1	32.84	1	1	1	1	2	2	2	2	2						2	23151.92332	12147.69457	26113.62724	14572.68941
1476	0.99	1482.74	196.14	4.85	0.87	0.67	15.78	86.82	38.8	6.1	16.06	189.47	2.53	287.27	577.31	10.13	7.16	2116.16	890.59	14	2		2.3	5	22.22			2							0.49	0.01	4.3	0.5	149	2	33616.01789	13489.18404	36027.47809	14024.97429
1477	1.44	2753.24	248.8	17.47	2.5	1.67	37.96	706.19	354.95	19.54	22.5	416.47	8.99	527.04	1593.29	16.19	8.4	4394.81	2849.6	84	1	5	4.67	2	25.51	2	2	2	2	2	2	2	2	2						2	10896.66007	5582.331669	11311.61154	5815.856146
1478																				85	2	1		2		2		2	1	2	2	2	2	2						1	21554.78356	9718.103921	0	0
1479																				19	1		0.23	5	30.16			2	2						2.08	0.11	4.8	0.7	213	2	1939.541842	1291.296769	1935.352883	1308.608599
1480	1.22	1779.8	307.57	4.34	1.48	0.92	83.51	440.96	207.83	2.67	14.19	162.7	2.92	455.31	914.05	8.22	7.78	2646.5	1593.27	33	2	2	2.12	1	18.4	1	1	2	2	2	2	2	2	2	0.35	0.28	4.6	0.7	255	1	86584.40281	39594.05039	97924.78796	39736.99614
1481	1.83	3137.3	473.59	12.65	3.6	1.64	116.59	1118.28	433.32	6.04	22.54	400.22	4.47	733.57	1486.56	15.5	11.07	5344.48	3024.84	30	1	2	3.24	6	20.15	1	1	2	2	2	2	2	2	2	2.01	0.1	4.6	0.8	234	2	128169.9793	59969.69535	131762.9728	64921.86603
1482	4.34	3231.81	474.71	45.06	2.59	3.53	118.04	2599.34	1682.14	15.03	39.54	677.77	6.62	2142.91	3247.67	27.9	23.4	7376.17	6013.62	37	1	5	5	1	26.08	1	1	2	2	2	2	2	2	2	0.24	0.2	4.6	0.9	226	1	83252.81272	38953.31687	93837.95133	42854.02591
1483																				7	2							2												2	61996.50639	28858.92209	0	0
1484	2.75	2768.77	461.5	25.21	2.22	2.49	197.85	1310.65	451.51	11.22	24.24	575.42	2.72	1140.81	1426.1	29.42	7.7	3639.54	4002.96	4	1		1.46		17.94			2							0.1	0.01				1	51920.05075	22063.35773	52072.18226	23676.58372
1485	2.34	2083.03	271.65	17.49	1.48	1.76	34.7	506.77	67.34	5.96	20.89	386.78	6.58	1350.17	1657.11	11.43	11.12	2955.7	3347.87	9	1		0.72		25.59			2							2.08	0.06				2	7172.3155	4119.351548	7394.553804	4157.848092
1486	0.76	907.12	141.39	8.83	1.01	0.89	6.94	122.95	53.95	1.51	16.13	129.41	0.93	402.07	804.29	4.4	5.36	2238.4	1457.75	32	2	3		1	14.83	2	2	2	2	2	2	2	2	2						1	83158.41135	39434.31162	83659.65256	43055.5259
1487	1.43	1605.17	164.82	14.29	1.03	1.05	31.56	438.53	105.5	7.37	12.49	228.32	3.33	683.12	937.73	9.94	8.46	3166.15	1722.97	37	2	4	2.61	1	33.09	1	1	1	1	2	2	2	2	2	1.53	0.86	3.8	0.5	192	1	12917.45498	7006.541652	12711.10803	7824.070485
1488	1.29	1770.64	273.11	13.25	1.53	0.75	143.38	497.97	191.69	11.19	14.13	363.13	1.98	532.83	1012.95	15.61	7.85	3402.21	1639.65	83	2	4	1.78	2	21.15	2	1	2	1	2	2	2	1	1	0.15	3.9	4.1	2.7	317	1	19369.56282	8732.883996	21819.2597	12644.33591
1489	1.44	1642.09	200.75	15.56	1.32	3	90.65	1709.53	694.22	9.25	20.04	394.35	2.05	806.52	900.84	16.48	6.21	2465.29	2336.59	83	2	3			25.12	2	2	2	1	2	2	2	2	2	0.25	0.25	4.4	1.1	208	1	17427.08488	10030.84342	18877.24691	11894.52306
1490	1.77	2183.95	235.88	11.08	0.93	1.14	14.99	502.08	88.2	4.88	12.78	200.75	5	1352.54	1424.41	8.98	10.97	2895.6	2430.78	13	2		0.94		21.04			2							0.24	0.07	4.7	0.4	163	2	2129.875588	1124.606152	2210.57953	1228.639836
1491	2.81	1881.33	300.12	7.19	2.17	2.17	99.89	1148.1	59.35	5.5	24.13	499.21	2.36	937.47	987.38	12.5	9.37	2201.15	1730.78	17	2		3.88	5	18.63			2	2											1	29070.74186	13322.41145	30778.59269	13955.73522
1492																				6	2		0.56					2												2	9318.767931	4237.710184	10191.6815	4340.0904
1493	0.65	863.2	176.45	14.95	0.79	1.08	49.28	318.78	197.12	4.16	9.65	211.43	0.2	207	440.86	6.17	2.72	1403.12	1838.79	28	2	5	3.33	5	39.94	2	1	2	2	2	2	2	2	2	0.16	0.14	4.1	0.7	157	1	24446.53446	11175.85216	25505.6401	12459.54145
1494	1.62	1597.65	245.29	11.96	1.03	1.4	164.53	551.7	229.88	8.42	18.39	260.35	2.01	674.43	871.62	8.93	5.78	2038.6	1949.09	2	1		1.25		16.86			2												1	16883.79871	7459.806264	22305.91161	8749.592009
1495	1.62	2093.65	308.22	12.58	1.47	0.51	22.43	510.94	205.14	7.11	14.52	251.21	0.83	1156.13	1131.5	13.98	7.62	3660.01	1510.82	41	1	2	2.72	1	28.12	1	1	2	2	2	2	2	2	2	0.18	0.06	4.5	0.8	181	2	78361.44323	39687.32366	78244.89043	41080.93636
1496	1.27	1913.19	244.18	14.67	1.75	0.99	94.84	371.25	146.67	10.41	14.82	269.49	1.27	590.33	1145.51	12.38	14.02	2753.49	1758.21	12	2		0.72		19.63			2							0.11	0.07	4.4	0.4	209	2	7613.949884	3300.386245	7789.21052	3476.355908
1497	1.03	1056.2	189.62	5.08	0.81	0.98	42.48	420.11	143.75	2.77	11.12	252.37	2.69	253.49	403.86	6.36	5.23	1413.96	941.3	3	1		5		13.5			2												2	9314.581127	4364.211069	9971.043755	4321.262425
1498	2.16	2021	191.92	5.24	0.96	1.9	53.82	656.42	166.97	8.43	36.06	163.12	9.82	1286.83	1704.44	11.89	12.34	4066.29	3178.94	59	1	4	3.29	1	24.7	1	1	2	2	2	2	2	2	2	2.98	0.07	4.6	0.8	224	1	79592.10019	39775.13336	85248.35121	41598.04473
1499	1.76	1431.29	192.56	11.73	1.07	1.51	152.8	717.67	159.98	7.04	12.64	282.54	4.7	692.42	1194.7	9.16	4.86	2603.05	2569.19	8	1				14.67			2												1	6708.711583	3946.934405	6694.222328	4000.71194
1500	2.07	1480.57	201.11	5.35	1.41	1.58	34.82	620.88	34.69	5.01	25.43	327.29	3.41	785.21	946.66	14.24	6.49	1731.26	1430.33	29	2	4	0.31	5	25.46	2	1	2	2	2	2	2	2	2	0.57	0.15	4.2	0.8	125	1	37180.6039	16997.29395	39802.27673	17671.93632
1501																				50	1	4	3.75	1		1		2	1	2	2	2	2	2						1	70420.81834	35191.90264	0	0
1502	1.51	1289.3	115.15	9.31	1.94	1	26.2	1182.98	1100.25	6.71	16.42	276.58	1.33	342.42	794.94	9.35	7.54	1765.45	1390.98	41	2	4	4.34	1	25.31	1	1	2	2	2	2	2	2	2	1.09	0.41	4.6	0.4	148	2	8751.744327	5108.837908	11433.3048	5329.482036
1503	2.01	2742.93	285.26	13.52	3.79	1.74	15.34	149.36	26.77	4.85	27.73	212.82	3.31	458.84	1243.06	12.55	11.8	3772.6	2370.42	38	1	5	1.27	1	28.75	2	1	2	2	2	2	2	2	2	3.26	0.16	4.5	0.9	204	1	43803.45105	20495.28002	45031.39473	21319.29624
1504	2.97	2083.95	352.85	10.02	2.75	2.68	71.76	1338.76	69.88	4.64	29.31	783.49	1.93	752.13	909.19	43.35	6.61	1874.17	1556.85	8	2		0.55		15.34			2							1.84	0.03				2	10062.18099	4669.070596	10232.0827	4659.751981
1505	3.07	1625.94	250.71	15.54	1.36	2.07	118.5	1101.54	181.22	4.74	19.17	279.33	4.84	1738.57	1871.77	12.73	8.93	2104.74	3916.63	80	1	3	1.24	1	27.56	1	2	2	1	2	1	1	2	2	0.17	0.16	4.7	0.9	194	1	13234.54082	7193.924303	14820.45561	8490.822336
1506	2.76	2246.39	272.19	15.18	2.02	3.22	243.03	280.11	95.33	5.95	37.41	332.29	15.62	316.28	2308.23	29.17	32.5	3951.19	6170.14	85	1	1		2	22.44	1	1	2	2	2	2	2	2	2	1.27	0.46	3.9	0.8	211	2	8986.031938	4262.026336	8839.633369	4134.4115
1507																				77	2	4	2.87	3		2		2	2	2	2	2	2	2						1	38454.52599	22110.80502	0	0
1508																				65	2	1	0.73	3		2		2	1	2	2	2	2	2						2	2715.607328	1607.27832	0	0
1509	2.43	4104.62	524.06	33.13	2.74	3.89	622.5	534.18	206.99	17.9	53	971.27	3.28	1430.49	2361.07	18.34	17.03	3932.72	5419.25	36	1	4	5	1	23.38	1	1	2	2	2	2	2	2	2	0.16	0.05	4.7	0.7	162	2	23674.52477	12517.88492	23780.97869	13793.11107
1510	0.99	734.9	77.65	0	0.56	0.43	85.97	651.71	0	10.68	7.21	115.08	2.14	574.44	374.38	12.99	7.5	223.82	776.5	0	2		1.19																	2	2035.59581	1293.315132	2053.076764	1308.82985
1511	1.1	1261.35	113.04	8.56	0.66	2.74	52.21	128.56	128.56	1.71	12.28	110	6.4	111.85	685.84	10.26	17.36	1116.51	2282.66	66	1	1	0.75		26.37	1	1	2	1	2	2	2	2	1	1.9	4.66	4.5	1.4	218	2	12602.77221	6456.368644	14008.9157	7755.181368
1512	1.25	1057.6	126.67	12.22	1.27	1.04	119.65	365.72	61.92	1.97	11.12	214.05	2.28	526.86	638.28	8.72	13.15	2438.71	1635.49	2	2				14.77			2												2	6511.823845	2959.119474	6452.119614	2971.119135
1513	0.36	813.13	104.61	5.67	0.35	0.69	14.64	90.07	42.47	2.61	7.26	60.37	2.95	127.34	529.37	4.31	3.03	986.1	1615.39	17	1			5	19.99			2	2						0.18	0.01	4.5	0.6	149	2	5292.311592	2490.093418	5321.32278	2581.207621
1514																				64	1	5		5		2		2	2	2	2	2	2	2						1	49819.4962	26140.0323	0	0
1515	1.5	816.51	117.77	13.5	1.08	1.71	184.31	2142.77	1919.47	8.94	14.42	184.68	2.29	467.79	451.6	17.03	6.96	973.46	1762.67	0	1		2.52																	2	18373.88749	7858.252906	19949.14565	8424.250016
1516	0.72	536.28	56.67	0	0.41	0.31	62.73	475.57	0	7.79	5.26	83.98	1.56	419.19	273.2	9.48	5.48	163.35	566.63	0	1																			2	1789.745056	1014.337256	2118.92876	1026.505332
1517	0.77	1867.28	241.23	26.58	1.09	1.42	87.24	343	219.06	9.41	16.48	447.75	2.79	341.88	874.02	14.52	9.95	3245.28	2292.6	85	2	1	1.79	5	27.9	2	2	2	1	2	2	2	2	2	1.6	0.24	4.3	0.8	193	2	3203.281881	2129.533962	3330.170227	2710.329711
1518	0.84	877.89	145.02	16.27	1.08	1.25	106.46	205.71	53.75	9.41	8.46	253.92	0.33	293.13	596.7	10.62	5.43	1517.53	1588.37	2	2		2.16		17.07			2												2	26988.88678	12446.81235	30998.16115	13471.83608
1519	2.22	2295.97	299.69	17.29	1.68	1.89	170.59	4536.04	3859.24	6.82	18.06	474.56	3.8	1447.87	1618.22	20.03	18.14	3853.78	3033.59	11	1				17.4			2							0.49	0.01				2	5372.277368	3160.670438	5360.6745	3218.148856
1520																				46	2	4	5	1	26.86	2	1	2	2	2	2	2	2	2	0.16	0.09	4.2	0.8	221	1	106280.5729	52060.6673	119584.4066	57298.83225
1521	3.46	3125.38	414.18	22.43	2.46	2.26	247.69	1342.26	179.87	11.87	29.29	636.42	3.54	1936.43	1984.49	24.14	16.09	4190.62	3238.46	7	1		1.17		14.85			2							0.15	0.08				2	45495.67547	20085.17464	48490.49929	23418.16578
1522	4.09	3533.76	504.02	34.76	3.52	3.16	40.15	5740.3	4710.26	11.97	40.39	582.57	8.11	1619.69	2316.93	23.46	19.02	6280.72	3667.12	7	1		3.81		19.51			2							0.34	0.18				1	51703.61847	22825.82236	54448.59397	24442.89494
1523	1.74	1710.7	254.89	8.92	1.2	1.26	197.31	614.09	179.69	2.94	14.37	303.63	3.51	683.78	768.51	11.23	10.94	2050.45	1988.7	13	1		0.65		25.21			2							2.3	0.08	4.8	0.5	215	2	2649.939506	1743.891481	2717.483211	1774.617997
1524																				26	2	5	0.61			1		2	2	2	2	2	2	2						1	74050.94055	30811.23619	0	0
1525	1.23	763.24	154.67	14.95	1.05	0.65	36.29	404.31	167.69	3.76	12.65	176.22	2.58	520.25	635.57	8.07	3.56	1155.64	1655.02	72	2	4	3.59	2	28.05	2	2	2	1	2	2	2	2	2	0.84	0.95	3.9	0.7	200	1	37303.47938	21448.96961	39796.60189	22798.92408
1526	2.55	2977.55	374.79	22.47	2.17	2.1	99.74	6471.96	5874.76	12.87	24.64	381.56	5.45	1125.67	1581.12	19.37	15.59	6338.32	4005.96	23	2	4	1.04		30.17	2	2	2	2	2	2	2	2	2	0.03	1.27	3.5	0.4	231	1	9969.41203	4148.089226	11275.15496	4432.36142
1527	0.79	1333.38	240.61	5.19	0.76	0.39	261.64	73	13.94	3.93	6.71	138.16	1.63	413.75	449.86	6	3.07	1193.88	1338.51	17	2		5	5	23.38			2	1						0.38	0.03	4.3	0.6	123	2	5694.012553	3087.956046	5885.351365	3158.851693
1528	2.52	2688.36	183.96	24.59	1.64	3.86	278.84	1430.85	1163.11	18.92	39.37	548.46	9.18	618.65	1901.8	20.8	20.11	4798.31	5146.94	67	1	2		1	25.78	1		1	2	2	2	9	2	2						9	1647.446107	1003.367071	1993.360451	1237.748454
1529	1.79	1270.79	122.07	7.89	1.38	4.21	71.51	413.07	75.31	5.79	58.82	231.87	3.44	260.94	1006.95	16.11	5.02	1316.79	2788.81	46	1	3	3.11	1	29.02	1	1	1	2	2	2	2	2	2	0.42	0.04	4.6	0.6	159	1	102634.228	49780.08904	105511.377	51004.96126
1530	2.95	2028.16	259.42	18.74	1.85	1.48	20.9	953.26	48.12	8.18	18.53	473.25	5.72	1298.91	1768.79	19.68	12.96	3524.99	2392.2	13	2		2.12		24.41			2							0.3	0.05	4.6	0.5	133	2	2452.573736	1286.265504	2663.632606	1365.775672
1531																				71	1	3		1		2		2	2	2	2	2	2	2						1	49659.05578	26437.79257	0	0
1532	2.47	2582.72	226.57	21.04	1.39	2.37	181	618.99	223.2	15.49	25.24	242.27	3.96	1228.91	1495.71	11.13	9.89	3355.79	5109.98	85	1	1	0.9	1	23.63	1	1	1	2	2	2	2	2	1	0.15	0.69	4.5	0.6	196	2	10874.70619	5911.184545	14247.5969	8179.716103
1533																				51	1	2	2.28	4		1		2		2	2	2	2	2						2	57308.0712	28638.97509	0	0
1534	2.35	2346.59	353.29	18.9	1.9	1.19	34.56	1794.53	1087.87	11.46	22.61	492.38	1.02	759.23	1683.22	15.48	7.62	2947.45	1761.69	60	1	5	5	1	31.01	1	1	2	1	2	1	2	2	2	1.85	0.15	4.1	0.9	222	1	41406.26087	21725.65118	46165.92164	22783.51261
1535	2.77	2054.93	311.53	15.79	2.17	2.53	178.75	1238.2	168.91	5.18	33.68	501.86	3.66	1358.67	1670.77	20.37	16.27	3224.4	2802.56	16	2		5	5	28.56			2	2						0.19	0.1	4.6	0.7	133	1	30617.08075	14368.74165	31407.7553	14977.76257
1536	0.93	1579.19	227.75	17.81	1.52	1.77	73.16	373.15	176.85	6.13	24.7	335.07	1.24	280.18	754.01	9.76	5.82	3188.81	3215.1	33	1	4	5	1	30.88	2	2	2	2	2	2	2	2	2	0.54	0.12	4.7	0.8	176	1	92603.18668	43328.28112	100898.0475	47667.09053
1537	1.18	2074.42	314.56	11.09	1.52	0.73	62.02	322.78	223.66	10.32	16.66	280.88	0.64	459.27	673.96	10.93	4.74	3521.6	1744.55	16	2		0.63	5	23.7			2	2						1.62	0.03	4.6	0.4	143	2	2869.77346	1855.128597	3091.688039	1991.208338
1538	0.99	551.89	94.44	14.97	1.48	1.95	170.65	2203.2	1352.39	4.18	13.18	346.66	0.52	509.97	529.55	18.82	4.51	719.9	1279.73	31	2	5	1.27	1	26.41	2	1	3	2	2	2	2	2	2	0.28	0.03	4.5	0.4	210	2	84601.65652	38687.36335	88053.02161	39411.89687
1539	1.71	1862.69	306.11	8.1	1.77	1.7	475.65	630.61	279.09	4.24	15.27	468.69	1.38	1097.31	1098	15.54	9.27	2822.32	2964.81	2	2		3.81		13.47			2												1	31086.99508	14336.78971	35705.05486	15517.45743
1540	1.12	1018.78	148.66	6.48	0.88	0.65	57.62	245.81	45.69	2.85	8.97	134.39	2.51	519.01	718.44	6.82	5.27	1342.61	1288.22	2	2		3.89		15.07			2												2	40994.37594	18905.90408	44432.74155	20415.97232
1541	3.78	4087.39	641.11	50.92	2.21	2.99	42.88	561.05	120.71	11.21	34.24	585.66	4.8	1253.97	2014.87	26.74	19.12	3814.05	4052.9	61	2	3	1.7		24.05	1	1	2	2	2	2	2	2	2	0.13	0.09	4.2	0.6	218	2	54549.99001	27664.74592	67713.32712	34422.82374
1542	1.5	2351.49	249.8	10.02	1.53	1.17	18.3	528.18	205.87	6.97	15.59	269.55	4.5	1201.34	1343.01	11.24	12.16	4241.6	1574.86	15	1		3	5	23.76			2							0.31	0.01	4.9	0.9	178	1	30148.96752	13512.83079	32133.57035	13991.09843
1543	3.7	2346.49	341.69	26.23	4.04	2.95	183.5	4793.74	2295.18	6.87	36.49	981.69	4.85	3437.66	3286.65	35.9	25.83	6207.5	4538.97	39	1	5		1	22.96	1	1	2	2	2	2	2	2	2						1	42158.71975	18195.37353	44099.16828	18876.82139
1544	3.08	4308.78	428.69	38.38	3.07	4.31	134.07	1353.36	746.21	19.68	55.15	700.65	7.29	1149.43	2664.45	26.54	25.45	6675.02	5875.84	30	2	3	1.45	5	22.46	2	1	2	2	2	2	2	2	2	0.21	0.71	4.5	0.5	158	1	16376.45192	8882.73214	16114.85002	9024.734729
1545	2.59	2522.65	354.41	13.39	1.82	1.95	132.53	2288.87	1552.62	8.57	24.66	443.58	4.64	1140.56	1486.21	20.55	12.54	3372.1	2840.99	23	2	3	1.66	1	14.42	1		2	2	2	2	2	2	2	1.9	0.06	4.9	0.5	134	1	96749.80071	40255.81496	109421.598	43014.58128
1546	1.39	2090.23	298.55	20.34	1.16	1.3	177.72	300.72	162.56	9.25	16.09	272.23	4.07	470.71	820.84	12.92	10.82	3875.41	2639.76	57	2	2	3.16	1	24.9	2	2	2	2	2	2	2	2	2	1.03	0.2	4.4	0.4	251	2	8219.953341	4848.453153	8440.87686	4915.467467
1547	1.43	2033.53	310.66	2.68	0.96	1.3	44.6	557.08	53.55	2.94	18.46	230.68	2.74	610.34	983.51	9.18	6.93	2374.53	1547.96	57	1	3	1.08	1	26.71	1	1	2	2	2	2	1	9	2	0.08	0.65	4.4	1	201	2	57200.43805	28585.1868	63864.23133	29732.54443
1548	4.58	2657.6	284.25	15.91	2.9	2.68	204.62	1749.28	256.68	13.44	25.26	511.74	11.75	1691.54	2368.14	25.82	16.56	5451.94	4284.2	85	2	4	2.62	1		1	2	2	2	9	2	1	2	1						1	26313.93192	11863.79461	29688.943	18655.69581
1549	1.18	686.94	94.98	2.81	1.03	0.52	133.11	498.48	75.75	8.5	12.58	121.24	1.39	574.37	426.96	20	5.83	318.9	858.2	0	2		0.88																	2	1746.634356	1109.723567	1804.466164	1135.816437
1550	3.22	2374.81	276.55	17.28	2.24	3.25	81.49	569.7	119.47	10.73	39.5	584.21	8.58	1444.46	1762.79	14.74	14.83	2616.98	1906.79	24	2	5	4.37	5	17.43	2	1	2	2	2	2	2	2	2	0.11	0.03	4.6	0.7	197	1	66681.58145	27744.98123	75725.44003	31124.59267
1551	2.21	3216.79	433.8	18.02	0.91	1.51	41.34	717.46	228.79	6.54	23.13	348.33	3.71	1777.22	1897.33	12.53	15.93	4148.28	2460.86	38	1	4		5	23.71	1	1	2	2	2	2	2	2	2	0.13	0.04	4.9	0.8	229	2	111209.7008	52034.1184	124165.5187	55336.21813
1552	1.21	1723.93	162.18	10.69	1.09	0.88	135.02	673.91	217.99	8.92	12.94	392.09	13.46	925.99	1028.74	8.21	13.41	3399.35	2180.18	60	2	2	4.52	1	36.26	2	1	2	1	2	1	1	1	2	2.22	1.53	4.6	0.6	209	1	38146.9345	19346.02097	47352.08667	22075.70803
1553	0.51	1147.16	239.45	3.29	0.56	0.3	7.03	68.41	14.13	2.24	5.46	117	0.39	180.37	291.84	6	1.77	679.02	896.73	18	1		1.85	5	22.64			2	2						0.33	0.39	4.9	0.7	162	2	2073.573419	1345.321326	2202.824199	1444.847195
1554	1.34	2848.04	389.55	38.78	2.11	2.49	364.43	351.78	340.53	11.58	16.78	511.87	2.14	439.5	1258.86	18.63	13.1	2714.14	4537.75	48	2	1		1	23.82	2	2	2	2	2	2	2	2	2	1.02	0.17	4.4	0.5	164	1	9527.686632	5561.794863	9749.513418	5707.285271
1555	0.46	660.44	76.04	4.65	0.51	0.55	86.08	922.99	913.25	1.91	11.08	138.88	2.1	175.76	291.1	5.54	5.07	1024.2	1490.78	50	2	1			36.56	2	1	2	2	2	2	2	2	2	3.52	0.48	4.4	0.6	284	2	10886.95283	6355.267616	14222.74753	6521.514394
1556	2.6	2346.29	193.97	4.56	1.49	2.7	70.72	446.16	41.36	5.51	29.96	293.24	6.25	752.47	1903.02	20.83	32.5	3817.78	2955.41	8	1		1.5		13.75			2							0.22	0.03				1	5715.072043	3282.397556	5848.913479	3478.326459
1557	0.68	1802.96	262.92	14.51	0.72	1.04	21.46	148.24	64.15	7.24	14.56	205.09	1.62	374.81	777.21	8.82	7.08	2612.18	1210.87	16	2		2.69	5	27.54			2	2						1.4	2.59	4.8	0.5	129	2	2379.279099	1637.846245	2556.791889	1651.684662
1558	1.92	2726.26	360.05	16.55	1.73	2.35	118.36	488	163.4	10.24	25.3	300.04	2.31	758.22	1287.86	11.21	10.77	3347.97	3305.39	68	1	3		1	24.91	1	2	2	1	2	2	2	2	2	0.26	0.14	4.2	1.3	230	1	14774.93384	7569.16161	15337.57235	7885.800715
1559	1.9	1058.19	169.81	11.08	1.18	1.63	195.55	1179.07	134.25	3.36	15.44	380.46	1.45	428.88	643.47	23.18	11.61	1620.67	1189.43	6	1		0.61		15.65			2							0.58	0.28				2	5743.527317	3298.740573	5731.122635	3495.645004
1560	2.42	2023.3	257.79	15.45	1.73	2.56	96.49	1306.22	385.4	6.95	29.73	423.6	2.6	945.76	1181.38	24.16	16.33	3223.47	2693.05	12	1		0.54		16.44			2							2.4	0.18	4.8	0.3	135	2	2118.253763	1380.517512	2152.653544	1438.744265
1561	1.16	992.51	100.98	11.92	0.82	1.06	97.62	861.66	692.54	4.02	17.61	254.22	1.59	243.16	813.35	9.68	6.59	2551.76	2105.6	80	2	3	1.44	2	22.34	2	2	2	1	2	2	2	2	2	0.06	0.27	4.2	1	212	1	20943.74173	9442.612032	22343.48552	11930.31282
1562	1.72	1143.93	165.63	3.7	1.32	1.44	61.49	625.83	20.74	2.46	17.17	234.08	2.53	405.95	463.33	11.06	4.84	1752.12	926.63	12	1		0.28		20.36			2							0.07	0.03	4.5	0.5	160	2	6074.976466	3033.300209	6256.202224	3096.058422
1563																				10	1				16.11			2												1	98758.23823	45439.75835	98478.5226	48066.5239
1564	1.3	576.01	93.05	6.17	1.19	0.29	100.87	486.2	265.02	6	15.25	68.51	0.62	470.23	333.33	19.69	3.86	111.29	901.36	0	1		0.95																	1	17446.80599	6811.415655	23049.72471	6992.944894
1565	1.55	2158.06	315.73	49.73	1.48	1.84	139.96	503.49	211.33	8.99	17.56	925.82	1.21	709.39	1618.33	20.37	10.08	2998.42	3610.95	23	2	1		5	31.01	2	2	2	2	2	2	2	2	2	1.95	0.28	3.7	0.5	237	2	2585.398539	1452.003539	2544.098678	1449.321736
1566	2.07	1869.71	163.2	27.66	1.4	2.16	133.18	354.66	185.77	18.53	36.08	696.08	3.28	814.91	1791.94	11.19	15.51	2465.34	3590.51	71	2	4	0.84	2	25.39	2	2	2	2	2	2	2	2	1	0.17	0.16	4.3	0.6	205	1	48548.58621	27914.74595	54775.40238	36929.18692
1567	1.26	1435.06	152.79	9.13	1.04	1.18	65.02	217.61	73.74	7.58	14.19	205.29	1.02	586.99	816.19	10.59	7.17	3795.07	2076.77	16	2		1.5	5	30.8			2	2						0.31	0.18	4.3	0.5	145	2	4251.46307	2926.618751	4276.204627	2951.346206
1568	3.12	3793.77	382.97	17.59	2.41	2.37	32.92	593.28	192.29	15.28	41.85	604.52	11.45	1487.53	2243.6	27.39	24.54	7524.61	3830.24	19	1		1.95	5	23.63			2	1						0.06	0.04	5.2	1	153	1	30265.97813	12751.54014	32445.91252	13389.54323
1569	2.09	1702.19	142.26	17.42	1.42	3.21	150.96	437.92	158	8.34	34.89	404.95	12.52	341.83	1502.49	22.14	33.51	4526.43	3420.24	13	1				22.64			2							0.33	0.04	4.9	0.3	153	2	3458.944012	2276.287055	3551.719741	2313.149914
1570	0.99	653.18	124.14	3.01	0.7	1.03	31.56	415.15	3.75	1.71	9.26	157.46	0.63	237.55	266.56	7.73	7.06	546.58	887.66	19	2			5	32.61			2	2						2.27	0.15	4.2	0.7	176	2	7151.326103	3878.280996	7596.11264	3900.374255
1571	1.75	2689.25	326.92	24.25	1.35	1.52	55.09	388.61	297.64	9.75	31.81	310.82	8.75	719.88	1293.13	20.38	21.37	5604.21	3390.12	65	1	4	5	1	27.41	1	2	2	1	2	1	2	2	2	0.33	1.05	4.6	1.3	166	2	45144.51856	23687.09569	50333.89306	24840.46341
1572	3.09	3102.29	448.87	12.22	2.16	2.7	84.99	490.86	37.35	14.71	34.26	492.8	3.29	1062.43	1626.38	23.75	17.29	4318.65	3464.68	8	1		2.87		19.79			2							0.37	0.1				2	53970.89503	23826.76685	57523.6134	27780.64847
1573																				45	1	2	5	1		1		1	2	2	2	2	2	2						2	9443.178533	5118.371686	0	0
1574	1.52	1605.3	169.76	7.33	0.95	0.6	18.47	603.48	112.16	5.46	10.21	164.23	3.62	1163.8	1017.55	10.15	7	3131.72	1426.6	80	2	4			24.21	1	1	2	1	2	2	2	2	2	1.94	0.11	4.3	0.6	259	1	19212.61375	8662.12256	21676.81349	11435.30164
1575	0.93	591.34	64.07	0	0.6	0.37	55.87	535.47	0	11.95	6.43	93.13	1.49	469.87	246.78	10.71	4.61	157.7	623.94	0	2		1.84																	2	19135.07183	8089.770405	20389.60644	8305.368738
1576	1.4	2500.14	307.82	9.38	1.29	1.06	264	147.42	26.49	11.55	24.29	263.77	2.79	423.68	921.12	13.36	9.1	3003.65	1782.48	19	2			5	19.32			2	2						0.19	0.05	4.6	0.7	146	2	6332.571118	3677.802017	6291.961896	3856.199423
1577																				19	2		0.39					2	2											2	2690.837351	1751.263606	0	0
1578	2.73	2064.63	295.85	22.9	1.84	2.24	34.49	1165.48	464.38	5.39	23.84	490.49	7.8	873.87	1538.48	26.14	20.41	2893.95	3157.44	70	1	1	0	2		2	1	1	1	1	1	2	1	2	0.91	0.62	4.1	1.8	160	2	12082.86159	5730.835885	11886.01011	6013.487977
1579	1.38	1099.35	196.46	8.12	1.02	1.77	54.94	590.65	99.82	8.98	15.77	270.29	1.56	399.78	619.66	15.15	3.19	1541.06	1427.05	14	1		0.79	5	17.16			2							2.19	0.01	5.1	0.5	129	2	4770.882393	3221.829166	4819.001183	3226.255462
1580	3.63	3873.56	546.9	32.33	3.16	3.79	657.51	5147.97	4684.82	20.19	25.9	716.91	4.87	2101.51	2916.8	21.04	13.42	6263.16	8508.93	26	1	2	2.12		26.37	1	1	2	2	2	2	2	2	2	1.3	0.07	5.3	0.7	231	1	14648.00985	8294.381964	14713.87551	9486.403623
1581	2.93	1284.29	120.7	7.73	0.88	1.15	12.47	1114.3	2.53	5.99	11.34	316.28	7.64	1552.47	1852.46	8.79	8.69	1685.73	2666.53	34	2	1		1	36.03	2	2	2	2	2	2	2	2	2						1	17076.28493	9262.327743	17866.45813	10583.45799
1582	1.79	3508.53	481.2	19.46	2.31	1.95	50.17	272.52	68.92	12.52	25.07	362.87	2.06	587.08	1692.87	12.52	13.38	3521.73	2537.64	19	2		1.4	5	31.65			2	2						0.61	0.04	4.5	0.5	126	2	2136.315526	1470.595175	2148.747899	1483.020461
1583	1.45	2809.21	411.92	17.43	2.51	2.04	54.08	864.23	241.3	11.08	26.96	805.19	3.79	514.69	1233.87	20.94	14.08	1321.27	2301.02	54	2	1	1		25.34	2	2	1	1	2	2	2	2	2	2.22	1.54	4.5	0.5	163	1	7000.33126	4086.449098	6888.50606	4072.735664
1584	2.05	3985.69	566.98	30.5	2.18	2.65	169.16	704.27	419.84	17.25	30.76	514.96	6.55	971.15	1854.76	20.98	21.31	5351.33	3694.52	19	1		0.25	6	21.33			2	2											2	5275.116283	3389.370806	5263.723261	3434.810564
1585	1.95	1876.48	270.15	8.83	1.72	0.95	77.31	556.71	235.3	4.38	12.67	311.35	3.7	863.63	1025.86	10.4	6.89	2635.59	2388.85	24	2	3	1.16	5	31.3	2	1	2	1	2	2	2	2	2	2.41	0.41	4.3	0.5	221	1	1645.009368	923.865078	1660.650081	944.050326
1586	1.08	984.76	75.48	9.56	0.81	0.77	125.43	591.89	389.17	8.74	11.49	262.38	1.34	263.8	611.83	6.51	5.5	2176.87	1658.56	45	2	2	1.13	5	29.08	2	2	2	2	2	2	2	2	2	1.4	0.45	4	0.6	184	2	7996.34245	4667.871445	7868.606696	4938.800235
1587	4.47	3394.99	423.58	17.96	3.74	3.61	98.35	2131.36	432.67	11.88	45.7	1020.9	5.15	2433.06	2427.44	43.28	29.02	5162.52	2642.91	19	2		1.81	5	25.52			2	2											1	37460.34396	17290.43267	40690.79941	17386.34863
1588	1.55	2451.2	255.53	20.74	1.84	2.4	120.4	586.38	485.51	16.13	41.28	558.36	19.4	613.38	1433.41	24.19	111.35	7200.02	4713.09	35	1	4	4.52	6	20.82	2		2	2	2	2	2	2	2	0.99	0.09	4.6	0.9	192	2	33646.62377	14521.61952	34931.37394	15065.47901
1589	0.34	487.16	41.99	3.72	0.42	0.67	1.16	41.6	1.76	0.96	14.95	91.53	0.45	109.62	345.46	3.61	2.16	799.98	675.71	52	2	2	1.08	1	24.8	2	2	2	1	2	2	2	2	2	1.88	0.95	4.3	0.4	192	2	6710.890934	3989.314555	6603.689333	3918.210418
1590	1.25	1712.06	187.25	17.39	1.35	1.82	186.67	851.92	483.31	7.91	27.02	383.01	2.13	353.63	1030.98	13.99	7.87	1818.12	2672.26	54	1	5	5		35.31	2	1	1	1	2	2	2	2	2	1.21	0.68	4.7	0.8	187	1	29990.30161	15097.48306	31946.81448	15978.31211
1591	1.55	791.88	86.85	1.94	0.53	0.45	12.23	288.99	33.21	1.34	2.41	57.34	3.34	1063.76	934.45	1.62	3.92	784.24	1440.95	2	2		5		23.84			2												2	34814.20448	16055.71485	39985.95161	19941.24736
1592	0.95	1842.11	254.17	20.46	1.18	1.52	151.9	4390.15	4310.46	13.26	16.75	221.98	0.62	345.11	852.85	11.64	7.69	2639.21	2989.35	63	2	5	5	1	25.69	2	1	2	2	2	2	2	2	2	0.63	0.05	3.6	0.8	216	1	42362.76821	21484.05928	48945.98567	21478.70048
1593	2.45	2599.21	306.68	19.12	1.83	2.84	65.49	812.08	116.55	7.12	26.35	511.06	9.24	956.47	1824.1	30.41	20.12	3070.34	2834.22	65	1	1		1	29.28	2	1	2	2	2	2	2	2	2	2.11	0.86	3.9	0.7	206	2	5487.892526	3334.889647	6640.1856	3439.04949
1594	0.67	742.81	81.88	0	0.59	0.45	89.59	669.1	0	9.98	7.44	119.08	2.21	708.43	470.64	13.44	7.59	368.01	816.53	0	1		2.88																	2	19528.47338	8352.05303	22429.48254	8764.086961
1595	0.85	769.65	75.29	7.12	0.68	0.94	78.5	1010.38	891.88	3.99	18.84	125.98	1.76	331.99	650.63	5.34	4.47	2230.47	1306.37	18	2		1.02	5	21.27			2	2						1.13	0.19	4.9	0.4	161	2	2379.279099	1637.846245	2556.791889	1702.568949
1596	3.46	2025.92	261.63	7.34	2.47	2.95	80.86	1306.32	56.92	6.04	34.77	597.91	4.53	1245.13	1267.16	44.45	10.89	3433.06	1845.41	18	1		0.7	5	22.68			2	2						0.88	0.07	4.8	0.8	182	1	2633.598548	1692.141283	2711.704895	1836.320816
1597	0.66	431.87	29.61	1.28	0.32	0.32	0.09	216.22	9.31	1.47	4.84	83.23	0.86	106.31	265.39	3.4	1.98	819.86	242.79	17	2		1.2	5	26.4			2	2						0.36	0.53	3.3	0.4	157	2	9294.147662	5040.368141	9234.546578	5114.360782
1598																				85	2	3	0.06	2	21.08	1	1	2	2	2	2	2	2	2	0.49	0.04	4.6	0.8	227	1	20842.82691	9397.113976	23413.61269	11912.56844
1599	2.67	3266.37	374.65	14.93	1.83	2.22	44.27	547.14	86.1	14.77	23.97	326.14	9.25	1355.82	2053.93	18.06	19.39	4148.48	3716.34	18	2			5	20.8			2	2						0.37	0.05	4.6	0.6	179	2	2881.953093	1875.646466	2898.724733	1962.015922
1600	0.85	1612.57	258.06	13.98	0.9	1.18	150.95	562.22	503.43	5.02	22.18	257.43	0.85	287.79	723.32	10.02	4.74	3813.96	2331.43	60	1	5	5	1	29.51	1	1	2	2	2	2	2	2	2	0.2	0.08	4.4	0.8	204	1	46199.88286	24240.83988	49051.58741	25642.69433
1601	1.54	1354.65	154.07	8.27	1.16	1.08	106.75	446.21	107.87	4.77	11.9	341.05	2.47	656.3	722.51	9	5.52	2849.53	1553.14	4	1		2.83		15.59			2							0.18	0.01				2	11609.77107	5309.229611	13108.65736	5517.356865
1602	1.8	1773.09	149.01	11.69	3.05	1.78	14.18	234.03	149.45	6.05	29.21	449.19	2.35	444.44	1032.83	11.98	13.37	2548.75	2219.17	65	2	2	0	5	39.76	2	1	1	1	2	2	2	2	2						2	9850.739995	5844.407311	9990.137282	5964.636019
1603	2.77	2198.99	297.34	14.12	1.64	2.34	388.83	784.83	278.39	8.52	20.76	301.57	10.32	1276.06	1853	18.53	19.56	3251.36	4092.24	20	2	2	2.04	1	26.44	2	2	2	2	2	2	2	2	2	1.99	0.28	4.1	0.3	189	2	1796.04911	974.192898	1879.157929	994.921696
1604	4.31	4082.58	414.26	12.37	1.65	2.91	43.48	1018.39	176.64	9.58	32.62	258.87	8.44	2510.04	2938.09	13.65	19.63	4384.02	6159.61	15	1		0.53	5	32.64			2							0.21	0.08	4.9	0.7	188	2	37625.93334	16864.02262	40863.74691	18712.03356
1605	1.94	1940.82	194.08	10.7	1.25	1.15	53.61	585.77	186.48	6.7	21.86	205.42	2.23	1080.22	1282.59	11.03	9.15	3991.71	1730.94	50	2	3	5		29.52	1	1	2	2	2	2	2	2	2	0.07	0.21	4.7	0.5	283	2	8797.238755	5188.958891	9033.67768	5273.683568
1606	1.21	2242.62	269.87	11.42	1.19	0.82	91.27	412.08	141.78	9.31	12.54	303.44	1.67	629.52	1106.32	11.48	6.42	3068.66	1622.33	48	2	2	1.41	3	29.61	2	1	2	2	2	2	2	2	2	0.14	0.06	4.7	0.5	214	1	7417.960316	4258.818995	7299.463796	4679.619814
1607																				0	2		1.86																	2	1697.169116	1120.87986	1721.524876	1164.942297
1608	0	0	0	0	0	0	0	0	0	0	0	0	0	0	0	0	0	0	0	72	2	1	1.41	5		1	2	1	2	2	2	2	2	2						2	10553.67786	6074.583948	10703.02238	7203.210721
1609	0.19	430.48	55.95	1.51	0.16	0.34	0.01	10.18	0	2.78	9.18	25.91	0.22	54.47	194.41	1.94	1.01	1024.31	298.96	60	2	1	0.73		32.47	2	1	2	2	2	2	2	1	2						2	2709.613472	1603.730755	3062.221989	1901.535511
1610	0.79	1332.67	182.69	4.42	0.86	0.7	140.05	219.31	84.59	3.67	6.87	153.11	1.41	359.12	422.23	5.96	3.72	2053.97	1263.91	9	1		0.7		22.78			2							1.8	0.13				2	11316.78431	4974.936267	12164.54982	5115.206282
1611	1.79	1526	199.64	10.78	1.2	1.24	32.15	914.43	74.71	3.46	11.9	196.75	3.56	797.88	976.88	12.78	5.65	1869.31	1835.58	8	1		0.02		14.88			2							0.1	0.04				2	12667.21701	5568.595776	12736.65567	5725.604222
1612	0.55	614.41	79.6	1.09	0.39	0.41	53.96	535.54	48.61	9.87	7.76	82.78	2.31	548.2	417.61	10.21	4.01	296.07	643.72	0	1		0.18																	1	6985.89353	2880.89408	6921.842749	2969.812428
1613																				0	2		5																	2	6445.897415	2612.349545	7278.098772	2692.979307
1614	0.44	870.62	109.46	5.72	0.5	0.72	16.33	182.38	116.86	2.5	16.82	135.87	0.69	167.58	450.27	5.23	2.48	1134.73	1094.53	62	2	3		1	35.17	1	1	2	1	2	2	2	2	2	3.6	1.96	4.2	0.6	248	1	38146.9345	19346.02097	42971.43298	22075.70803
1615	0.61	393.15	43.86	0.22	0.32	0.3	31.27	342.11	0.07	7.58	4.02	35.31	0.82	279.39	157.61	7.27	3.1	105.31	386.65	0	2		0.84																	2	1415.758115	899.501456	1408.69656	948.643864
1616	2.92	2134.53	363.08	21.72	1.63	1.91	257.49	1342.13	195.61	13.77	15.19	362.69	6.27	1941.24	1857.12	15.33	11.93	3365.43	4713.2	62	2	4	5	1	23.94	2	1	2	2	2	2	2	2	2	1.32	1.35	4.3	0.6	187	1	46701.48421	23684.41671	52691.39204	24741.041
1617	1.35	813.31	95.2	3.04	0.52	0.48	8.56	420.91	26.8	2.09	7.73	119.07	2.3	735.52	742.58	3.73	4.44	1039.94	1588.59	46	2	4	3.82	1	34.49	2	1	2	2	2	2	2	2	2	2.32	1.35	4.5	0.7	147	2	102770.115	50341.09825	115676.3096	54049.19798
1618	0.67	1802.13	248.01	10.54	1.59	1.43	76.27	1456.58	1354.9	8	19.02	473.68	2.92	245.92	775.82	15.95	9.89	3981.07	1670.27	45	1	3	1.32	1	23.84	1	2	2	2	2	2	2	2	2	2.53	0.06	4	1	205	2	16218.81289	8164.747922	16549.10124	8372.132501
1619	2.51	2903.14	459.81	26.41	2.42	3.58	469.02	2668.67	1967.59	11.25	35.95	814.23	2.62	1102.14	1735.04	19.37	13.4	2150.01	5713.87	40	1	3	0.72	5	45.24	2	2	2	1	2	2	2	2	2	0.25	2.97	4.3	0.8	168	1	85048.06302	41250.37261	94956.07649	43210.26149
1620	0.84	1046.74	108.6	8.21	0.48	0.89	31.6	302.75	69.37	4.04	8.58	108.08	2.36	321.66	573.35	5.32	6.37	2445.25	1494.99	46	2	4	2.75	1	34.34	2	2	2	2	2	2	2	2	2	0.06	0.64	4.5	0.6	182	2	6710.890934	3989.314555	6774.697936	4011.226813
1621																				5	1		0.74					2												1	7552.445151	4168.387167	0	0
1622	1.69	1810.23	297.57	24.7	1.27	2.66	319.14	472.93	207.88	3.13	11.84	621.13	3.8	1366.73	1929.39	12.16	10.05	1395.15	3682.91	40	1	1	0.27	5	22.84	1	1	2		2	2	2	2	2	0.9	0.24	5.1	0.7	192	2	7922.238557	4692.186708	8479.770799	4729.34116
1623	1.27	1443.21	175.64	19.03	1.01	1.49	154.99	419.65	181.31	8.35	9.83	298.82	1.65	652.79	835.08	10.95	6.91	1807.34	2109.71	81	1	1		1	29.98	2	1	1	1	2	2	2	2	2	1.8	0.44	4.3	0.7	202	2	1900.997522	1157.791024	2462.789845	1247.692495
1624	1.82	1401.19	77.12	1.77	0.94	1.33	16.86	347.29	56.56	2.32	18.54	173.49	3.27	761.45	1046.4	5.4	6.11	1598.88	1673.28	47	2	2		4	25.71	1	1	2	1	2	2	2	2	2	2.07	0.25	4.4	0.5	215	1	31155.96856	16604.47593	35579.19364	17938.30681
1625	0.93	874.1	88.03	2.43	0.55	0.8	18.72	196.04	80.31	2.01	7.57	70.42	4.87	376.98	658.21	7.13	12.84	931.55	1298.19	85	2	1		2	26.27	2		2	1	2	2	2	2	2	2.83	0.7	4.4	0.5	195	2	3497.911702	2246.742749	3746.712409	2859.505288
1626	2.12	2647.39	302.99	8.98	0.86	1.91	52.16	2393.05	1846.09	8.83	18.84	430.55	2.62	1090.09	1315.29	13.02	10.43	4060.42	2678.33	14	2		2.83	5	25.32			2							0.18	0.24	4.3	0.6	157	2	5832.648285	2528.25307	6165.767005	2555.469202
1627	1.74	1459.1	205	16.89	1.29	1.87	141.27	644.7	122.57	4.41	30.48	362.77	3.27	612.36	1165.93	17.87	9.15	2150.73	2629.76	46	1	4	1.78	1	27.63	2	2	2	2	1	2	2	2	2	0.14	1.77	4.4	0.5	215	2	106140.0443	51480.49494	118505.2523	53315.11819
1628	1.85	1430.79	215.07	17.67	1.95	2.21	183	708.06	79.31	5.81	21.38	448.18	4.82	1199.85	1255.18	17.14	10.9	1686.7	2796.27	78	2	4	1.21		24.44	1	1	2	1	1	1	2	1	1	2.66	0.65	4.5	0.8	243	1	43237.08186	24860.70656	46126.76784	30639.73189
1629	3.98	2336.29	245.62	15.11	1.79	1.52	42.6	885.6	193.95	8.78	18.81	403.91	8.12	2093.3	2179.03	16.09	14.57	3459.06	3879.54	73	1	1	0.08	1	25.46	2	1	2	2	2	2	2	2	2	3.48	2.58	4.2	0.8	191	2	3128.15513	2136.771684	3897.830779	2337.176326
1630	2.55	2571.76	340.79	12.37	1.7	0.92	55.23	1509.49	726.66	10.82	15.79	322.14	2.92	1200.08	1424.88	13.28	8.56	4371.33	1771.95	17	2		2.11	5	22.79			2	2						0.38	0.06	4.5	0.4	135	2	27832.9759	13062.148	29829.58698	14273.17366
1631																				85	2	2		2		2		2	1	2	2	2	1	2						2	13294.11293	5993.730839	0	0
1632	3.45	2895.14	401	21.06	4.83	3.34	68.14	787.36	33.36	5.26	40.91	640.36	4.39	836.21	1645.85	26.06	23.3	3337.42	2936.74	10	2		3.16		15.82			2							0.24	0.01				1	42729.02952	19890.05196	55302.55337	19752.29111
1633	2.33	2882.47	340.8	8.96	1.67	2.35	135.33	510.55	126.08	9.59	38.75	374.33	3.4	1246.49	1992.89	13.92	10.2	3927.86	3214.06	19	1		2.88	5	20.21			2	2						2.16	0.01	5.1	0.6	127	2	4890.155721	3172.702118	5268.850559	3273.75645
1634	1.83	2889.91	340.05	25.95	1.84	2.35	128.64	635.13	229.42	10.79	34.61	452.95	1.8	623.61	1383.9	15.88	11.21	4563.01	3083.23	75	2	3	4.19	2	36.54	2	2	2	2	2	2	2	2	2	0.28	0.12	4.4	0.6	197	1	39768.0693	22866.07372	42425.909	24305.21785
1635	0.98	1614.89	166.66	6.01	1.15	0.91	7.39	98.93	23.64	7.53	20.95	207.78	1.56	269.08	719.7	8.8	5.11	2783.81	992.85	19	1		0.16	5	42.99			2	2						2.13	0.6	4.5	0.7	199	2	2304.39873	1480.623623	2346.08789	1606.780714
1636	2.24	1167.82	213.81	3.89	1.78	2.38	77.48	989.72	20.2	3.26	22.28	485.38	0.91	333.07	427.38	19.51	16.4	1141.33	935.15	7	1		2.28		13.47			2												2	9708.586086	4267.961259	9761.806235	4388.297873
1637																				1	1		2.61					2												2	36171.94363	15838.47022	0	0
1638	1.08	1006.62	139.41	2.65	0.81	0.9	18.51	291.98	8.29	1.84	20.71	206.63	3.06	365.61	533.95	15.6	6.67	1479.13	1588.67	62	1	1	2.17		30.25	2	1	2	1	2	2	2	2	2	3.91	0.08	4.5	0.6	172	2	2270.809308	1383.022652	2941.890265	1430.936592
1639	1.62	3194.22	483.72	24.47	1.39	1.93	71.58	971.83	348.65	15.99	21.85	339.59	2.5	435.03	1130.17	17.02	9.07	3815.94	2712.29	34	1	2	4.14	1	36.52	2	1	2	1	2	2	2	2	2	0.3	0.65	4.9	0.6	174	1	23674.52477	12517.88492	24559.93934	12918.57034
1640	0.93	920.07	135.1	6.12	1.39	0.65	28.77	128.28	40.4	1.8	11.95	149.16	1.3	172.04	725.61	6.71	4.53	1241.07	1018.33	12	2		0.99		19.52			2							0.11	0.05	4.6	0.2	145	2	2480.955461	1385.571212	2526.017454	1401.223006
1641	1.67	2551.4	273.01	16.67	1.33	2.33	224.47	1049.35	627.82	17.49	19.92	328.97	1.76	560.93	1523.04	14.34	10.02	6021.99	2523.68	57	2	3	1.08	2	50.67	1	2	2	2	2	2	2	2	2	2.09	0.89	4.3	0.5	211	2	10225.41803	6031.35544	10500.24141	6129.834663
1642	0.6	446.9	47.22	0	0.34	0.26	52.28	396.31	0	6.49	4.39	69.98	1.3	349.32	227.66	7.9	4.56	136.12	472.19	0	1																			2	1989.10692	1240.52588	2160.336739	1319.1384
1643	0.8	1090.13	167.91	4.58	0.4	0.36	130.04	292.14	93.4	1.29	4.41	65.15	1.49	373.25	399.13	4.17	4.19	1389.93	917.97	4	1		2.8		15.89			2							0.44	0.08				2	7897.250875	4416.164684	7857.860758	4429.716995
1644	2.41	1635.41	285.77	25.58	2.22	1.39	50.36	703.9	150.11	3.15	22.94	605.53	3.66	680.39	1278.83	28.87	9.64	4392.9	2180.75	72	2	4	1.91	1	27.27	2	2	2	2	2	2	2	2	2	0.37	0.31	4.4	0.7	236	1	38454.52599	22110.80502	43386.6833	24557.04404
1645	0.8	1154.26	191.87	6.36	0.63	0.38	12.99	178.7	58.29	1.58	5.45	121.33	1.87	555.42	688.14	5	4.58	1267.08	1006.29	13	1		0.75		30.78			2												2	4087.666647	2664.031801	4154.049079	2636.04635
1646	2.07	4488.98	590.06	20.07	1.83	1.4	96.42	430.91	191.45	23.58	29.61	421.37	5.97	746.74	1671.33	18.23	15.58	6599.96	2840.8	14	2		2.69	5	33.9			2							0.1	0.12	4.8	0.7	146	1	6244.387006	2661.711086	6632.765221	2651.269121
1647	1.52	1683.51	264.75	29.06	1.79	2.64	555.07	3367.22	3293.27	7.29	21.15	656.65	4.27	523.28	1053.88	15	14.16	2065.16	5757.54	61	2	5	4.52	1	30.48	2	2	2	2	2	2	2	2	2	2.35	0.47	4.4	0.4	205	1	39735.61979	20151.71452	42391.29078	23087.78718
1648	1.79	2379.49	291.88	10.67	1.16	2.06	17.21	210.43	61.8	3.72	27.54	246.36	6.84	643.07	1586.04	14.29	18.34	2614.13	3111.1	13	1				16.71			2												2	2048.164922	1347.871282	2103.100762	1367.315941
1649	1.56	1468	165.93	11.2	0.83	0.99	94.05	402.63	85.68	5.14	12.22	142.7	4.48	908.94	954.44	9.95	10.1	2097.78	1939.45	8	1				16.62			2							0.09	0.12				2	13308.75529	5884.66295	14408.55292	6044.623364
1650	1.3	1604.1	206.45	13.31	0.97	1.22	42.71	649.94	480.45	5.91	14.58	374.47	2.83	375.62	949.11	12.33	12.01	2093.15	2292.18	68	2	1		1	26.12	1	1	2	2	2	2	2	2	2	4.73	0.13	4.7	0.5	252	1	2537.69482	1629.986095	2638.217943	1565.384978
1651	3.51	2343.31	235.58	16.98	2.37	4.21	52.44	4614.41	3512.43	9.27	45.77	581.83	15.36	804.61	1675.72	21.55	23.82	4719.37	4016.91	25	2	4	2.47	1	18.47	1	2	2	1	2	2	2	2	2	0.27	0.09	4.3	0.3	173	1	83121.03823	34585.13723	94007.80948	36955.28703
1652	1.7	3154.41	465.8	15.92	1.52	1.72	137.88	410.95	138.01	14.38	30.28	324.66	2.36	656.59	1380.92	18.41	9.85	5130.21	2361.23	57	2	3		2	32.63	1	2	2	2	2	2	2	2	2	1.88	0.18	4	0.5	174	1	24872.17329	13255.54691	26625.95602	13878.90004
1653	1.7	1613.44	205.89	5.25	0.84	0.81	115.37	467.05	22.4	7.07	8.46	166.62	3.6	528.4	1132.59	9.99	7.31	2023.48	1117.58	10	2		1.02		16.57			2							0.9	0.02				2	6487.923756	3945.508421	6989.623592	4036.749441
1654	5.31	2262.79	365.31	34.96	4.11	4.78	152.13	1413.67	41.76	5.54	41.64	852.02	9.37	1635.38	1809.77	50.08	11.5	3706.56	4038.11	12	1		0.62		17.07			2							0.1	0.01	4.7	0.4	138	2	2036.518934	1375.283555	2032.120527	1367.734739
1655	2.61	1147.49	143.52	9.14	0.9	1.09	102.55	2938.2	2193.45	5.93	7.04	380.34	4.65	1703.18	1432.41	10.9	8.47	1847.01	3162.69	1	2		0.47					2												2	11403.59772	5031.153654	11299.04283	5009.475695
1656	2.42	2582.45	376.16	8.42	1.21	0.93	32.66	560.52	24.09	7.51	9.47	167.21	6.85	1524.69	1624.79	7.81	8.95	4573.54	2542.42	13	1		0.74		27.91			2							1.06	0.06	4.8	0.4	114	2	2210.624578	1492.859005	2249.334324	1494.909962
1657	2.96	2616.12	357.16	17.54	2.39	2.46	482.96	1087.4	430.15	10.39	26.62	760.28	7.33	1497.96	1803.43	24.83	15.63	4375.21	4611.1	10	1				15.86			2							1.61	0.03				2	8160.538394	3608.302723	8538.207982	3735.861029
1658	0.14	218.26	45.52	2.07	0.23	0.34	105.29	96.78	91.38	0.82	1.75	66.5	0.01	56.36	94.82	1.86	0.47	603.14	642.67	18	2		0.8	5	26.3			2	1						0.48	0.39	4.8	0.6	184	2	2284.371683	1572.513954	2342.959825	1607.558727
1659	1.15	1740.22	252.6	15.93	1.82	2.44	67.7	679.88	499.22	10.35	25.94	525.03	5.41	414.85	682.25	27.33	6.45	2719.77	2235.02	51	1	4	5	1	28.3	1	1	2	2	2	2	2	2	2	0.29	0.16	4.6	0.8	185	2	65127.83067	32546.7998	72715.15718	34241.33514
1660	0.51	2323.71	423.96	19.31	0.9	20.15	208.92	283.82	137.71	9.23	92.59	202.37	18.1	290.43	656.91	5.77	4.39	3304.33	3504.63	15	2		0.28	5	33.53			2							1.98	0.31	4.3	0.6	180	2	93449.61213	36617.4998	93701.54502	37744.3487
1661	1.05	928.37	132.86	3.11	0.54	0.55	19.82	235.33	37.72	0.91	7.39	72.74	1.99	651.18	702.77	2.38	4.51	586	1262.4	32	2	2	0.79		31	1	2	2	2	2	2	2	2	2	0.14	1.08	4.3	0.6	189	2	15414.67613	8657.142776	15168.43789	8981.539173
1662	2.35	2848.81	448.02	21.51	2.03	1.96	166.99	5177.89	4189.87	21.48	22.28	536.65	4.52	1359.88	1647.75	18.46	12.97	2887.53	3927.18	39	2	5	5	1	20.16	2	1	2	2	2	2	2	2	2	0.24	0.41	4.3	0.4	209	1	6526.837608	2984.647682	7381.689636	3136.487876
1663	1.3	1168.06	103.74	12.48	1.03	1.95	33.56	1501.57	1251.15	4.97	16.86	185.22	1.96	671.57	920.41	7.29	9.05	2694.76	2289.08	59	1	2	1.07	1	33.86	1	1	1	1	2	2	2	2	2	0.95	0.55	4.6	0.7	262	2	16791.47016	8391.322295	20161.35296	10090.01153
1664	1.99	2482.82	334.94	21.21	1.21	2	368.79	2742.69	2334.61	11.55	27.34	420.33	2.21	1497.27	1524.14	11.97	8.55	3618.19	3766.58	13	1		0.7		31.96			2							2.86	0.04	4.4	0.7	182	2	6289.533304	3140.430714	6760.696246	3232.429375
1665	2.5	1661.45	253.94	5.04	1.72	2.43	62.02	387.33	22.14	3.48	28.02	432.48	1.72	546.98	805.05	19.18	19.19	1603.84	1125.4	14	1		2.05	5	16.57			2							0.29	0.01	4.7	0.5	142	2	6897.843424	3386.20908	7141.097272	3593.213054
1666	4.26	5321.03	647.72	46.42	5.45	6.56	434.38	3560.88	2893.5	30.54	74.96	541.3	7.29	1194.56	3119.35	40.84	33.76	13426.17	8681.25	40	1	2	2.53	5	30.77	1	2	2	1	2	2	2	2	2	0.92	0.82	4.7	0.8	178	2	34652.22579	17444.35246	42018.45578	18767.0803
1667	2.54	3584.92	432.34	14.51	3.9	1.79	98.12	459.52	246.16	4.53	34.03	423.09	6.19	860.61	1442.43	18.24	14.53	7488.01	2843.36	19	1		1.85		21.71			2	2						2.19	0.03	4.3	0.6	137	2	4890.155721	3172.702118	5226.508758	3339.778836
1668	2.39	2222.5	309.47	9.81	1.17	1.22	327.74	571.81	174.67	6.52	13.31	262.69	4.93	1601.14	1647.4	12.54	10.3	3332.47	3111	1	1		0.19					2												2	18162.99114	8024.994694	18216.21072	8153.586498
1669	0.93	1252.26	207.38	4.29	0.67	0.39	23.38	163.59	32.77	3.38	5.68	104.72	1.77	535.93	664.47	5.15	3.67	1648.48	898.38	18	1		0.77	5	31.03			2	2						1.54	0.13	4.4	0.7	225	2	7804.854265	3672.273618	7847.638611	3645.296978
1670	1.02	1199.71	166.77	12.56	0.78	0.54	21.59	249.09	98.33	3.87	8.12	230.79	2.22	626.71	752.88	8.34	5.66	1578.62	1369.46	10	1		0.97		19.15			2							0.21	0.13				2	7902.615667	5018.54108	7937.794612	5169.886667
1671	1.06	2001.85	309.69	27	1.34	2.42	73.42	145.29	89.42	10.08	14.53	416.57	1.02	435.98	837.64	11.44	6.97	2581.59	3273.74	43	2	1	0.82	1	32.94	2	2	2	2	2	2	2	1	2	1.93	0.34	4.1	0.4	267	2	8838.541093	5074.406587	8697.351828	4983.962152
1672	1.69	1167.87	164.03	9.53	0.76	1.16	25.74	1732.43	1250.59	2.33	18.06	121.84	3.2	1149.45	1326.74	5.75	5.95	2198.28	2388.64	68	2	3		2	32.25	1	2	1	1	2	2	2	2	2	3.45	0.34	4.2	0.6	227	1	49207.48265	24955.32089	55430.8248	25032.60507
1673	1.08	1696.17	189.07	9.01	1.29	1.32	43.95	219.41	119.39	6.24	20.54	193.09	1.64	349.05	793.73	7.72	6.59	3475.42	1533.78	19	2			5	29.93			2	2						0.07	0.12	4.3	0.7	183	1	30342.94311	14005.28023	32959.61759	14082.97233
1674																				23	1					2		2	2	2	2	2	2	2							81606.01538	37605.45679	0	0
1675	1.83	3234.04	482.26	20.86	1.45	2.21	136.03	3594.24	3274.22	10.65	21.31	322.15	3.85	700.48	1300.71	16.55	16.5	3809.51	3143.14	18	1		3.56	5	20.82			2	2						0.61	0.04	4.3	0.8	127	1	6822.208493	3169.132513	7828.362599	3145.851964
1676	1.4	2088.62	239.1	20.61	1.86	1.66	200.24	264.45	201.08	6.57	23.43	288.89	4.26	683.03	1181.91	14.24	12.73	3296.49	3331.33	19	2		1.82	6	31.22			2	2											1	2652.029137	1557.125964	2721.598138	1673.95516
1677	1.67	736.64	103.29	4.72	0.64	0.79	17.49	818.92	272.54	1.4	7.05	165.2	3.39	1229.69	1167.92	3.12	5.23	1061.67	1820.73	24	2	3		1	26.09	2	2	2	1	2	2	2	2	2	1.51	0.69				1	1803.330404	994.546015	2235.558594	1069.387522
1678																				35	1	5	5	1		2		2	2	2	2	2	2	2						1	106380.5996	49774.62106	0	0
1679	1.08	2228.57	317.68	3.17	1.88	1.19	44.51	118.39	10.25	5.85	21.06	147.38	1.49	303.38	688.57	8.28	7.18	2244.74	1058.28	14	2		3.89	5	34.95			2							0.19	0.42	4.4	0.5	133	2	6798.809017	2947.050624	7029.307949	3051.734582
1680	4.23	5043.37	757.18	36.74	3.97	4.6	366.23	1196.18	422.42	17.68	42.93	896.36	7.7	1782.53	2419.01	37.79	17.8	10921.08	5527.09	16	1		0.07	5	34.17			2	2											2	40065.06252	17333.96466	40616.81182	18111.70572
1681	1.56	1482.46	255.24	8.67	1.85	0.66	201.69	276.4	133.51	5.21	15.21	341.49	0.89	696.56	1218.41	11.96	5.22	2909.85	1525.31	19	2			1	28.62			2	2											2	2206.706516	1436.179266	2290.321689	1586.085964
1682	1.88	1410.08	144.75	7.07	1.44	1.52	43.1	550.88	38.3	5.1	17.54	232.95	3.39	666.61	813.66	10.21	7.79	3550.51	1935.49	52	2	1	2.47	5	34.45	2		1	2	2	2	2	2	2	2.31	0.69	4.1	0.7	240	1	70642.84507	37264.64591	74685.11898	36836.93036
1683	0.75	556.14	58.76	0	0.43	0.32	65.06	493.19	0	8.08	5.46	87.09	1.62	434.71	283.31	9.83	5.68	169.38	587.62	0	2		2.93																	2	4312.924324	2406.529633	4707.869167	2633.274014
1684	0.87	939.6	136.41	5.13	0.87	0.71	93.46	544.1	387.75	2.1	14.11	161.78	2.21	363.96	567.63	7.67	3.68	3318.89	1321.64	66	1	1	1.81	1	24.01	1	1	2	1	2	2	2	2	2	2.78	0.25	4.5	0.8	230	2	2838.511634	1728.778315	2909.795251	1954.417994
1685	0.48	652.73	80.57	8.69	0.44	0.47	33.95	1143.96	1033.37	3.28	5.75	113.66	0.39	327.12	390.63	3.7	3.67	1104.91	933.02	25	2	4	2.54		25.38	2	2	2	1	2	2	2	2	2	1.94	0.13	4.5	0.5	186	2	33110.10456	15136.44537	34544.54503	15424.90953
1686	1.03	1348.85	174.42	3.5	0.71	0.74	87.21	261.63	50.76	3.66	10.17	183.32	3.25	324.84	681.8	7.63	7.52	1626	1377.58	77	1	2	1		32.38	2	1	2	1	2	2	2	2	2	3.68	0.16	4.3	1.9	204	2	2270.809308	1383.022652	2541.667788	1392.597901
1687	1.21	1090.8	120.34	4.04	0.69	0.63	22.86	379.04	63.23	3.43	9.04	179.64	3.15	447.68	669.69	7.69	7.19	1839.8	1177.08	17	2		0.92	5	43.14			2	1						0.5	2.14	4.1	0.6	163	2	5977.117678	3296.310763	6114.701121	3630.680577
1688																				6	1		5		15.41			2							0.07	0.01				1	50422.42749	20871.12926	54054.14833	22058.62763
1689																				61	2	4		2		1		2	2	2	1	2	2	2						1	46083.92572	23371.22511	0	0
1690	0.72	1360.2	182.64	18.9	0.66	1.18	2.81	213.47	0	6.47	17.2	368.7	1.04	319.49	933.07	8.68	5.26	1901.9	1157.23	41	1	1	1.81	3	23.68	1	1	2		2	2	2	2	2	2.56	0.13	4.6	0.6	189	2	10177.84238	5963.754709	13572.96975	6166.445521
1691	2.19	2386.17	459.86	17.81	2.58	2.31	1306.07	1856.41	1454.16	9.11	22.51	746.94	3.16	843.53	1154.35	19.18	8.87	1516.05	6334.47	60	1	3	0.6	5	33.98	1	1	2	1	2	1	2	1	2	0.74	0.63	4.5	0.9	167	2	26311.03281	13805.263	34471.643	15955.49915
1692	4.03	3726.33	538.11	36.53	3.27	3.66	332.07	1106.56	487.67	8.86	30.6	927.75	10.91	1545.57	2891.88	26.83	24.93	5518.98	6654.89	23	2	2	0.49		27.72	2	1	2	2	2	2	2	2	2	1.42	0.85	3.6	0.3	175	1	1911.557218	1036.845516	2008.200856	1129.121974
1693	0.54	1393.14	245.6	3.28	0.38	0.41	6.74	139.91	49.31	1.97	7.8	99.64	2.59	396	562.99	5.25	5.79	1793.34	901.64	25	1	4	1.55	1	24.37	2	2	2	2	2	2	2	2	2	0.34	0.04	4.4	0.7	157	2	24717.49443	13069.35424	24828.63812	14400.75986
1694																				7	2		0.18					2												2	5796.539012	3525.055834	0	0
1695	2.54	3294.88	446.49	25.29	4.33	3.65	127.8	2771.57	2280.12	11.98	34.54	560.9	3.11	883.92	2021.61	16.62	13.03	3569.68	5019.61	78	1	3		1	25.04	1	1	2	2	2	2	2	2	2	2.46	0.26	4.4	0.9	211	1	26678.63638	14203.336	30091.49417	17391.92316
1696	2.54	1215.71	181.26	8	2.06	0.78	34.49	524.44	276.72	6.41	14	229.94	1.58	1090.23	980.13	15.63	3.78	1510.64	1675.74	51	2	5	5	1	26.18	1	1	2	1	2	2	2	2	2	0.13	0.17	5.2	0.5	192	1	84733.60223	44697.62906	90617.45249	46265.40398
1697	3.64	2949.66	494.62	19.42	2.43	3.06	199.55	1174.82	400.43	8.27	21.41	672.25	7.56	2301.35	2286.65	20.01	14.57	3089.24	5232.91	19	2		0.44	5	21			2	2						0.33	0.15	4.4	0.5	160	1	41887.69003	19196.10597	44711.31898	21715.28693
1698	1.05	942.24	189.44	9.68	0.91	1.15	46.07	435.95	52.88	2.99	9.39	219.74	2.1	274.59	383.49	7.41	3.41	936.74	1141.88	4	2				14.64			2												2	6983.847459	3951.04608	7084.071362	4135.865441
1699	1.85	1703.7	228.84	8.11	1.38	1.43	30.9	661.82	26.55	8.08	16.14	295.72	1.78	747.64	749.02	12.9	12.39	3262.86	1008.31	10	1				17.53			2							1.04	0.12				2	12676.90304	5689.129328	12746.39479	5700.149877
1700	0.94	3048.3	255.51	12.03	0.8	1.72	99.67	479.27	378.72	7.88	22.43	243.34	9.41	915.72	1446.15	9.57	7.14	6731	3037.87	58	2	4	5	1	26.18	1	1	2	2	2	2	2	2	2	0.14	0.1	4.7	0.7	207	1	83604.57846	44102.0603	94554.68135	45648.94558
1701	1.63	1544.02	221.37	10.33	1.44	0.83	83.1	477.19	185.02	7.02	20.39	198.98	4.65	777.82	1384.06	11.57	10.34	3057.16	1945.8	82	1	4	1.7		28.99	2	1	2	1	2	2	2	2	2	2.94	0.17	4.3	1.1	198	1	14027.78292	7625.108407	14893.65292	9253.268099
1702	0.85	1041.35	207.84	11.4	1.36	0.28	2.5	13.05	13.05	0.84	12.66	470.04	0	70.15	389.35	10.2	3.48	2217.21	538.4	31	2	4	0.47	4	33.13	1	1	2	2	2	2	2	2	2	2.84	1.54	3.9	0.4	190	2	19816.23722	10928.75699	21615.37841	11751.16705
1703	1.22	1119.36	173.74	15.27	0.91	1.35	229.39	1461.16	1043.65	6.98	8.3	256.53	2.03	607.61	767.54	9.07	4.95	1742.62	1988.75	1	2		5					2												1	32450.20364	14965.47815	37270.77185	16197.91982
1704	1.36	1544.45	180.92	6.95	1.15	1.96	82.28	621.34	104.21	15.47	24.04	260.67	3.86	389.71	894.59	12.56	10.02	3725.93	2092.6	35	2	4	3.71	1	20.68	2	1	2	2	2	2	2	2	2	0.12	0.06	4.9	0.5	178	2	11769.26129	6383.751256	13046.69975	6485.804226
1705	1.92	1159.35	150.15	17.82	2.03	1.85	110.95	705.12	127.08	8.99	21.15	373.94	12.41	426.77	950.7	19.83	7.86	2453.69	2084.82	80	1	3	4.52	1	27.94	2	2	3	2	2	2	2	2	2	1.22	0.21	4.2	0.9	166	1	16517.97636	8978.70755	18942.32464	10895.89599
1706	2.13	2370.77	301.5	17.08	2.97	1.91	115.95	539.41	256.03	12.52	26.48	405.44	3.15	634.91	1234.61	15.23	9.38	4337.42	2411.32	27	2	4	3.89	1	20.07	2	2	2	2	2	2	2	2	2	2.87	1.03	3.5	0.4	285	1	6016.215928	2503.236941	6804.189323	2674.785965
1707																				55	2	5	5	2		1		2	2	2	2	2	2	2						1	65802.94425	34711.56088	0	0
1708	3.44	3755.21	380.71	12.34	2.01	2	195	1271.78	426.14	18.28	20.81	413.75	7.44	1612.96	2047.64	18.44	18.42	5284.99	3882.88	7	1		0.65		14.03			2							0.46	0.01				2	7172.3155	4119.351548	7394.553804	4157.848092
1709	2.43	2000.47	388.95	17.05	1.57	1.77	71.51	1122.14	237.51	2.79	16.46	385.8	2.71	962.65	1213.73	19.9	9.68	3367.9	2001.16	8	2		2.69		23.13			2							0.11	0.1				2	72280.90738	33344.97589	77859.36971	35225.17331
1710	1.68	1958.63	204.82	7.11	1.11	1.19	296.74	396.66	57.45	5.36	21.66	215.42	2.33	1242.13	1246.49	10.77	10.3	3718.22	1484.01	13	1		1.82		19.84			2							0.69	0.01	4.6	0.6	191	1	4535.38537	2226.458645	4910.176698	2446.865806
1711	2.2	2125.22	282.22	29.1	1.93	2.24	139.02	3909.83	3456.87	8.12	22.16	435.51	5.95	1020.51	1549.84	17.58	17.37	4215.42	4086.06	69	1	4	5	1	30.79	1	1	2	1	2	2	2	2	2	0.2	0.32	4.4	0.9	169	1	45144.51856	23687.09569	51770.39292	25056.92696
1712	2.89	3208.98	408.9	25.92	2.96	2.11	36.55	761.53	179.95	11.08	28.07	828.1	4.96	1609.43	1933.66	24.69	17.32	6397.84	3164.28	45	2	1	1.06	1	26.14	2	2	2	2	2	2	2	2	2	0.92	0.95	4.7	0.4	216	1	10218.98891	5965.343132	10055.74799	5945.324446
1713	1.38	1270.39	193.23	11.81	1.02	1.09	481.11	2675.85	1922.57	20.48	17.62	229.94	4	1157.7	829.36	23.63	7.56	503.72	1870.89	0	1		1.78																	2	14442.222	6176.734949	14484.53931	6481.453366
1714	0.59	1283.84	250.07	7.44	0.58	0.47	120.62	61.23	50.67	4.97	7.85	155.53	0.06	156.44	326.44	6.1	2.3	2012.21	927.16	18	2		1.5	5	23.31			2	2						0.26	0.1	4.6	0.3	157	2	2421.916565	1565.617197	2503.50893	1632.60879
1715	2.46	1802.4	312.09	9.49	1.6	1.61	333.49	1080.53	31.56	1.99	19.37	237.39	2.44	977.42	1155.37	14.02	8.95	3100.13	2134.91	55	1	1	2.22	5	21.04	2	2	3	2	2	2	2	2	2	2.14	0.01	4.5	0.9	194	2	23630.85953	11896.06247	26852.80225	12798.08809
1716	2.08	1143.47	145.63	4.84	1.5	0.72	149.01	1006.48	178.63	14.82	19.82	170.75	2.72	992.04	647.43	31.28	10.38	302.43	1423.77	0	1		1.26																	2	7744.359226	3193.675734	8290.157511	3654.062357
1717	0.89	1108.01	157.57	7.82	0.69	0.52	14.09	119.49	51.16	2.29	9.63	154.77	3.1	390.8	620.35	6.1	6.82	1327.02	1336.65	15	2		0.79	5	32.47			2							0.3	0.06	4.6	0.4	138	2	2305.562475	1217.371455	2361.740104	1259.73944
1718																				0	2		0.72																	2	1869.815283	1187.986529	1921.410004	1252.889724
1719	1.17	799.17	96.53	1.84	0.73	0.52	105.03	959.7	306.06	11.37	9.3	127.88	2.16	634.43	435.36	15.83	7.67	221.3	1020.25	0	1		3.01																	2	5552.071027	3462.603104	5524.378261	3598.720041
1720	2.07	2211.91	307.65	16.17	0.86	1.96	153.39	1101.6	659.97	6.76	16.23	398.49	10.38	1035.86	1526.91	11.21	13.88	4136.86	3217.36	36	2	2	1.81		22.88	2	1	2	2	2	2	2	2	2	0.2	0.12	4.7	0.6	159	2	21269.17155	11730.05777	21764.36751	12612.76725
1721	2.44	2774.47	344.96	13.57	1.65	1.41	29.88	486.52	53.46	9.99	22.67	345.97	7.09	1256.4	1391.26	14.6	15.76	2574.45	2601.82	59	1	3	5	1	29.61	2	1	2	2	2	2	2	2	2	2.64	0.03	4.4	1.1	204	1	72475.37318	36218.64013	81690.21945	39418.53217
1722	1.24	1234.51	56.15	8.68	0.88	2.52	137.57	2028.89	2023.53	6.11	24.93	223.68	10.43	134.09	1118.57	14.95	25.04	2290.48	2747.68	16	2		0.75	5	34.35			2	2						0.4	0.46	4.8	0.5	147	2	33586.60081	15762.35154	36178.7319	17830.90732
1723	3.38	2897.5	413.01	29.24	2.88	2.22	221.2	1190.25	151.43	23.6	31.94	643.83	6.5	1249.8	1991.27	24.33	19.87	4219.03	3393.39	68	1	4	3.64		25.28	1	1	2	1	2	2	2	2	2	0.1	0.06	4.4	0.8	245	1	37285.61631	19563.57027	39587.08452	20694.93693
1724	1.28	1793.78	246.01	7.5	0.67	0.6	12.94	419.07	69.49	2.41	9.29	143.09	3.34	750.6	843.47	6.85	8.69	2337.37	1297.04	12	1		5		20.05			2							0.16	0.03	4.6	0.4	179	2	41030.84998	17908.54302	40914.63719	18400.83417
1725	0.54	998.82	157.86	12.36	0.75	1.28	7.48	830.9	559.05	8.96	9.58	93.59	1.86	245.36	678.18	6.22	3.27	1848.85	512.1	14	2		1.06	5	46.78			2							0.41	0.85	4.3	0.5	172	2	4666.297101	2022.679818	4773.707605	2130.524858
1726	0.6	1046.88	175.79	4.9	0.61	0.4	4.91	158.4	19.75	2.26	7.25	91.97	0.92	314.29	454.25	6.78	2.9	1053.21	706.47	5	1		3.01		16.43			2							0.31	0.01				2	48302.96738	20712.20355	48444.50043	20690.74579
1727	0.98	1464.88	162.56	14.38	0.93	0.61	90.13	2338.62	2028.14	7.45	13.53	216.85	0.39	410.99	641.26	8.58	3.44	2546.37	1705.74	71	1	5		1	23.96	1	1	2	2	2	2	2	2	2	0.05	0.12	4.3	0.8	244	1	40523.12562	21573.95006	43024.43027	23294.69688
1728	1.01	1307.71	155.98	8.21	1.14	0.65	2.7	163.92	17.75	6.08	23.7	183.7	5.31	505.01	1037.24	11.18	8.75	2703.94	1631.11	77	1	1	0.62	1	28.76	1	1	2	1	2	2	2	2	2	2.63	0.41	4.2	1.1	235	2	21546.98523	11471.3161	25800.94487	12510.48262
1729	0.8	729.03	112.48	9.9	0.64	1.74	136.68	124.62	101.9	2.31	18.07	225.93	1.07	125.52	422.36	14.75	3.55	1416.68	1939.97	64	2	3	1.2	5	37.81	2	2	1	1	2	2	2	2	2	0.27	0.17	4	0.9	237	1	11298.56777	6503.334605	11995.69696	7415.458359
1730	0.47	1036.62	205.58	16.79	0.56	1.37	70.78	209.98	163.68	4.44	7.81	194.43	0.6	180.02	340.02	6.06	2.24	1105.9	1717.42	60	1	1	1.13	1	25.49	2	1	2	2	2	2	2	2	2	1.87	0.04	4.8	0.9	205	2	1607.8549	977.063351	1945.456275	1154.86282
1731	1.79	1188.22	120.76	8.4	1.39	1.06	38.56	441.63	153.11	6	17.05	268.83	4.83	534.54	776.24	13.53	9.56	3210.55	1579.74	14	2		3.52	5	21.81			2							0.15	0.01	4.7	0.6	175	2	33778.77673	13554.49469	36201.91252	14773.29839
1732	1.35	2274.1	167.31	11.03	1.49	3.37	8.33	958.8	67.36	4.27	42.88	260.34	1.3	439.94	1133.73	19.52	9.75	2311.13	2282.77	37	1	4	4.11	1	27.24	2	1	2	2	2	2	2	2	2	0.43	0.02	4.5	0.7	232	2	83252.81272	38953.31687	85586.64174	40519.44161
1733	1.23	1053.57	128.34	5.71	0.67	0.71	166.59	360.17	117.63	3.84	6.78	144.12	2.3	751.56	807.95	6.34	5.17	1507.61	1851.85	1	2		0.53					2												1	18921.72079	8726.373559	18977.16353	8792.347727
1734	1.1	357.75	45.94	1.98	1.05	0.18	28.84	211.97	0.6	3.58	13.13	47.91	0.7	406.2	271.12	18.46	3.54	82.48	392.84	0	2		5																	2	5839.888521	2366.750374	6593.850746	2439.799757
1735	0.85	770.74	113.44	2.78	0.4	0.52	67.14	523.2	3.47	11.74	4.85	52.66	1.27	397.98	233.38	9.66	4.62	181.17	738.27	0	2		1.6																	1	5275.966905	2129.067067	5227.593737	2153.669298
1736	1.06	1462.38	175.98	10.46	0.98	0.78	43.91	188.01	183.74	5.55	13.01	348.48	2.44	347.86	825.77	9.79	7.34	4597.02	2959.36	48	2	4	0.67	1	27.18	1	1	2	1	2	2	2	2	2	0.23	1.11	4.4	0.8	183	2	9608.961547	5667.745056	9867.216735	5760.287294
1737	1.99	1762.59	226.74	22.59	1.71	2.03	200.25	2568.88	2192.27	13.75	21.6	400.1	4.25	681.1	1106.67	17.47	14.88	3741.61	3678.25	64	2	3	4.32	1	29.4	2	2	2	1	2	2	2	2	2	0.47	1.17	4.3	0.5	171	1	1903.271115	1222.489571	1978.663457	1254.312644
1738	0.76	1936.77	270.28	11.21	0.65	0.62	101.68	331.12	260.47	6.45	10.01	155.9	2.14	305.72	708.39	6.71	7.07	972.49	1177.44	18	1		0.33	5	25.83			2	2						3.09	0.09	4.8	0.6	170	1	1939.541842	1291.296769	1935.352883	1328.430004
1739																				5	2		4.35					2												1	13475.48038	6232.796512	0	0
1740	0.79	1825.85	284.03	10.26	0.99	0.77	67.86	226.35	111.94	5.09	10.85	180.27	1.95	401.95	737.13	7.94	5.85	2313.88	1676.36	12	1		0.81		23.69			2							0.21	0.04	4.9	0.3	164	2	2478.652795	1673.861397	2473.299482	1639.83524
1741	3.99	3792.79	339.21	28.93	2.81	3.14	38.69	5834.93	5103.82	22.13	45.58	666.19	9.93	1872.95	2817.24	43.86	23.68	7885.97	4389.63	53	1	3	2.97	1	34.76	2	1	2	2	2	2	2	2	2	0.36	0.23	4.5	0.9	193	2	70081.50435	35022.33482	76542.50417	36627.4234
1742	2.36	2291.27	321.96	10.14	1.82	2.29	109.05	1574.29	950.69	8.19	23.97	423.97	4.46	583.45	1015.34	14.58	17.02	2841.8	1724.75	17	2		1.62	5	30.04			2	2						2.21	0.07	4.4	0.4	139	1	4638.95557	2998.793898	4801.472295	3122.730406
1743	1.03	1065.75	138.15	13.15	0.84	1.49	18.93	448.93	61.61	4.01	13.32	185.76	1.72	284.15	708.56	11.55	6	2314.81	1864.9	75	2	3	1.81	1	23.35	2	1	2	1	2	2	2	2	2	2.64	0.09	4.9	0.6	201	1	43882.1845	25231.6314	46814.98497	30734.90667
1744	1.51	1377.98	220.86	15.64	0.95	1.65	160.12	1843.32	1425.75	6.51	12.83	242.43	1.65	802.24	888.09	11.13	6.72	1464.95	2429.16	2	1		4.11		18.57			2												1	36171.94363	15838.47022	39205.83216	17103.53381
1745	2.32	1679.01	270.61	15.91	2.06	1.98	157.48	1018.13	146.57	5.13	20.88	572.97	2.5	995.62	1062.88	25.38	12.29	2459.59	2276.32	10	2		3.98		13.66			2							0.24	0.4				2	5692.327731	3461.681709	6182.187115	3474.370332
1746	1.03	736.18	80.41	0	0.59	0.44	88.79	663.11	0	10.92	7.37	118.01	2.19	583.94	393.38	13.32	7.53	212.8	797.98	0	2		0.49																	2	1848.545153	1220.854782	2007.674885	1298.220739
1747	2.52	2627.73	418.8	7.56	1.84	2.32	134.42	864.97	82.15	6.51	26.05	338.04	3.22	1067.01	1269.05	17.11	13.92	3190.66	2635.12	12	1		0.88		25.57			2							2.31	0.01	4.6	0.6	179	2	6608.070228	3243.956993	6644.29409	3255.200343
1748	4.08	5426.9	736.92	53.85	4.08	4.44	77.3	1315.53	182.47	18.36	50.95	1450.94	11.05	1702	2784.71	39.24	29.06	6762.03	5183.76	20	1	4	2.44	5	24.6	2	1	2	2	2	2	2	2	2	0.34	0.14	4.3	1.2	182	2	34732.00264	14990.06055	36058.19651	15078.97092
1749																				17	1			6	26.52			2	2											2	2347.122282	1508.074384	2342.053044	1528.292454
1750	1.63	888.58	126.55	3.22	1.01	1.46	35.07	610.4	14.52	2.52	16.27	261.68	2	606.61	671.61	19.28	3.67	1437.12	1527.1	81	2	1	2.87	2	28.02	2	2	2	1	2	2	2	2	2	2.04	0.11	4.4	0.9	217	2	21554.78356	9718.103921	24904.41895	14070.83507
1751	1.79	1135.38	143.24	11.95	0.72	1.15	92.1	566.1	136.75	3.82	5.75	156.92	4.08	1113.33	1202.65	6.34	10.92	1469	2716.3	44	1	4		1	24.93	1	1	2	2	2	2	2	2	2	2.13	0.94	4.2	1	170	2	20793.55272	10467.72766	21750.62207	10713.36867
1752	1.33	2443.45	386.57	16.29	1.7	1.03	95.94	588.56	517.81	14.62	23.92	452.5	0.47	563.54	856.88	13.35	6.89	4560.26	1722.81	34	2	4	2.99	4	31.63	2	1	2	2	2	2	2	2	2	0.27	0.53	4.6	0.4	193	1	25673.99622	12028.34009	27461.74434	12052.46596
1753	1.84	1604.05	166.75	6.28	1.4	0.97	24.69	475.27	72.81	4.42	12.94	160.49	2.69	568.55	984.8	6.9	8.94	1898.87	1623.99	13	2				16.57			2							0.65	0.01	4.7	0.4	170	2	2034.586215	1136.281619	2046.42657	1128.454085
1754	3.6	2580.69	369.26	22.92	2.1	2.72	243.47	1467.06	75.65	20.97	23.65	592.39	8.04	1903.97	1996.21	25.7	17.7	4166.29	4111.64	82	1	2	2.71	1	26.63	2	1	2	2	2	2	2	2	2	3.32	0.13	4.4	1	228	1	14027.78292	7625.108407	16797.24796	9253.268099
1755																				24	1	2	5	6		1		2	2	2	2	2	2	2						2	84830.89826	39091.53834	0	0
1756																				15	2		3.89	5	17.67			2							0.19	0.03	5.1	0.5	187	2	8158.481093	3477.606296	8922.707531	3463.963553
1757	0.46	727.8	114.34	0	0.41	0.3	59.03	440.34	0	7.3	4.98	78.7	1.48	423.44	273.34	9.03	5.26	274.44	546.68	0	2		1.27																	2	20946.73229	8855.689513	21008.10853	8858.485306
1758	2.07	1355.6	191.76	9.57	1.14	1.02	72.94	608.32	187.58	3.58	7.01	260.57	3.46	1245.95	1130.83	9.77	6.28	1692.34	2357.05	2	1		1.16					2												2	6673.283388	3120.117603	6612.098801	3229.143933
1759																				48	1	5	0	1	29.41	1		2	2	2	2	2	2	2	2.27	0.23	4.4	0.9	176	2	20272.74071	10205.54456	22795.57571	10979.38571
1760	1.48	2083.61	318.18	14.1	1.13	1.26	24.03	1570.66	1163.47	7.56	14.88	270.05	2	644.02	951.51	10.37	6.8	2308.14	2131.34	47	2	1	2.05	1	46.25	2	1	2	2	2	2	2	2	2	4.19	0.77	4.8	0.5	237	2	7743.735579	4603.29297	7620.035036	4521.245498
1761																				35	1	3	2.82	1	36	1		2	2	2	2	2	2	2						2	19885.69784	11260.20361	19975.11507	11540.99529
1762																				18	1			5	35.21			2	2						2.36	0.88	4.6	0.8	160	2	7332.622061	3406.235825	7456.219112	3381.213507
1763																				22	2	5	0.6	5		2		2	2	2	2	2	2	2						1	24446.53446	11175.85216	0	0
1764																				33	1	3	0.74	1	34.17	1	1	2	2	2	2	2	2	2	3.58	0.16	4.2	0.6	153	2	19936.43479	11288.93322	20026.08016	11570.44132
1765	0.45	1407.11	262.19	6.82	1.18	1.01	44.81	57.3	41.24	1.99	14.19	431.46	0.21	145.43	486.09	9.57	5.91	343.23	798.03	52	1	1	0.47		20.88	1	2	2	2	2	2	2	2	2	3.1	0.18	4.3	1.3	179	2	34652.22579	17444.35246	37461.20721	18534.40875
1766	3.89	4123.78	657.04	24.76	3.91	4.06	205.07	1024.79	430.46	15.75	62.69	921.92	3.6	1099.38	1760.53	35.35	23.4	6839.39	4039.61	25	1	2	2.67	1	32.85	1	1	2	2	2	2	2	2	2	1.48	0.35	4.4	0.7	171	1	66963.74689	30858.0474	80402.71186	32458.35923
1767	2.51	3970.58	539.19	30.89	2.07	2.72	78.15	995.92	177.96	19.53	51.97	674.78	6.11	1193.04	2578.74	28.07	28.28	4819.07	3409.36	19	1		0.31	5	21.1			2	2						0.22	0.17	4.9	0.8	169	2	5571.203878	3614.561857	5954.400539	3729.689946
1768	5.01	6896.57	1154.82	39.52	4.15	7.2	302.94	2127.94	433.16	32.55	59.16	942.92	4.95	1578.87	2622.5	40.14	13.29	9286.39	7879.37	34	1	3	1.68	5	19.02	1	1	2	2	2	2	2	2	2	2.85	0.19	4.7	0.8	172	2	83252.81272	38953.31687	89169.21405	44124.85526
1769	3.9	2873.26	339.06	17.72	1.67	2.63	165.85	1343.4	162.81	11.46	22.25	473.25	5.67	1719.36	2162.53	19.36	11.3	3516.11	4195.6	11	2		1.59		24.7			2							0.14	0.04				1	4883.907232	3096.313045	4912.329323	3107.662427
1770	1.61	3240.85	453.1	20.67	1.58	0.86	9.13	115.01	72.37	7.83	20.08	349.64	5.73	627.09	1177.21	17.79	16.09	5310.13	1943.92	16	2		1.14	5	19.89			2	2						0.34	0.06	4.8	0.5	180	1	42971.09221	20166.538	46927.60116	21352.01198
1771	2.14	2373.92	336.23	13.77	1.63	1.2	38.43	809.31	172.43	11.33	14.8	239.92	2.64	1624.55	1568.37	11.28	9.69	4414.52	2297.46	12	2				25.51			2							0.07	0.4	4.8	0.4	153	2	27229.40117	10926.41029	27932.59018	11360.40719
1772																				14	2			5	29.63			2							0.14	0.08	4.5	0.5	154	2	2867.01995	1503.624053	2963.607479	1596.570184
1773	2.85	3071.97	493.28	16.57	2.91	3.2	67.13	931.29	46.34	7.45	37.32	571.47	3.19	656.4	1549.72	23.92	11.34	4510.76	3115.8	15	1		0.7	5	21.3			2							0.5	0.19	4.5	0.6	149	2	5213.109231	2688.097977	5241.68625	2697.414755
1774	1.42	1453.89	211.82	4.1	1.49	0.92	146.9	887.27	664.94	3.12	11.82	256.75	2.26	329.36	898.06	8.59	6.12	3068.86	1995.68	70	2	2	0.93	1	31.44	2	2	2	1	2	2	2	2	2	0.9	0.23	4.5	0.7	265	2	50989.43884	29318.20146	61515.65339	35712.79921
1775																				0	1		0.08																	2	2672.392838	1514.577515	2767.55671	1532.746515
1776																				28	2	2	5	5		1		2	2	2	2	2	2	2						1	64048.22162	27635.25231	0	0
1777	1.86	1691.97	170.03	2.06	0.83	0.55	5.74	618.17	32.36	5.36	6.48	107.67	4.29	1206.69	1313.18	5.17	6.59	1954.78	1615.17	85	1	2		2	26.1	1	1	2	2	9	9	1	2	1	0.12	0.08	4.1	1.6	180	1	13686.61095	7439.656915	16388.71938	9118.753023
1778	0.9	1762.05	260.55	12.94	0.8	1.56	288.19	946.04	554.95	7.05	11.59	373.36	2.14	698.01	985.31	9.33	5.89	1848.26	2615.89	49	2	1		1	37.96	2	1	2	2	2	2	2	2	2	0.27	0.1	4.5	0.5	205	2	7510.452704	4429.961653	7712.307333	4491.191664
1779	2.58	2739.9	375.82	33.93	2.34	1.71	42.68	778.41	166.32	16.29	20.07	791.6	3.86	1691.86	2020.9	18.59	11.03	4673.24	4019.9	52	1	1	1.14	1	30.19	2	1	2	2	2	2	2	2	2	2.91	0.25	4.6	0.6	182	2	9697.086813	5743.394562	10379.52506	6123.478836
1780	2.52	2349.13	395.81	20.86	2.15	3.64	105.05	3127.25	2259.15	10.01	32.59	696.75	5.22	744.69	1026.58	20.07	11.56	4511.15	3646.25	19	2		1.38	5	22.6			2	2						0.08	0.08	4.8	0.7	207	2	39425.21982	18502.44322	49087.96683	18785.25413
1781	0.09	177.86	30.84	0.97	0.18	0.11	9.36	89.95	86.21	0.36	1.58	15.06	0.11	24.95	62.26	1.05	0.87	458.57	216.95	40	2	3	0.92	1	41.53	2		2	1	2	2	2	2	2						2	19519.87094	10654.72241	19796.631	10690.42536
1782	1.25	1631.55	211.08	5.06	0.67	0.57	15.68	471.21	73.51	5.25	8.01	136.45	2.45	677.11	782.54	7.34	5.38	1989.13	1429.89	62	2	3	1.13		26.51	2	2	2	2	1	2	2	2	1	1.12	0.57	3.2	0.4	168	2	2709.613472	1603.730755	3021.990105	1556.677625
1783	3.85	3865.57	297.55	17.37	1.6	3.11	81.45	2191.26	851.29	6.48	32.9	480.48	10.35	3134.26	2943.31	32.45	31	7070.31	3505.73	22	2	3	0.86		33.74	2	2	2	2	2	2	2	2	2	1.88	0.55	3.6	0.3	196	1	1911.557218	1036.845516	2497.264031	1129.121974
1784	1.28	1812.32	240.69	16.39	1.48	1.97	86.55	277.16	244.55	8.04	17.62	311.24	0.97	504.06	953.43	10.93	7.53	4466.37	3265.44	28	2	5	5	1	27.99	2	1	2	2	2	2	2	2	2						1	94083.90065	39146.58292	105860.9972	42986.68472
1785	6.13	4926.51	538.9	44.91	3.33	3.69	157.34	2255.58	1255.18	15.12	36.31	1119.95	14.64	3142.67	4056.31	31.68	30.07	6739.22	7742.12	40	1	4	0.75	1	28.97	1	1	2	2	2	2	2	2	2	2.04	0.29	4.6	0.7	144	1	19843.21381	11627.22465	19932.44001	12785.89393
1786	1.32	1440.99	93.85	6.55	0.88	0.61	12	423.43	53.08	8.82	13.44	149.88	2.71	1682.2	1255.24	7.72	8.91	2070.02	985.31	26	1	4	3.76	5	43.68	2	1	2	2	2	2	2	2	2	0.25	1.42	4.1	0.9	204	1	26895.12134	12511.32759	27142.07867	12926.98323
1787	1.51	1934.37	226.87	17.48	1.2	1.85	52.15	469.53	70.4	4.05	16.19	335.25	3.93	637.94	1014.54	15.19	10.73	1889.85	2316.33	18	2		1.34	5	34.99			2	2											2	3153.173094	2038.328691	3276.871849	2122.570339
1788																				23	1	4	1.44	5	23.06	2	1	2	2	2	2	2	2	2	0.39	0.01	4.7	0.8	148	2	24073.38836	12609.33543	25832.41233	14121.58233
1789	1.84	1886.82	236.54	19.35	1.04	2.39	108.48	500.35	141.57	2.82	13.47	358.52	7.31	1251.6	1750.11	12.34	13.96	3118.05	3117.94	19	1			5	26.36			2	2						0.16	0.03	5.7	0.8	192	2	2269.460633	1472.411712	2264.559127	1595.378766
1790																				43	1	1	0.72	1		1		2	2	2	2	2	2	2						2	9735.886054	5704.788317	0	0
1791	3.09	4532.66	713.5	34.06	2.59	4.63	193.75	729.98	171.56	13.64	42.52	709.43	2.93	1030.95	2351.39	25.25	21.05	5618.09	5230.32	49	1	4	0	3	24.81	1	1	2	1	2	2	2	2	2	2.1	0.89	4.3	0.7	209	1	19019.50737	10319.99073	19194.14896	10241.25943
1792	5.96	6196.86	797.19	58.3	5.66	6.54	426.07	2002.02	979.17	22.58	64.54	1124.63	5.85	2487.01	4284.81	44.76	26.7	11122.32	8930.45	50	1	3	1.06	1	46.75	1	1	2	1	2	2	2	2	2	1.24	0.97	4.4	0.5	273	2	26326.06688	13156.11497	29139.00634	13719.19829
1793	1.5	1128.46	141.33	8.79	1.33	2.39	69.89	596.86	74.32	8.16	18.72	380.47	2.01	188.23	524.65	21.43	3.07	2634.49	1971.85	63	2	2	1.63	2	26.41	1		2	1	2	2	2	2	2	1.38	0.04	4.5	0.6	174	2	15082.53856	8681.347668	16013.14128	9898.948161
1794	3.64	2801.61	244.64	17.7	2.06	2.37	158.06	1088.33	186.47	6.46	26.24	400.98	9.92	1888.17	2146.5	17.73	21.29	4443.8	3985.12	30	1	5	5	1	25.17	2	1	2	2	2	2	2	2	2	0.15	0.03	4.6	0.9	237	2	76452.52335	35771.51654	83500.88431	37816.16652
1795	2.31	1827.04	259.12	11.05	1.6	1.18	40.02	669.71	132.72	5.86	17.89	340.54	3.94	1048.24	1073.49	16.96	7.16	2974.74	2162.85	2	1		0.89					2												1	34552.46949	15266.39429	36817.80035	16087.79734
1796																				47	1	2		1		1		2		2	2	2	2	2						2	10054.83605	5501.527929	0	0
1797	3.59	2894.83	439.48	11.19	2.66	2.35	74.69	1448.44	138.38	8.74	34.89	604.95	4.35	1550.41	1707.42	37.54	9.86	4746.93	2662.98	13	1		1.13		17.89			2							1.66	0.01	4.8	0.4	171	1	5669.01488	2782.966861	6187.481817	2903.199846
1798	2.36	3470.1	342.12	31.44	4.44	4.03	42.44	730.85	258.66	10.71	60.96	784.05	5.76	772.16	2535.11	25.81	21.66	10805.87	4656.33	51	1	5	2.69		28.52	1	1	2	2	2	2	2	2	2	0.32	0.07	4.7	0.9	257	2	95894.53217	47922.06509	104735.3035	50118.35382
1799	0.74	823.04	130.98	17.7	0.6	0.88	185.99	816.81	739.35	4.06	8.18	307.22	0.97	498.09	642.46	4.81	4.43	1121.49	2051.68	66	2	2	0.68	1	26.18	2	1	2	2	2	2	2	2	2	1.55	0.13	4.6	0.3	210	1	2462.47422	1581.671171	3005.829831	1667.709259
1800	2	2201.32	265.81	12.07	2.05	1.69	38.46	367.75	69.37	9.53	29.44	408.9	3.45	649.04	1010.28	16.43	9.36	3925.05	1937.65	29	2	2	1.76		23.98	2	2	2	2	2	2	2	2	2	2.21	0.19	4.5	0.4	132	2	12578.56737	6822.726019	12377.6339	6931.7966
1801	1.91	1455.43	214.83	10.47	1.87	0.84	219.26	1006.56	551.91	4.63	9.8	361.69	2.82	1004.77	1132.34	9.34	6.13	2352.36	2046.61	17	1		0.63	5	20.62			2	2						3	0.44	5	0.7	132	2	2470.674294	1602.957863	2547.229552	1682.075741
1802	2.38	2617.09	235.5	36.63	2.46	3.16	76.32	577.86	254.64	7.02	26.27	677.8	3.36	955.04	1812.27	12.79	12.03	1873.71	4262.77	31	1	2		1	29.14	2	1	2	2	2	2	2	2	2	1.75	0.06	4.8	0.6	213	2	20480.69945	11597.1211	23922.07503	12994.32106
1803	1.28	1172.39	185.08	6.7	1.07	1.31	139.83	556.05	70.56	2.33	14.18	262.88	3.13	331.46	651.22	15.19	11.56	1174.45	1895.47	18	1		2.4	5	25.15			2	2						0.12	0.23	5.2	0.7	186	1	41494.77936	17482.4135	43690.30186	18357.11834
1804	1.66	2124.34	414.9	8.49	0.99	1.5	541.46	381.94	70.89	3.01	8.36	173.14	2.94	1087.14	1063.18	9.68	6.16	1672.28	3676.03	2	1		4.24		17.01			2												1	7239.673161	3384.935174	8174.3554	3537.282301
1805	3.37	2354.18	512.87	38.69	3.09	4.04	170.07	1975.56	459.92	19.46	32.37	827.13	7.76	566.73	1283.44	45.54	15.68	2315.83	3460.98	71	2	2	1.46		22.16	1	1	2	1	2	2	2	2	2	2.96	0.09	4.8	0.8	193	1	45757.45035	26309.88257	52868.20489	32048.33538
1806																				61	2	2	1.92	2		1		2	2	2	2	2	2	2						2	38189.41969	19367.56711	0	0
1807	0.6	947.96	95.06	3.68	0.51	0.34	10.05	536.99	419.77	5.1	6.85	94.83	1.46	395.55	517.07	4.87	4.61	1792.88	969.01	72	2	4	2.22	1	41.55	2	1	2	1	2	2	2	2	2	0.98	1.52	4.1	0.7	178	1	38640.71147	22217.85902	44645.51751	23616.20583
1808	0.83	1807.76	209.35	7.39	0.75	0.92	32.43	195.86	43.86	7.8	14.27	173.39	5.35	362.2	1080.19	10.4	6.77	2132.98	2045.22	25	2	4		5	31.82	1	2	2	1	2	2	2	2	2	2.14	0.59	3.5	0.4	239	1	6277.977582	2941.250312	6715.129731	3126.099571
1809	2.04	3070.92	433.7	13.32	2.38	1.3	39.97	340.87	99.71	8.02	25.67	356.84	4.64	773.65	1439.78	16.58	12.44	5349.49	3124.35	51	1	5	5	1	28.43	2	1	2	1	2	2	2	2	2	0.09	0.16	4.1	0.8	204	1	70420.81834	35191.90264	76913.10041	36804.76259
1810	2.27	2304.64	349.2	6.88	1.29	0.95	168.61	736.53	69.41	5.73	11.58	228.37	3.85	1547.36	1377.98	11.67	9.31	2613.07	2309.08	1	1		0.5					2												2	8825.067274	4227.503593	9447.030492	4234.588867
1811	0.98	2141.25	346.92	12.51	1.14	0.61	12.74	319.03	223.4	11.1	14.96	356.14	0.43	416.26	723.5	8.96	4.43	2842.25	947.91	13	1		1.63		28.96			2							0.21	0.17	4.7	0.4	158	2	5395.744394	2694.152428	5971.822679	2773.077403
1812	1.32	2587.18	369.55	50.05	2.94	1.69	48.13	2395.21	2145.7	22.07	16.1	894.68	0.35	786.19	1735.04	23.04	11.58	2545.9	3356.75	7	1		1.99		13.5			2							0.32	0.04				2	56183.96369	24803.77995	56957.69173	26560.97896
1813	1.38	1389.85	151.59	9.18	0.81	0.8	22.43	311.48	153.95	7.69	14.73	195.35	4.19	313.48	825.5	10.47	10.44	2432.84	1408.92	19	2		1.89	5	22.11			2	2						2.56	0.28	4.5	0.5	206	1	3372.128539	2194.664789	3460.587452	2359.327718
1814	1.99	2178.83	313.22	39.69	2.16	2.64	92.57	893.03	754.37	17.73	32.1	616.33	3.53	504.9	1236.51	23.74	12.05	3510	2933.12	37	1	5	5	5	21.5	2	2	2	2	2	2	2	2	2	0.27	0.17	4.7	0.8	174	1	92603.18668	43328.28112	103391.3644	46077.90597
1815	1.47	3317.18	594.35	14.02	1.47	1.22	274	1390.44	1095.53	5.29	12.69	248.39	4.18	1097.78	1510.81	8.49	10.87	2953.24	2485.76	42	2	4	1.15	5	57.08	2	2	2	1	2	2	2	2	2	2.48	0.98	4	0.8	133	2	29313.92792	15622.76614	32123.30762	16276.93321
1816	2.72	3763.38	471.01	9.87	2.02	1.12	30.54	1239.21	190.27	18.31	17.86	351.22	4.54	1629.71	1670.9	12.69	8.7	5537.63	2535.09	15	2			5	18.58			2							2.21	0.04	4.8	0.5	158	1	34295.31823	13438.35228	36310.10299	14041.19559
1817	2.48	3277.8	353.79	6.15	1.05	2.42	15.32	585.38	24.41	9.76	46	233.81	5.11	722.88	1732.68	16.36	13.43	4145.18	2819.47	72	2	2	1.3	2	29.8	1	2	2	2	2	2	2	2	2	2.33	0.42	4.4	0.5	271	2	64266.06964	36952.07517	84832.47535	48884.91887
1818	1.5	3060.05	495.99	16.78	2.33	2.56	486.42	1133.29	913.44	14.15	23.02	714.96	1.62	1101.74	1512.08	13.9	8.88	5883.89	4850.11	17	2		0.95	5	24.53			2	2						0.4	0.04	5.1	0.4	195	2	1845.269763	1192.851198	1856.008383	1392.601437
1819																				14	2			5				2												2	38991.80207	15278.63275	0	0
1820	4.86	1983.48	333.41	11.54	3.41	4.1	249.07	1445.17	176.07	3.04	38.74	751.5	7.64	1637.59	1477.86	42.35	8.06	3093.74	2900.25	7	2		0.88		15.41			2							0.34	0.02				2	4983.300803	3030.500361	5368.650768	3041.60851
1821	1.37	1402.46	223.57	49.24	1.75	1.07	52.41	1925.87	1712.41	4.37	11.52	380.44	0.04	659.81	1250.84	18.33	10.23	2027.69	2024.61	40	2	4	4.17	1	17.04	2	2	2	2	2	2	2	2	2	0.32	0.13	4.4	0.4	169	1	129746.5944	63555.30552	144690.8397	68145.64446
1822	1.4	1184.62	165.32	15.93	1.09	1.61	114.72	694.87	379.48	6.18	16.55	172.78	3.03	692.42	1020.41	5.7	5.28	1726.33	2146.94	78	1	1		1	24.3	1	1	2	2	2	2	2	2	2	1.99	0.14	4.2	0.9	190	2	26009.74309	13847.22649	29337.03287	15548.15226
1823	2.11	1722.47	245.91	9.02	1.87	1.6	146.26	659.58	118.26	5.14	25.26	406.07	4.49	865.35	981.89	16.01	7.93	2977.9	1794.52	9	2		1.3		19.29			2												2	9195.993714	4181.878603	9137.022067	4447.006815
1824	0.97	696.08	92.92	5.56	0.47	0.35	6.16	397.61	6.13	3.69	2.96	110.7	1.86	559.02	572.12	3.03	2.81	844	1076.97	68	1	1	0.78	1	29.65	1	1	2	2	2	2	2	2	2	2.28	0.27	4.7	1.4	224	2	3745.596716	2270.50899	3938.888052	2516.136777
1825	0.73	796.16	54.59	5.69	0.3	0.77	79.34	11.69	2.19	1.72	8.85	95.54	6.09	108.16	655.98	11.06	18.23	1056.79	1303.16	75	1	1	1.14	1	27.86	1	2	2	1	2	2	2	2	2	0.41	0.38	4	1	172	1	3874.521547	2359.753876	3971.822507	2667.748314
1826	2.25	1668.41	227.79	8.37	1.82	1.83	190.2	736.28	111.67	4.03	19.18	390.61	4.7	935.79	1109.28	17.04	10.12	2370.9	2519.09	4	2		0.75		16.54			2							0.26	1.09				1	35298.1505	15389.69815	35401.57799	15373.75448
1827																				18	2		1.03	5	29.77			2	2						0.4	0.23	4.7	0.5	169	1	1937.533252	1252.493758	1948.808803	1332.537993
1828	0.68	1650.08	215.83	13.5	0.73	1.07	48.49	141.75	84.99	6.82	14.45	255.12	1.87	324.93	725.88	8.29	6.78	1813.65	1676.62	18	2			5	24.74			2	1						0.29	0.76	4.9	0.5	225	1	3372.128539	2194.664789	3460.587452	2359.327718
1829	1.7	1456.9	184.47	8.53	0.95	0.83	160.52	325	98.6	4.32	13.26	185.86	3.29	996.57	1072.94	9.11	9.15	2568.1	1713.37	17	1		1.13	5	40.97			2	2						3.7	0.84	4.5	1	164	2	5703.190349	2638.260918	5949.207746	2775.667609
1830	2.19	2447.77	323.96	21.82	1.81	2.2	187.96	822.01	383.89	12.91	28.94	527.66	0.92	682.74	1916.79	22.53	14.12	2802.36	3599.58	84	1	4	3.16	1	24.71	1	1	2	2	1	1	2	2	2	2.4	0.72	4	1.2	171	1	12076.53154	6564.463017	13523.68035	7747.88375
1831	2.97	2117.9	265.05	12.38	2.12	2.02	153.5	981.41	138.55	6.12	25.75	420.15	5.71	1431.51	1549.19	22.74	16.32	2692.59	3343.76	15	2			5	23.99			2							2.5	0.01	4.7	0.5	112	1	8158.481093	3477.606296	8665.909016	3463.963553
1832	0.14	426.75	96.51	0.6	0.15	0.14	12.11	72.11	0.13	1.21	1.21	20.66	0.24	150.23	131.08	3	1.44	347.26	624.42	0	1		2.82																	2	3410.452183	2126.961679	3393.441439	2210.573777
1833	2.85	2446.68	272	12.04	2.26	1.74	54.59	782.21	169.77	8.77	28.09	482.21	5.7	1376.75	1533.57	21.36	18.63	4417	1951.28	13	1		0.83		27.16			2							0.17	0.33	4.9	0.4	163	2	3094.87441	2090.002607	3088.190202	2078.530757
1834																				9	1		4.32					2												2	64326.09674	28398.323	0	0
1835																				29	1	4	2.99	1	27.32	1	1	2	2	2	2	2	2	2						2	23674.52477	12517.88492	25287.53014	13793.11107
1836	1.21	1694.33	245.05	8.58	0.62	0.63	96.05	556.26	189.5	6.64	6.58	157.73	1.93	642.43	719.27	6.76	5.24	1849.96	1614.74	13	1		1.56		21.08			2							0.19	3.4	5	0.5	170	1	3458.944012	2276.287055	3539.949121	2270.602506
1837	1.99	2968.92	340.25	15.77	1.77	1.58	211.26	1602.98	1097.49	18.72	25.03	673.39	2.89	859.34	1267.77	15.11	9.34	4436.68	3442.87	47	2	5	5	1	19.12	1	1	2	2	2	2	2	2	2	0.61	0.01	4.5	0.6	140	1	82605.03807	41960.45547	93618.44391	46690.36956
1838																				10	1		3.84					2												2	58569.3719	24243.35742	0	0
1839	2.06	929.7	146.99	3.39	1.71	1.86	43.64	150.19	42.55	1.5	22.92	169.85	5.02	408.01	644.17	6.17	4.44	1525.5	868.6	70	1	1	1.82	1	24.7	2	2	2	2	2	2	2	2	2	1.98	0.5	4.5	0.6	222	2	1457.654891	883.602477	1532.877101	880.285209
1840	1.1	843.73	107.13	2.58	0.41	0.4	8.2	335.68	14.89	2.97	4.3	109.88	1.73	425.73	640.5	5.01	3.38	1148.67	658.78	2	2		0.6		15.33			2												2	18586.40515	8349.845505	19804.96804	8799.106044
1841	2.04	2693.24	327.81	17.06	1.74	1.25	239.78	631.15	229.7	9.62	20.27	555.29	4.86	849.55	1532.6	18.03	12.94	4563.64	3102.75	29	2	4	4.32	1	26.68	1	1	2	2	2	2	2	2	2	0.06	0.48	4	0.4	212	1	7945.716412	3306.066651	8269.865718	3424.572355
1842	0.71	1316	125.16	8.31	0.48	1.19	31.38	282.36	193.71	6.2	14.31	147.79	2.08	376.27	668.39	6.33	6.63	2633.36	1803.32	9	1		0.49		24.31			2							1.85	0.23				2	7172.3155	4119.351548	7340.284163	4104.982017
1843	1.79	1182.91	165.65	6.96	1.3	1.09	24.85	509.04	67.09	3.89	18.43	202.69	1.87	704.58	1115.51	15.47	4.1	2150.41	1334.61	9	2		0.83		15.67			2							0.23	0.04				2	5692.327731	3461.681709	6182.187115	3694.646274
1844	2.4	1956.8	209.89	13.42	1.82	2.38	91.49	3659.44	3071.81	5.73	20.61	281.97	6	1286.67	1649.41	11.1	8.89	3474.67	2947.62	8	1		0.9		23.62			2							0.8	0.05				2	5983.267499	3520.134091	5970.345034	3507.854809
1845	0.36	1123.94	190.68	9.29	0.23	0.38	13.71	120.49	120.49	3.21	4.99	44.61	0.51	219.39	292.3	3.51	3.45	1131.7	595.29	15	2		2.99	5	27.61			2							0.53	0.09	4.4	0.5	149	1	1962.154403	1046.577645	2252.293565	1039.368057
1846	7.66	4309.86	478.84	20.94	5.61	7.14	203.42	2572.01	123.2	70.9	77.37	1357.48	32.84	2582.18	2721.21	66.21	68.13	4578.76	5631.97	62	1	4		1	28.11	2	1	2	1	2	2	2	2	2	0.26	0.12	4.8	1	199	1	54236.56477	28457.64536	62196.88144	30103.35884
1847	2.21	2205.67	303.42	15.7	1.64	1.67	153.1	853.88	232.75	8.44	20.95	362.75	4.59	1177.67	1378.35	20.54	12.76	4996.75	2667.47	14	1		1.19	5	28.44			2							0.14	0.06	5.1	0.7	131	2	2426.523669	1638.658027	2421.282943	1662.297634
1848	1.74	2879.13	526.33	5.16	1.63	1.68	35.54	520.19	43.75	6.22	19.22	386.28	6.53	895.12	1229.9	23.73	8.09	2335.96	1711.91	27	2	2		5	23.06	1	1	2	2	2	2	2	2	2	0.18	0.1	5.1	0.5	187	2	15725.59947	8529.704023	15474.39446	9524.956648
1849	2.61	3777.08	467.17	22.19	2.66	2.42	43.73	852.8	259.36	12.48	38.18	761.65	4.69	1327.45	2066.51	22.93	16.22	7301.41	4362.64	27	1	2	2.12	1	28.28	2	1	2	2	2	2	2	2	2	3.14	0.11	4.4	0.7	160	2	66081.50348	30451.49445	65983.21555	34118.05839
1850	0.57	1312.53	240.24	3.26	0.59	0.51	32.86	155.29	47.2	3.72	8.6	174.73	0.84	179.33	476.37	6.96	3.42	2192.65	871.23	44	2	5	5	4	27.75	2	2	2	2	2	2	2	2	2	0.94	0.35	4	0.6	188	1	32972.10689	17572.38117	34400.56885	18033.59812
1851	0.97	1557.48	172.41	12.92	1.18	1.51	16.21	142.48	12.98	8.63	32.12	382.88	5.39	247.85	868.07	11.41	5.08	3101.19	1563.96	66	1	1		1	24.44	1	1	2	1	2	2	2	2	2	2.68	0.32	4.7	0.8	250	1	6916.692889	3280.55002	6980.014803	3182.322834
1852	0.87	1985.66	261.09	6.94	1.94	1.21	190.15	53.32	30.35	3.6	16.84	254.8	2.68	343	782.03	10.7	9.53	4253.72	1760.03	14	1		0.96	5	17.18			2							0.42	0.01	4.4	0.6	222	2	5941.570817	2928.985689	5974.141089	2939.137369
1853	1.09	849.32	128.58	14.63	1.37	1.66	134.09	492.1	155.92	2.08	10.51	336.37	1.24	411.13	665.7	12.77	5.76	829.12	1927.55	45	2	1	0.69	1	31.56	2		2	1	2	2	2	2	2	0.69	0.17	4.6	0.6	213	1	9366.377298	5467.630407	9584.448426	5610.657577
1854	0.83	1726.79	246.72	1.52	0.28	0.63	1.32	109.36	13.45	3.01	12.36	142.24	5.39	363.02	592.04	7.3	11.22	1709.85	1420.6	28	1	3	4.06	1	27.21	1	1	2	2	2	2	2	2	2	0.39	0.31	4.6	1.1	176	2	102022.6651	47013.80047	104882.67	48370.57108
1855	0.9	1450.21	191.74	17.32	1	0.99	48.47	308.22	276.52	5.7	17.19	226.75	4.46	267.27	894.83	12.18	10.19	3548.09	2333.99	69	1	3	5	1	25.52	2	1	2	1	2	2	2	2	2	2.95	0.39	4.4	10.1	180	1	9776.874344	4779.77132	10867.72071	4799.49085
1856	2.54	2984.05	230.05	4.87	1.57	2.22	98.58	1249.22	67.46	23.4	27.95	296.84	3.34	1592.08	1500.84	17.06	10.76	5102.42	1071.55	18	2		4.35	5	21.13			2	2						0.17	0.03	4.5	0.5	112	2	5184.802485	3351.649702	5630.986238	3425.972151
1857	1.44	1138.86	142.91	4.27	1.09	0.86	18.61	383.53	18.54	2.4	11.97	235.79	2.49	587.42	592.91	9.43	7.94	2242.09	1048.56	7	1				14.9			2							0.04	0.05				2	56962.0816	28398.323	56800.74636	28587.6023
1858	0.7	989.94	196.17	10.34	0.69	1.1	313	1842.26	1768.31	5.24	8.4	252.01	0.73	212.22	387.33	5.46	2.7	1511.22	2654.41	45	1	3	2.87	1	23.61	2	2	2	2	2	2	2	2	2	2.48	0.02	4.5	0.8	276	1	20793.55272	10467.72766	21587.526	11121.83118
1859	0.82	812.13	134.85	10.72	0.59	1.13	189.89	221.08	103.84	2.06	16.99	172.56	1.1	364.56	587.28	6.22	3.28	894.98	1992.64	21	2	2	0.18		19.72	2	2	2	2	2	2	2	2	2	0.31	0.34	4.8	0.5	259	2	71105.35637	29585.63271	94969.22556	30191.34775
1860	2.76	2131.44	334.26	17.36	1.84	2.77	44.44	1015.82	170.4	6.14	29.55	466.85	8.13	785.95	1183.12	12.87	12.32	3545.82	3171.5	16	1		3.46	5	20.09			2	2						0.26	0.03	5.2	1	174	2	37065.73599	16036.31986	39505.64589	16755.83814
1861	0.02	11.78	2.66	0	0.05	0	0	0	0	0	0	2.84	0	9.49	0.02	0.38	0.19	4.82	42.66	67	2	1	1.09	1	34.8	2		1	2	2	2	2	2	2	4.91	1.28	4.2	0.6	229	2	1965.793496	1163.488268	2192.41916	1129.351762
1862	1.29	772.79	90.21	2.32	1.31	0.47	99.55	577.44	1.33	9.93	16.15	112.57	1.9	900.7	683.18	25.02	8.77	253.75	938.37	0	2		2.27																	2	4312.924324	2406.529633	4838.607347	2435.398566
1863	1.72	1640.12	219.91	8.11	1.35	1.43	30.56	600.15	20.39	8.62	16.08	293.27	1.58	676.83	691.59	12.87	12.01	3244.15	898.51	8	2				16.64			2							1.08	0.01				2	11660.95347	5410.935762	11586.17465	5400.136519
1864	2.38	2472.85	313.37	5.7	1.69	1.36	290.51	645.34	67.55	6.28	21.42	292.47	3.41	1087.22	1194.42	15.49	13.79	4027.06	1990.42	17	2		0.47	5	30.08			2	2						2.18	0.18	4	0.6	156	2	5482.278055	3163.247878	5447.121554	3240.33605
1865	1.35	1770.97	235.73	16.43	1.33	1.97	156.78	338.85	125.35	9.71	12.91	290.01	1.93	816.77	1068.72	7.21	6.77	3042.17	3279.26	66	2	3		1	23.83	1	2	2	2	2	2	2	2	2	0.28	0.09	4.1	0.7	219	1	17427.08488	10030.84342	18502.34767	11894.52306
1866	1.97	2680.11	333.65	33.65	2.35	2.2	251.43	1682.35	1270.37	19.34	23.97	696.68	1.43	1100.02	1447.31	17.21	11.87	5818.02	3105.62	51	2	4	5	4	27.11	1	1	2	2	2	2	2	2	2	0.34	0.17	4.6	0.5	211	1	46448.21668	24501.79273	52262.44343	26062.90076
1867																				71	2	3	1.2	5		2		2	1	1	2	1	2	2						1	80744.54904	46426.96625	0	0
1868	0.85	2183.11	215.57	4.19	0.57	0.53	14.12	112.17	39.83	3.62	9.33	134.64	3.04	379.65	679.1	6.6	7.37	3379.82	899.31	41	2	4		1	23.44	2	1	2	2	2	2	2	2	2	0.31	0.06	4.4	0.8	220	1	89318.4115	45370.61317	101226.8851	49178.94238
1869	0.44	928.52	97.32	4.07	0.38	1.02	22.88	147.75	41.33	3.32	9.75	32.18	3.09	101.06	496.43	4.83	7.68	1127.54	1598.44	39	2	4	1.14	1	27.53	2	1	1	2	2	2	2	2	2	0.14	0.62	4.2	0.5	305	2	123218.8135	56346.54456	130269.5515	57401.79766
1870																				0	2		0.6																	2	1736.844624	1147.083187	1886.358753	1219.774214
1871	0.93	1220.29	173.77	14.01	0.6	1.1	16.38	287.71	25.15	3.04	8.33	198.64	0.98	490.39	699.89	5.37	4.93	1202.07	1760.94	65	1	2		1	26.15	1	1	2	1	2	2	2	1	2						2	37410.93969	19629.3268	42196.72466	23547.84945
1872	1.31	1626.64	206.11	8.07	0.9	0.84	105.61	332.39	71.67	8.25	8.99	144.65	2.72	565.1	892.84	8.37	5.11	4414.37	1482.96	8	1				15.42			2							0.67	0.23				2	60104.94072	26534.79081	64061.44222	28794.59311
1873	1.09	1609.92	322.01	22.33	0.84	2.17	94.91	829.32	627.52	5.24	10.79	356.31	1.19	320.3	676.91	8.36	5.07	1522.32	4122.34	55	2	1	0.89	1	23.46	2	2	1	2	2	2	2	2	2	1.2	0.26	4.4	0.5	212	2	23645.45594	12934.63936	24998.47916	12898.39133
1874	0.82	1979.8	208	6.8	1.45	0.95	33.42	667.46	606.36	16.66	12.1	261.96	6.21	375.17	998.67	7.16	4.06	1077.01	1457.1	16	1			5	51.07			2	2						0.22	0.47	4.6	0.5	231	2	6822.208493	3169.132513	6937.202126	3145.851964
1875	3.38	3097.3	445.67	33.58	2.86	3.86	190.97	2564.5	1573.57	5.69	37.51	751.34	7.68	1011.65	1824.72	34.06	25.52	4495.39	4504.56	49	1	3	1.02	1	26.93	1	1	2	2	2	1	2	2	2	2.65	0.15	4.9	0.8	235	2	9029.501138	5347.996644	9304.981479	5390.34404
1876																				41	2	5	3.97	1	21.04	1	1	2	2	2	2	2	2	2	1.17	0.03	4.7	0.7	136	1	72115.75697	36632.2694	81730.66809	39707.11746
1877	1.13	2746.49	299.91	13.51	0.72	3.19	85.96	698.63	454.8	12.11	35.9	178.68	5.37	524.17	1486.94	10.69	6.61	2053.81	4908.64	31	1	5	1.02	5	21.1	2	1	2	2	2	2	2	2	2	1.9	0.05	4.8	0.9	183	2	29796.32979	12859.86277	31740.18829	13431.34702
1878	3.76	1569.74	137.22	4.41	1.75	3.07	40.47	972.77	160.81	2.95	24.16	139.51	6.5	2628.1	2176.14	18.73	12.13	1899.55	2122.38	1	2		1.2					2												2	15966.39039	7569.410957	16013.17369	8267.339154
1879																				10	2		5					2												2	9782.095141	4519.591144	0	0
1880	2.11	2066.39	278.66	9.08	1.35	1.09	364.12	1087.55	12.15	22.54	14.83	352.2	4.22	1261.64	1021.19	25.5	14.64	820.12	2355.81	0	1		0.47																	2	4273.553876	1762.359534	4234.37142	1735.87189
1881	1.44	2069.11	308.36	14.98	1.12	2.41	82.43	550.64	243.82	6.25	10.79	213.59	2.74	571.36	887.32	10.78	8.14	1121.54	2925.67	8	1				14.77			2							0.07	0.04				1	6670.09872	3830.908092	6876.77555	3866.709048
1882	0.67	1296.63	168.89	3.43	0.6	0.49	7.34	93.25	35.55	4.78	12.12	157.22	3.63	251.94	474.2	7.27	7.12	1497.1	953.18	34	1	3	1.36	1	19.72	1	1	2	2	2	2	2	2	2	2.31	0.01	4.8	0.8	201	2	93844.13746	43908.91194	102250.1556	48305.86459
1883	6.04	4544.25	599.06	32.59	4.54	5.51	539.76	1617.98	343.14	17.46	59.81	1054.69	19.56	1960.02	3338.75	67.18	40.18	8226.73	6685.23	16	1		0.78	5	20.38			2	2						2.65	0.02	4.9	0.6	137	2	2217.111747	1438.448086	2212.323302	1695.222168
1884	1.54	1632.96	220.81	39.09	1.38	0.91	70.7	356.08	103.77	9.53	9.18	550.75	1.66	734.32	1104.18	13.17	6.55	3630.8	2635.5	38	2	3	0.02	6	32.38	1	1	2	2	2	2	2	2	2	1.82	0.22	4.6	0.4	185	2	13159.94703	7390.848787	12949.72645	7377.198135
1885	2.01	1660.28	220.78	6.74	1.53	2.08	60.31	759.27	144.97	3.76	19.48	280.75	5.91	611.11	1032.79	13.2	7.51	1997.06	2184.27	80	1	3	1.16	1	21.65	1	2	2	2	2	2	2	2	2	0.47	1.14	3.9	1.1	207	2	13686.61095	7439.656915	14531.42198	8993.349201
1886																				0	1																			2	1866.228208	1057.684051	2209.479283	1070.372118
1887	1.34	3567.79	573.54	4.31	0.83	1.03	0.11	158.82	12.53	2.73	25.9	219.46	10.4	672.89	1032.33	16	21.5	3096.69	1392.95	32	1	5	1.4	1	27.86	1	1	2	2	2	2	2	2	2	0.27	0.12	4.7	0.8	167	1	89871.33831	43908.91194	92061.5053	46142.74763
1888																				19	1		0.87	5	23.08			2	2						2.53	0.04	4.8	0.9	163	2	2772.703357	1845.994146	2766.714964	1912.183418
1889	2.75	2341.91	287.13	9.93	2.66	2.22	114.65	1105.5	263.87	6.5	26.79	422.42	8.25	1858.72	2050.15	24.12	12.86	3847.63	3113.3	15	1		2.99	5	22.48			2							0.15	0.01	5.2	0.7	188	2	3577.310152	2331.420057	3593.234752	2306.928667
1890	1.13	1917.68	251.01	19.49	1.54	0.81	54.58	204.43	95.92	11.3	13.67	470.72	1.06	644.26	962.51	12.77	6.92	3274.24	1554.21	9	1				28.89			2							1.19	0.75				2	5745.473358	3380.23273	5803.421804	3368.441467
1891	3.62	1195.07	211.43	6.12	2.66	3.37	90.26	1623.83	15.81	2.31	31.29	583.06	2.25	790.71	785.21	26.56	25.59	1417.5	1210.17	51	1	2		3	29.04	1	1	2	1	2	2	2	2	2	3.65	0.05	4.3	0.7	224	2	29990.30161	15097.48306	30601.03972	15573.04004
1892	1.62	2288.88	231.02	8.86	0.83	0.87	52.37	722.53	104.37	5.25	10.04	266.69	4.13	1355.65	1314.33	12.24	16.35	3865.89	2294.48	75	2	4	3.56	1	28.85	1	1	2	2	2	2	2	2	2	0.41	0.11	4.6	0.7	210	1	35736.38837	20547.91458	38124.77668	25324.40469
1893	0.92	3167.74	462.91	9.83	2.57	2.46	18.3	2430.56	2375.66	16.13	51.79	800.78	1.05	260.11	1325.81	20.87	13.37	8561.49	1874.75	10	1				30.73			2							0.14	0.3				2	65433.93166	28887.40372	71064.69888	33681.06184
1894	1.39	1643.46	236.19	10.04	0.91	1.01	243.56	782.85	594.09	5.26	11.94	203.38	2.57	762.39	1009.04	8.02	7.63	1113.29	2443.57	2	2		4.4		13.79			2												2	7494.673385	3306.575198	8462.277577	3455.395546
1895	1.33	1835.43	218.89	6.29	1.32	0.65	7.96	75.55	2.53	4.79	16.99	244.66	3	426.55	670.41	11.97	12.25	3757.31	1239.57	17	1		3.53	5	21.37			2	2						0.55	0.05	5.1	0.8	157	2	37245.19736	16113.96299	37758.11335	17649.87168
1896	1.95	1715.49	232.55	11.16	1.06	1.28	102.72	927.36	109.46	6.46	16.45	266.65	2.37	1033.29	1121.25	9.05	7.91	3467.46	1663.87	4	2		2.58		16.93			2							0.52	0.01				2	41149.01522	18417.37487	47261.81615	19764.01432
1897	2.08	2090.6	291.61	23.02	1.76	2.52	118.27	773.59	315.19	10.01	24.5	565.74	1.4	574.7	991.02	21.32	7.75	2243.87	2794.35	70	1	3	1.01	1	31.62	1	1	2	1	2	2	1	2	2	0.32	0.73	4.4	0.9	267	2	2131.484861	1298.167942	2185.012896	1293.29429
1898	2.07	2197.53	397.37	33.67	1.68	2.56	165.23	504.86	186.33	6.84	22.6	356.19	4.82	1246.21	1902.66	18.15	12.39	2527.74	4676.99	81	1	5	5	1	22.25	2	1	2	2	2	1	2	2	2	0.24	0.45	4.7	0.6	154	1	13234.54082	7193.924303	14051.44766	8730.014933
1899	2.49	1338.62	219.48	12.64	1.67	3.2	61.92	1067.6	125.34	3.8	22.39	400.1	5.01	767.51	993	21.64	8.25	2229.66	3390.13	75	1	5			34.94	1	2	2	2	2	2	2	2	2	0.6	0.21	4.1	0.6	181	1	44725.80004	23811.39563	51290.21895	25710.602
1900	1.52	1538.51	166.05	7.1	1.23	0.89	13.95	396.48	81.76	5.14	16.69	171.68	1.99	744.43	925.34	9.44	7.51	3085.93	1495.13	9	2				19.09			2							0.16	0.01				2	45561.58921	18746.45941	49113.98815	19562.4156
1901	1.84	958.7	7.51	0	0.95	1.48	0.48	464.4	14.51	2.68	13.8	88.66	7.19	434.17	1201.07	8.88	16.25	2424.44	1507.85	73	1	1		2	34.09	1	2	2	2	2	2	2	2	2	0.83	0.13	4.5	1.3	210	2	8986.031938	4603.521662	9685.83616	4934.017609
1902	0.77	821.03	86.73	2.46	0.61	0.46	5.17	220.95	6.35	3.72	5.21	80.92	1.4	134.66	569.87	4.81	2.48	1760.33	657.05	28	1	3	0.65	5	40.67	2	1	2	1	2	2	2	2	2	0.39	0.14	4.1	2.5	254	2	97703.63604	47013.80047	97558.31415	46965.51395
1903	2.16	1939.17	286.91	18.76	1.86	2.81	207.51	1102.92	552.52	7.2	23.8	464.96	2.32	707.33	1252.03	17.03	8.23	3105.32	3453.89	85	1	3		2	25.66	1	1	2	2	2	2	2	2	2	3.27	0.08	4.1	1.3	229	2	10874.70619	5911.184545	12265.85022	8134.923876
1904																				75	1	5	4.07	1		1		2	2	2	1	2	2	2						1	37122.24542	19763.36861	0	0
1905	2.34	2436.85	323.16	20	2.4	2.01	138.93	3197.24	2602.04	11.89	25.34	454.34	6.35	1054.23	1451.41	22.45	10.8	3283.36	3762.87	72	1	5	2.71	1	20.08	1	1	2	1	2	2	2	1	1	0.23	0.08	4.4	1.5	165	1	29627.04353	15773.02708	33032.68012	17031.08998
1906	0.86	2229.18	289.84	8.76	0.92	1.52	403.07	358.05	225.66	15.7	14.81	159.51	3.34	432.73	918.67	8.71	4.86	2655.48	2345.62	60	2	1	2.13	1	25.55	2	2	2	1	2	2	2	2	2	2.07	2.75	4.4	0.6	211	1	47161.25098	23917.58505	53210.12825	24984.61159
1907																				18	1		1.4	5				2	2											2	2177.25209	1412.587392	0	0
1908																				49	2	1	2.64	1		2		2	2	2	2	2	2	2						2	72686.82765	36922.35323	0	0
1909	1.88	3135.27	402.75	27.98	1.98	3.42	97.8	1454.71	1240.92	6.93	45.14	670.71	3.39	653.43	1617.65	18.19	12.46	5636.22	4480.19	24	1	2		1	31.6	2	1	2	2	2	2	2	2	2	0.24	0.41	4.6	0.9	232	2	23837.97557	10288.28371	25770.33139	10693.76165
1910																				82	2	1	0.71	1		2		3	1	1	2	2	2	1						1	2543.366401	1505.334602	0	0
1911	1.59	1719.49	162.51	14.09	0.99	1.35	14.63	336.98	33.45	10.21	26.55	199.97	2.66	734.43	1243.84	8.71	8.06	2646.52	2219.32	2	2		2.64		16.54			2												2	21336.25972	9839.917563	23125.8189	10625.85972
1912	1.58	1936.27	343.15	13.85	0.93	1.85	220.34	330.37	116.47	5.52	13.23	229.98	1.54	558.55	692.74	8.7	4.87	1532.58	2472.33	57	2	1		1	24.84	2	2	2	1	2	2	2	2	2	1.19	4.87	4.1	0.2	181	2	8142.734073	4753.327674	8012.659819	4727.602347
1913	2.3	1952.42	313.11	4.61	0.98	0.7	24.5	597.82	47.85	3.34	8.5	178.53	4.44	1644.7	1446.15	4.84	8.27	1675.31	2976.26	60	1	2	1.24	1	20.88	1	2	2	2	2	2	2	2	2	0.37	0.2	4.4	1.3	174	2	35744.05537	18754.72121	40990.22096	19839.31191
1914	1.69	3287.38	357.2	21.55	1.35	2.25	32.48	1347.21	1111.67	55.28	31.23	526.98	7.18	532.36	2367.55	19.27	19.37	4531.18	4240.82	34	2	2	1.46	6	39.31	2	2	2	1	2	2	2	2	2	0.23	0.3	4.7	0.7	177	2	102090.487	46684.80415	102705.8422	49059.8348
1915	1.31	838.61	108.2	5.05	1.34	1.24	22.14	406.77	19.64	1.26	12.85	150.04	1.33	321.86	606.66	7.83	9.36	887.7	1179.35	13	2				22.82			2							0.43	0.05	4.7	0.4	160	2	3329.540376	1746.195381	3616.067554	1765.729243
1916	1.32	1824.96	228.93	14.02	1.29	1.24	142.51	416.07	198.59	8.46	24.51	387.16	2.77	416.6	1206.85	15.13	8.85	3221.33	2434.44	65	2	4	5	1	30.55	2	2	2	2	2	2	2	2	2	1.56	0.25	4.2	0.6	224	1	46927.59903	23799.08967	52715.72005	23872.79312
1917	1.44	2855.24	459.62	44.98	2.31	1.49	23.51	205.42	83.96	8.64	23.28	760	0.49	838.86	1666.8	19.93	12.51	4285.46	2886.37	41	1	1	1.69	5	27.05	2	1	2	1	2	2	2	2	2	2.03	0.03	4.6	0.8	279	2	7078.695522	4147.795002	7591.281189	4561.128603
1918	0.96	1156.6	102.04	6.93	0.68	1.42	31.49	253.66	202.75	1.93	15.23	156.67	3.3	194.3	655.41	8.17	8.16	2789.26	1658.65	54	2	1	0.5		26.48	1	1	2	1	2	2	2	2	1	3.22	0.62	4.5	0.5	234	1	10225.41803	6031.35544	10062.07442	6020.837479
1919	0.37	379.11	39.38	5.78	0.28	0.4	33.95	364.25	364.25	1.51	7.34	87.37	1.54	49.33	222.45	3.61	3.29	1112.09	1015.98	79	2	5	1.42	3	24.83	2	1	2	2	2	2	2	2	2	0.26	4.47	4	0.7	200	2	31445.59658	18080.77038	35478.79228	21935.93634
1920	3.03	2839.96	360.23	24.82	2.57	1.85	57.89	1147.18	281.05	16.11	24.58	448.63	4.96	1509.63	1922.86	16.92	14.01	6127.16	3654.59	68	1	4	1.6	1	24.87	1	2	2	2	2	1	1	2	2	0.23	1.64	4.1	0.7	176	1	35744.05537	18754.72121	40027.31892	19295.73706
1921	1.65	1832.54	209.02	12.64	1.18	0.9	56.67	535.1	85.83	6.3	18.21	230.99	3.13	765.67	1171.13	7.53	6.57	2300.76	2316.57	66	1	3	4.52	1	25.29	1	1	2	2	2	2	2	2	2	0.15	0.1	4.4	0.8	223	2	55962.89592	29363.4424	64176.58672	31061.53837
1922	2.53	3276.02	401.3	11.16	4.27	2.52	131.91	551.2	101.62	6.84	31.41	304.77	3.8	945.37	1796.56	16.29	12.56	4616.45	3059.19	13	2		2.64		21.11			2												2	78599.20744	31539.70164	80123.37432	32792.45827
1923																				7	2							2												2	6119.463209	3879.634248	0	0
1924	1.47	2548.47	426.18	9.87	1.73	1	206.2	261.1	144.23	8.85	14.43	347.46	0.7	510.88	691.41	13.77	5.16	2021.45	2315.27	15	2		3.96	5	20.42			2							0.15	0.02	4.5	0.4	175	2	6490.249809	2813.300786	6860.925976	2913.233736
1925	0.97	1199.5	178.13	9.09	0.75	0.7	31.38	229.81	31.94	5.15	8.45	171.46	4.41	547.39	838.79	6.08	3.62	1602.82	1424.49	14	2		1.27	5	22.21			2							0.33	0.06	4.6	0.6	134	1	2156.297746	1138.557446	2168.846406	1130.714235
1926	1.57	1084.68	136.19	5.41	1.41	1.34	18.56	277.51	120.8	4.05	14.97	223.17	1.52	555.59	870.19	16.97	9.91	3125.81	1500.6	10	2		3.29		19.85			2							0.19	0.49				2	6637.152673	4127.303448	7042.065334	4282.294309
1927	1.5	1934.6	218.25	8.33	1.8	0.48	13.58	236.07	116.16	9.08	16.78	278.6	1.71	774.39	1201.92	13.29	7.01	4068.37	1017.69	12	1		3.18		25.76			2							0.12	0.54	4.8	0.4	215	2	33811.42183	15154.35053	36720.98635	15738.09498
1928	2.28	1402.72	207.77	13.07	1.16	1.4	95.95	1318.37	848.12	3.2	13.07	291.88	3.25	1230.89	1199.44	12.15	5.93	1368.98	2782.88	2	1		0.54		16.78			2												2	4330.928032	2288.515038	4309.326115	2260.279928
1929	2.1	1845.51	340.52	25.47	1.99	3.83	408.71	12404.76	11760.35	12	24.07	485.54	3.73	752.93	1272.95	18.79	10.38	2088.13	5585.66	54	2	2		1	23.35	2	2	1	2	2	2	2	2	2	0.3	0.1	4.3	0.6	186	2	27338.28056	14421.15396	33901.87561	14964.26634
1930	1.98	2003.59	238.51	16.24	1.47	2.05	56.77	569.57	159.3	9.82	21.95	414.57	3.68	788.76	1169.28	15.2	12.92	3200.29	3078.86	1	1		1.1					2												2	19736.89395	8720.395668	19794.72524	9524.448989
1931	1.84	1852.6	266	12.45	1.5	0.79	25.14	328.83	119.14	6.53	14.51	329.24	2.72	1035.62	1139.3	13.72	9.23	3062.05	2035.59	65	2	4	0.96	2	23.92	2	1	3	1	2	2	1	2	2	3.03	0.4	4.6	0.9	320	2	49389.50791	25047.63406	61307.58053	28960.59998
1932	2.53	1622.28	245.42	11.19	2.24	1.82	47.78	671.56	61.49	5.17	22.98	402.39	2.6	896.03	1001.13	15.91	13.7	2428.89	1843.68	4	1		0.92		15.2			2												2	9314.581127	4034.873542	9971.043755	3995.165942
1933	2.28	2543.84	315.79	13.1	1.65	2.36	72.13	602.51	248.42	12.69	29.17	357.84	5.91	952.8	1583.2	17.45	16.13	7543.59	3993.9	58	1	4	2.13	1	29.07	1	1	2	1	2	2	2	2	2	0.41	0.8	4.6	0.8	224	1	69154.77946	34559.21592	77258.00182	38087.82322
1934	0.8	1122.8	121.15	5.58	0.82	1.29	205.97	301.89	121.66	3.84	15.28	225.47	1.88	439.89	693.91	7.54	5.95	1573.31	2159.15	17	2		1.27		25.05			2	2						0.05	0.47	4	0.3	271	1	3814.44135	2262.395105	3836.639642	2271.22571
1935	1.87	1594.61	161.7	6.58	1.1	0.85	61.04	475.82	40.84	4.99	13.44	296.53	4.7	596.31	879.74	11.71	10.53	2296	1422.69	15	2		0.57	5	18.4			2							0.62	0.03	5	0.6	189	2	9076.162271	4116.165525	9017.959074	4100.017697
1936	0.41	748.02	120.88	6.76	0.44	0.69	21.74	128.71	102.03	1.65	6.51	144.85	2.46	146.36	482.83	5.97	7.41	1457.56	1073.61	32	2	4	3.6			1	1	2	2	2	2	2	2	2	0.4	0.23	4.5	0.7	189	2	42461.90239	19411.66524	44301.49402	19781.60479
1937	3.84	2232.5	272.97	5.98	2.73	3.22	58.8	1328.15	35.65	6.25	34.98	687.62	11.75	1072.39	1178.96	16.18	15.29	4072.17	2096.06	8	1		1.44		16.38			2							0.05	0.06				2	13785.54501	6095.482576	14380.20934	6189.097025
1938	1.96	1859.78	273.53	6.73	0.97	0.53	18.18	496.53	14.28	6.76	9.72	188.44	56.76	837.76	1332.93	25.45	6.5	2804.13	1679.01	29	1	3	4.95	5	32.18	1	1	2	2	2	2	2	2	2	0.32	0.07	4.9	0.7	174	1	78391.58009	36124.18967	85413.44698	40903.79726
1939	1.59	2356.91	181.76	10.04	1.31	1.32	35.28	294.47	111.32	7.29	21.73	280.27	4.6	753	1172.71	12.69	14.43	2868.34	3029.13	48	2	3	5	1	39.07	2	1	1	1	2	2	2	2	2	0.7	0.79	4.3	0.7	198	2	106280.5729	52060.6673	112164.859	55033.66259
1940	1.96	2563.81	181.13	11.01	1.12	2.83	108.59	458.56	143.94	7.41	42.23	103.8	3.49	920.82	1679.77	12.07	14.7	4973.26	2801.92	12	2		0.58		35.01			2							0.32	0.25	4.6	0.5	191	2	6235.942387	2828.086399	6195.952821	2865.343486
[truncated: 8,025 more rows]
